# Supplementary material for: Pan-genome analysis and ancestral state reconstruction of class halobacteria: probability of a new super-order
Source: Sci Rep. 2020 Dec 3;10:21205. doi: 10.1038/s41598-020-77723-6 (PMC7713125; doi:10.1038/s41598-020-77723-6)
Supplement: Supplementary file 2 — Supplementary Information 2. [file 41598_2020_77723_MOESM2_ESM.xlsx]

## Sheet: Sheet1
	Supplementary Table S4 DETAILED KEGG ANNOTATION FOR VARIABLE COMPONENT Of PANGENOME
	09100 Metabolism
	09101 Carbohydrate metabolism
	00010 Glycolysis / Gluconeogenesis [PATH:ko00010]
	GCA_000023965.1_ASM2396v1_02067 K00845 glk; glucokinase [EC:2.7.1.2]
	GCA_000337095.1_ASM33709v1_00826 K01810 GPI, pgi; glucose-6-phosphate isomerase [EC:5.3.1.9]
	GCA_000337775.1_ASM33777v1_03154 K21071 pfk, pfp; ATP-dependent phosphofructokinase / diphosphate-dependent phosphofructokinase [EC:2.7.1.11 2.7.1.90]
	GCA_000025625.1_ASM2562v1_03882 K00918 pfkC; ADP-dependent phosphofructokinase/glucokinase [EC:2.7.1.146 2.7.1.147]
	GCA_000011085.1_ASM1108v1_01061 K03841 FBP, fbp; fructose-1,6-bisphosphatase I [EC:3.1.3.11]
	GCA_000025685.1_ASM2568v1_03168 K03841 FBP, fbp; fructose-1,6-bisphosphatase I [EC:3.1.3.11]
	GCA_000337195.1_ASM33719v1_02016 K03841 FBP, fbp; fructose-1,6-bisphosphatase I [EC:3.1.3.11]
	GCA_001011115.1_ASM101111v1_01224 K11645 fbaB; fructose-bisphosphate aldolase, class I [EC:4.1.2.13]
	GCA_000025685.1_ASM2568v1_03144 K11645 fbaB; fructose-bisphosphate aldolase, class I [EC:4.1.2.13]
	GCA_000337195.1_ASM33719v1_02015 K11645 fbaB; fructose-bisphosphate aldolase, class I [EC:4.1.2.13]
	GCA_000011085.1_ASM1108v1_04139 K11645 fbaB; fructose-bisphosphate aldolase, class I [EC:4.1.2.13]
	GCA_000009185.1_ASM918v1_01924 K01624 FBA, fbaA; fructose-bisphosphate aldolase, class II [EC:4.1.2.13]
	GCA_000336915.1_ASM33691v1_00832 K16306 K16306; fructose-bisphosphate aldolase / 2-amino-3,7-dideoxy-D-threo-hept-6-ulosonate synthase [EC:4.1.2.13 2.2.1.10]
	GCA_000023945.1_ASM2394v1_00869 K01803 TPI, tpiA; triosephosphate isomerase (TIM) [EC:5.3.1.1]
	GCA_000009185.1_ASM918v1_00444 K00134 GAPDH, gapA; glyceraldehyde 3-phosphate dehydrogenase [EC:1.2.1.12]
	GCA_000336715.1_ASM33671v1_01817 K00150 gap2; glyceraldehyde-3-phosphate dehydrogenase (NAD(P)) [EC:1.2.1.59]
	GCA_000336715.1_ASM33671v1_01818 K00150 gap2; glyceraldehyde-3-phosphate dehydrogenase (NAD(P)) [EC:1.2.1.59]
	GCA_000009185.1_ASM918v1_01151 K00150 gap2; glyceraldehyde-3-phosphate dehydrogenase (NAD(P)) [EC:1.2.1.59]
	GCA_000336695.1_ASM33669v1_00422 K00927 PGK, pgk; phosphoglycerate kinase [EC:2.7.2.3]
	GCA_001011115.1_ASM101111v1_01630 K00927 PGK, pgk; phosphoglycerate kinase [EC:2.7.2.3]
	GCA_000336695.1_ASM33669v1_00423 K00927 PGK, pgk; phosphoglycerate kinase [EC:2.7.2.3]
	GCA_000337435.1_ASM33743v1_03169 K00927 PGK, pgk; phosphoglycerate kinase [EC:2.7.2.3]
	GCA_000337855.1_ASM33785v1_00414 K15633 gpmI; 2,3-bisphosphoglycerate-independent phosphoglycerate mutase [EC:5.4.2.12]
	GCA_000026045.1_ASM2604v1_00993 K15633 gpmI; 2,3-bisphosphoglycerate-independent phosphoglycerate mutase [EC:5.4.2.12]
	GCA_000337435.1_ASM33743v1_01451 K01689 ENO, eno; enolase [EC:4.2.1.11]
	GCA_000337435.1_ASM33743v1_01452 K01689 ENO, eno; enolase [EC:4.2.1.11]
	GCA_000427685.1_ASM42768v1_03154 K01689 ENO, eno; enolase [EC:4.2.1.11]
	GCA_000334895.1_ASM33489v1_01835 K01689 ENO, eno; enolase [EC:4.2.1.11]
	GCA_000337695.1_ASM33769v1_04297 K00873 PK, pyk; pyruvate kinase [EC:2.7.1.40]
	GCA_000337875.1_ASM33787v1_00888 K00873 PK, pyk; pyruvate kinase [EC:2.7.1.40]
	GCA_000025625.1_ASM2562v1_03885 K01007 pps, ppsA; pyruvate, water dikinase [EC:2.7.9.2]
	GCA_000009185.1_ASM918v1_01150 K01007 pps, ppsA; pyruvate, water dikinase [EC:2.7.9.2]
	GCA_000337215.1_ASM33721v1_03563 K01007 pps, ppsA; pyruvate, water dikinase [EC:2.7.9.2]
	GCA_000337675.1_ASM33767v1_02760 K01007 pps, ppsA; pyruvate, water dikinase [EC:2.7.9.2]
	GCA_000337695.1_ASM33769v1_01789 K01007 pps, ppsA; pyruvate, water dikinase [EC:2.7.9.2]
	GCA_000517625.1_ASM51762v1_03544 K01007 pps, ppsA; pyruvate, water dikinase [EC:2.7.9.2]
	GCA_000237865.1_ASM23786v1_02253 K01007 pps, ppsA; pyruvate, water dikinase [EC:2.7.9.2]
	GCA_000011085.1_ASM1108v1_03491 K00161 PDHA, pdhA; pyruvate dehydrogenase E1 component alpha subunit [EC:1.2.4.1]
	GCA_000011085.1_ASM1108v1_02767 K00161 PDHA, pdhA; pyruvate dehydrogenase E1 component alpha subunit [EC:1.2.4.1]
	GCA_000336675.1_ASM33667v1_02645 K00161 PDHA, pdhA; pyruvate dehydrogenase E1 component alpha subunit [EC:1.2.4.1]
	GCA_000022205.1_ASM2220v1_00746 K00161 PDHA, pdhA; pyruvate dehydrogenase E1 component alpha subunit [EC:1.2.4.1]
	GCA_000025685.1_ASM2568v1_03250 K00161 PDHA, pdhA; pyruvate dehydrogenase E1 component alpha subunit [EC:1.2.4.1]
	GCA_000011085.1_ASM1108v1_00140 K00161 PDHA, pdhA; pyruvate dehydrogenase E1 component alpha subunit [EC:1.2.4.1]
	GCA_000217715.1_ASM21771v1_03565 K00161 PDHA, pdhA; pyruvate dehydrogenase E1 component alpha subunit [EC:1.2.4.1]
	GCA_000230955.3_ASM23095v3_01936 K00161 PDHA, pdhA; pyruvate dehydrogenase E1 component alpha subunit [EC:1.2.4.1]
	GCA_000336775.1_ASM33677v1_02309 K00161 PDHA, pdhA; pyruvate dehydrogenase E1 component alpha subunit [EC:1.2.4.1]
	GCA_000337275.1_ASM33727v1_02521 K00161 PDHA, pdhA; pyruvate dehydrogenase E1 component alpha subunit [EC:1.2.4.1]
	GCA_000187225.2_ASM18722v1_02674 K00161 PDHA, pdhA; pyruvate dehydrogenase E1 component alpha subunit [EC:1.2.4.1]
	GCA_000230735.3_ASM23073v3_00423 K00161 PDHA, pdhA; pyruvate dehydrogenase E1 component alpha subunit [EC:1.2.4.1]
	GCA_000230735.3_ASM23073v3_00424 K00161 PDHA, pdhA; pyruvate dehydrogenase E1 component alpha subunit [EC:1.2.4.1]
	GCA_000230955.3_ASM23095v3_01935 K00162 PDHB, pdhB; pyruvate dehydrogenase E1 component beta subunit [EC:1.2.4.1]
	GCA_000217715.1_ASM21771v1_03564 K00162 PDHB, pdhB; pyruvate dehydrogenase E1 component beta subunit [EC:1.2.4.1]
	GCA_000336675.1_ASM33667v1_02644 K00162 PDHB, pdhB; pyruvate dehydrogenase E1 component beta subunit [EC:1.2.4.1]
	GCA_000337115.1_ASM33711v1_00942 K00162 PDHB, pdhB; pyruvate dehydrogenase E1 component beta subunit [EC:1.2.4.1]
	GCA_000328525.1_ASM32852v1_03037 K00162 PDHB, pdhB; pyruvate dehydrogenase E1 component beta subunit [EC:1.2.4.1]
	GCA_000011085.1_ASM1108v1_02765 K00627 DLAT, aceF, pdhC; pyruvate dehydrogenase E2 component (dihydrolipoamide acetyltransferase) [EC:2.3.1.12]
	GCA_000230955.3_ASM23095v3_01934 K00627 DLAT, aceF, pdhC; pyruvate dehydrogenase E2 component (dihydrolipoamide acetyltransferase) [EC:2.3.1.12]
	GCA_001011115.1_ASM101111v1_00889 K00627 DLAT, aceF, pdhC; pyruvate dehydrogenase E2 component (dihydrolipoamide acetyltransferase) [EC:2.3.1.12]
	GCA_000025325.1_ASM2532v1_01625 K00627 DLAT, aceF, pdhC; pyruvate dehydrogenase E2 component (dihydrolipoamide acetyltransferase) [EC:2.3.1.12]
	GCA_000336715.1_ASM33671v1_02449 K00627 DLAT, aceF, pdhC; pyruvate dehydrogenase E2 component (dihydrolipoamide acetyltransferase) [EC:2.3.1.12]
	GCA_000337795.1_ASM33779v1_01482 K00627 DLAT, aceF, pdhC; pyruvate dehydrogenase E2 component (dihydrolipoamide acetyltransferase) [EC:2.3.1.12]
	GCA_000455345.1_Halgo_03883 K00627 DLAT, aceF, pdhC; pyruvate dehydrogenase E2 component (dihydrolipoamide acetyltransferase) [EC:2.3.1.12]
	GCA_000755245.1_ASM75524v1_00001 K00627 DLAT, aceF, pdhC; pyruvate dehydrogenase E2 component (dihydrolipoamide acetyltransferase) [EC:2.3.1.12]
	GCA_000755245.1_ASM75524v1_02185 K00627 DLAT, aceF, pdhC; pyruvate dehydrogenase E2 component (dihydrolipoamide acetyltransferase) [EC:2.3.1.12]
	GCA_000217715.1_ASM21771v1_02162 K00627 DLAT, aceF, pdhC; pyruvate dehydrogenase E2 component (dihydrolipoamide acetyltransferase) [EC:2.3.1.12]
	GCA_000226975.2_HalLac_AJ5_1_04227 K00627 DLAT, aceF, pdhC; pyruvate dehydrogenase E2 component (dihydrolipoamide acetyltransferase) [EC:2.3.1.12]
	GCA_000334895.1_ASM33489v1_01950 K00627 DLAT, aceF, pdhC; pyruvate dehydrogenase E2 component (dihydrolipoamide acetyltransferase) [EC:2.3.1.12]
	GCA_000023965.1_ASM2396v1_00875 K00382 DLD, lpd, pdhD; dihydrolipoamide dehydrogenase [EC:1.8.1.4]
	GCA_000337395.1_ASM33739v1_01679 K00382 DLD, lpd, pdhD; dihydrolipoamide dehydrogenase [EC:1.8.1.4]
	GCA_000230955.3_ASM23095v3_00623 K00382 DLD, lpd, pdhD; dihydrolipoamide dehydrogenase [EC:1.8.1.4]
	GCA_001011115.1_ASM101111v1_00498 K00169 porA; pyruvate ferredoxin oxidoreductase alpha subunit [EC:1.2.7.1]
	GCA_000336715.1_ASM33671v1_03171 K00169 porA; pyruvate ferredoxin oxidoreductase alpha subunit [EC:1.2.7.1]
	GCA_000336715.1_ASM33671v1_03172 K00169 porA; pyruvate ferredoxin oxidoreductase alpha subunit [EC:1.2.7.1]
	GCA_000336715.1_ASM33671v1_03173 K00169 porA; pyruvate ferredoxin oxidoreductase alpha subunit [EC:1.2.7.1]
	GCA_000336715.1_ASM33671v1_03377 K00169 porA; pyruvate ferredoxin oxidoreductase alpha subunit [EC:1.2.7.1]
	GCA_000336715.1_ASM33671v1_04047 K00169 porA; pyruvate ferredoxin oxidoreductase alpha subunit [EC:1.2.7.1]
	GCA_000336915.1_ASM33691v1_01263 K00169 porA; pyruvate ferredoxin oxidoreductase alpha subunit [EC:1.2.7.1]
	GCA_001011115.1_ASM101111v1_00497 K00170 porB; pyruvate ferredoxin oxidoreductase beta subunit [EC:1.2.7.1]
	GCA_000336915.1_ASM33691v1_01260 K00170 porB; pyruvate ferredoxin oxidoreductase beta subunit [EC:1.2.7.1]
	GCA_001011115.1_ASM101111v1_00500 K00172 porC, porG; pyruvate ferredoxin oxidoreductase gamma subunit [EC:1.2.7.1]
	GCA_001011115.1_ASM101111v1_00499 K00171 porD; pyruvate ferredoxin oxidoreductase delta subunit [EC:1.2.7.1]
	GCA_000336895.1_ASM33689v1_01002 K00174 korA, oorA, oforA; 2-oxoglutarate/2-oxoacid ferredoxin oxidoreductase subunit alpha [EC:1.2.7.3 1.2.7.11]
	GCA_000337775.1_ASM33777v1_03091 K00174 korA, oorA, oforA; 2-oxoglutarate/2-oxoacid ferredoxin oxidoreductase subunit alpha [EC:1.2.7.3 1.2.7.11]
	GCA_000427685.1_ASM42768v1_02396 K00174 korA, oorA, oforA; 2-oxoglutarate/2-oxoacid ferredoxin oxidoreductase subunit alpha [EC:1.2.7.3 1.2.7.11]
	GCA_000427685.1_ASM42768v1_03588 K00175 korB, oorB, oforB; 2-oxoglutarate/2-oxoacid ferredoxin oxidoreductase subunit beta [EC:1.2.7.3 1.2.7.11]
	GCA_000427685.1_ASM42768v1_03589 K00175 korB, oorB, oforB; 2-oxoglutarate/2-oxoacid ferredoxin oxidoreductase subunit beta [EC:1.2.7.3 1.2.7.11]
	GCA_001261915.1_Halorubrum_SD626R_01238 K00175 korB, oorB, oforB; 2-oxoglutarate/2-oxoacid ferredoxin oxidoreductase subunit beta [EC:1.2.7.3 1.2.7.11]
	GCA_000230735.3_ASM23073v3_01520 K00114 exaA; alcohol dehydrogenase (cytochrome c) [EC:1.1.2.8]
	GCA_000025325.1_ASM2532v1_00687 K00114 exaA; alcohol dehydrogenase (cytochrome c) [EC:1.1.2.8]
	GCA_000337575.1_ASM33757v1_00768 K00114 exaA; alcohol dehydrogenase (cytochrome c) [EC:1.1.2.8]
	GCA_000025325.1_ASM2532v1_03867 K00128 ALDH; aldehyde dehydrogenase (NAD+) [EC:1.2.1.3]
	GCA_000011085.1_ASM1108v1_02332 K00128 ALDH; aldehyde dehydrogenase (NAD+) [EC:1.2.1.3]
	GCA_000337055.1_ASM33705v1_01035 K00128 ALDH; aldehyde dehydrogenase (NAD+) [EC:1.2.1.3]
	GCA_000009185.1_ASM918v1_01095 K00128 ALDH; aldehyde dehydrogenase (NAD+) [EC:1.2.1.3]
	GCA_000011085.1_ASM1108v1_01852 K00128 ALDH; aldehyde dehydrogenase (NAD+) [EC:1.2.1.3]
	GCA_000223905.1_ASM22390v1_03801 K00128 ALDH; aldehyde dehydrogenase (NAD+) [EC:1.2.1.3]
	GCA_000337135.1_ASM33713v1_03265 K00128 ALDH; aldehyde dehydrogenase (NAD+) [EC:1.2.1.3]
	GCA_000337135.1_ASM33713v1_03266 K00128 ALDH; aldehyde dehydrogenase (NAD+) [EC:1.2.1.3]
	GCA_000337395.1_ASM33739v1_00697 K00128 ALDH; aldehyde dehydrogenase (NAD+) [EC:1.2.1.3]
	GCA_000337515.1_ASM33751v1_00856 K00128 ALDH; aldehyde dehydrogenase (NAD+) [EC:1.2.1.3]
	GCA_000337575.1_ASM33757v1_03139 K00128 ALDH; aldehyde dehydrogenase (NAD+) [EC:1.2.1.3]
	GCA_000337695.1_ASM33769v1_01783 K00128 ALDH; aldehyde dehydrogenase (NAD+) [EC:1.2.1.3]
	GCA_000337875.1_ASM33787v1_01798 K00128 ALDH; aldehyde dehydrogenase (NAD+) [EC:1.2.1.3]
	GCA_000337875.1_ASM33787v1_01799 K00128 ALDH; aldehyde dehydrogenase (NAD+) [EC:1.2.1.3]
	GCA_000337875.1_ASM33787v1_02985 K00128 ALDH; aldehyde dehydrogenase (NAD+) [EC:1.2.1.3]
	GCA_000455365.1_HdjelfamassiliensisIIH2_02012 K00128 ALDH; aldehyde dehydrogenase (NAD+) [EC:1.2.1.3]
	GCA_000455365.1_HdjelfamassiliensisIIH2_02195 K00128 ALDH; aldehyde dehydrogenase (NAD+) [EC:1.2.1.3]
	GCA_000196895.1_ASM19689v1_00051 K00128 ALDH; aldehyde dehydrogenase (NAD+) [EC:1.2.1.3]
	GCA_000328685.1_ASM32868v1_00937 K00128 ALDH; aldehyde dehydrogenase (NAD+) [EC:1.2.1.3]
	GCA_000011085.1_ASM1108v1_01243 K01895 ACSS1_2, acs; acetyl-CoA synthetase [EC:6.2.1.1]
	GCA_000337155.1_ASM33715v1_00410 K01895 ACSS1_2, acs; acetyl-CoA synthetase [EC:6.2.1.1]
	GCA_000011085.1_ASM1108v1_00597 K01895 ACSS1_2, acs; acetyl-CoA synthetase [EC:6.2.1.1]
	GCA_000336675.1_ASM33667v1_03165 K01895 ACSS1_2, acs; acetyl-CoA synthetase [EC:6.2.1.1]
	GCA_000011085.1_ASM1108v1_03542 K01895 ACSS1_2, acs; acetyl-CoA synthetase [EC:6.2.1.1]
	GCA_000336815.1_ASM33681v1_00945 K01895 ACSS1_2, acs; acetyl-CoA synthetase [EC:6.2.1.1]
	GCA_000336815.1_ASM33681v1_00946 K01895 ACSS1_2, acs; acetyl-CoA synthetase [EC:6.2.1.1]
	GCA_000336835.1_ASM33683v1_01948 K01895 ACSS1_2, acs; acetyl-CoA synthetase [EC:6.2.1.1]
	GCA_000336835.1_ASM33683v1_01949 K01895 ACSS1_2, acs; acetyl-CoA synthetase [EC:6.2.1.1]
	GCA_000336835.1_ASM33683v1_01950 K01895 ACSS1_2, acs; acetyl-CoA synthetase [EC:6.2.1.1]
	GCA_000337115.1_ASM33711v1_01415 K01895 ACSS1_2, acs; acetyl-CoA synthetase [EC:6.2.1.1]
	GCA_000337175.1_ASM33717v1_01225 K01895 ACSS1_2, acs; acetyl-CoA synthetase [EC:6.2.1.1]
	GCA_000337215.1_ASM33721v1_03792 K01895 ACSS1_2, acs; acetyl-CoA synthetase [EC:6.2.1.1]
	GCA_000337235.1_ASM33723v1_04014 K01895 ACSS1_2, acs; acetyl-CoA synthetase [EC:6.2.1.1]
	GCA_000025325.1_ASM2532v1_03857 K01895 ACSS1_2, acs; acetyl-CoA synthetase [EC:6.2.1.1]
	GCA_000337595.1_ASM33759v1_01554 K01895 ACSS1_2, acs; acetyl-CoA synthetase [EC:6.2.1.1]
	GCA_000337595.1_ASM33759v1_01592 K01895 ACSS1_2, acs; acetyl-CoA synthetase [EC:6.2.1.1]
	GCA_000337595.1_ASM33759v1_01594 K01895 ACSS1_2, acs; acetyl-CoA synthetase [EC:6.2.1.1]
	GCA_000337615.1_ASM33761v1_02746 K01895 ACSS1_2, acs; acetyl-CoA synthetase [EC:6.2.1.1]
	GCA_000337615.1_ASM33761v1_02748 K01895 ACSS1_2, acs; acetyl-CoA synthetase [EC:6.2.1.1]
	GCA_000337615.1_ASM33761v1_03889 K01895 ACSS1_2, acs; acetyl-CoA synthetase [EC:6.2.1.1]
	GCA_000337615.1_ASM33761v1_03890 K01895 ACSS1_2, acs; acetyl-CoA synthetase [EC:6.2.1.1]
	GCA_000337855.1_ASM33785v1_00001 K01895 ACSS1_2, acs; acetyl-CoA synthetase [EC:6.2.1.1]
	GCA_000739555.1_ASM73955v1_00034 K01895 ACSS1_2, acs; acetyl-CoA synthetase [EC:6.2.1.1]
	GCA_000739555.1_ASM73955v1_00035 K01895 ACSS1_2, acs; acetyl-CoA synthetase [EC:6.2.1.1]
	GCA_000230715.3_ASM23071v3_01777 K01895 ACSS1_2, acs; acetyl-CoA synthetase [EC:6.2.1.1]
	GCA_000337215.1_ASM33721v1_03592 K22224 acdB; acetate---CoA ligase (ADP-forming) subunit beta [EC:6.2.1.13]
	GCA_000336675.1_ASM33667v1_02668 K24012 acdAB; acetate---CoA ligase (ADP-forming) [EC:6.2.1.13]
	GCA_000187225.2_ASM18722v1_01300 K24012 acdAB; acetate---CoA ligase (ADP-forming) [EC:6.2.1.13]
	GCA_000447865.2_ASM44786v2_01910 K24012 acdAB; acetate---CoA ligase (ADP-forming) [EC:6.2.1.13]
	GCA_000025325.1_ASM2532v1_01649 K18978 gapN; glyceraldehyde-3-phosphate dehydrogenase [NAD(P)+] [EC:1.2.1.90]
	GCA_000009185.1_ASM918v1_01569 K01596 E4.1.1.32, pckA, PCK; phosphoenolpyruvate carboxykinase (GTP) [EC:4.1.1.32]
	GCA_000022205.1_ASM2220v1_02278 K01610 E4.1.1.49, pckA; phosphoenolpyruvate carboxykinase (ATP) [EC:4.1.1.49]
	GCA_000731985.1_ASM73198v1_02985 K01610 E4.1.1.49, pckA; phosphoenolpyruvate carboxykinase (ATP) [EC:4.1.1.49]
	00020 Citrate cycle (TCA cycle) [PATH:ko00020]
	GCA_000023945.1_ASM2394v1_02592 K01647 CS, gltA; citrate synthase [EC:2.3.3.1]
	GCA_000025625.1_ASM2562v1_02458 K01647 CS, gltA; citrate synthase [EC:2.3.3.1]
	GCA_000337455.1_ASM33745v1_03930 K01647 CS, gltA; citrate synthase [EC:2.3.3.1]
	GCA_000337615.1_ASM33761v1_00112 K01647 CS, gltA; citrate synthase [EC:2.3.3.1]
	GCA_000337775.1_ASM33777v1_01732 K01647 CS, gltA; citrate synthase [EC:2.3.3.1]
	GCA_000379085.1_ASM37908v1_00062 K01647 CS, gltA; citrate synthase [EC:2.3.3.1]
	GCA_001011115.1_ASM101111v1_00252 K01681 ACO, acnA; aconitate hydratase [EC:4.2.1.3]
	GCA_000337175.1_ASM33717v1_01730 K01681 ACO, acnA; aconitate hydratase [EC:4.2.1.3]
	GCA_000009185.1_ASM918v1_02375 K01681 ACO, acnA; aconitate hydratase [EC:4.2.1.3]
	GCA_000337175.1_ASM33717v1_01731 K01681 ACO, acnA; aconitate hydratase [EC:4.2.1.3]
	GCA_000226975.2_HalLac_AJ5_1_00496 K01681 ACO, acnA; aconitate hydratase [EC:4.2.1.3]
	GCA_000337095.1_ASM33709v1_01153 K00031 IDH1, IDH2, icd; isocitrate dehydrogenase [EC:1.1.1.42]
	GCA_000455345.1_Halgo_01511 K00031 IDH1, IDH2, icd; isocitrate dehydrogenase [EC:1.1.1.42]
	GCA_000739555.1_ASM73955v1_00421 K00031 IDH1, IDH2, icd; isocitrate dehydrogenase [EC:1.1.1.42]
	GCA_000337215.1_ASM33721v1_03847 K00658 DLST, sucB; 2-oxoglutarate dehydrogenase E2 component (dihydrolipoamide succinyltransferase) [EC:2.3.1.61]
	GCA_000023965.1_ASM2396v1_00875 K00382 DLD, lpd, pdhD; dihydrolipoamide dehydrogenase [EC:1.8.1.4]
	GCA_000337395.1_ASM33739v1_01679 K00382 DLD, lpd, pdhD; dihydrolipoamide dehydrogenase [EC:1.8.1.4]
	GCA_000230955.3_ASM23095v3_00623 K00382 DLD, lpd, pdhD; dihydrolipoamide dehydrogenase [EC:1.8.1.4]
	GCA_000336895.1_ASM33689v1_01002 K00174 korA, oorA, oforA; 2-oxoglutarate/2-oxoacid ferredoxin oxidoreductase subunit alpha [EC:1.2.7.3 1.2.7.11]
	GCA_000337775.1_ASM33777v1_03091 K00174 korA, oorA, oforA; 2-oxoglutarate/2-oxoacid ferredoxin oxidoreductase subunit alpha [EC:1.2.7.3 1.2.7.11]
	GCA_000427685.1_ASM42768v1_02396 K00174 korA, oorA, oforA; 2-oxoglutarate/2-oxoacid ferredoxin oxidoreductase subunit alpha [EC:1.2.7.3 1.2.7.11]
	GCA_000427685.1_ASM42768v1_03588 K00175 korB, oorB, oforB; 2-oxoglutarate/2-oxoacid ferredoxin oxidoreductase subunit beta [EC:1.2.7.3 1.2.7.11]
	GCA_000427685.1_ASM42768v1_03589 K00175 korB, oorB, oforB; 2-oxoglutarate/2-oxoacid ferredoxin oxidoreductase subunit beta [EC:1.2.7.3 1.2.7.11]
	GCA_001261915.1_Halorubrum_SD626R_01238 K00175 korB, oorB, oforB; 2-oxoglutarate/2-oxoacid ferredoxin oxidoreductase subunit beta [EC:1.2.7.3 1.2.7.11]
	GCA_000336615.1_ASM33661v1_01921 K01902 sucD; succinyl-CoA synthetase alpha subunit [EC:6.2.1.5]
	GCA_001011115.1_ASM101111v1_02100 K18118 aarC, cat1; succinyl-CoA:acetate CoA-transferase [EC:2.8.3.18]
	GCA_000025685.1_ASM2568v1_02794 K18118 aarC, cat1; succinyl-CoA:acetate CoA-transferase [EC:2.8.3.18]
	GCA_000337235.1_ASM33723v1_03299 K18118 aarC, cat1; succinyl-CoA:acetate CoA-transferase [EC:2.8.3.18]
	GCA_000009185.1_ASM918v1_01623 K00239 sdhA, frdA; succinate dehydrogenase / fumarate reductase, flavoprotein subunit [EC:1.3.5.1 1.3.5.4]
	GCA_000337535.1_ASM33753v1_00591 K00239 sdhA, frdA; succinate dehydrogenase / fumarate reductase, flavoprotein subunit [EC:1.3.5.1 1.3.5.4]
	GCA_000337535.1_ASM33753v1_03934 K00240 sdhB, frdB; succinate dehydrogenase / fumarate reductase, iron-sulfur subunit [EC:1.3.5.1 1.3.5.4]
	GCA_000710615.1_HAPD43.1_03520 K00240 sdhB, frdB; succinate dehydrogenase / fumarate reductase, iron-sulfur subunit [EC:1.3.5.1 1.3.5.4]
	GCA_000187225.2_ASM18722v1_03710 K00240 sdhB, frdB; succinate dehydrogenase / fumarate reductase, iron-sulfur subunit [EC:1.3.5.1 1.3.5.4]
	GCA_000022205.1_ASM2220v1_01113 K00244 frdA; fumarate reductase flavoprotein subunit [EC:1.3.5.4]
	GCA_000196895.1_ASM19689v1_03550 K00024 mdh; malate dehydrogenase [EC:1.1.1.37]
	GCA_000022205.1_ASM2220v1_02278 K01610 E4.1.1.49, pckA; phosphoenolpyruvate carboxykinase (ATP) [EC:4.1.1.49]
	GCA_000731985.1_ASM73198v1_02985 K01610 E4.1.1.49, pckA; phosphoenolpyruvate carboxykinase (ATP) [EC:4.1.1.49]
	GCA_000009185.1_ASM918v1_01569 K01596 E4.1.1.32, pckA, PCK; phosphoenolpyruvate carboxykinase (GTP) [EC:4.1.1.32]
	GCA_000011085.1_ASM1108v1_03491 K00161 PDHA, pdhA; pyruvate dehydrogenase E1 component alpha subunit [EC:1.2.4.1]
	GCA_000011085.1_ASM1108v1_02767 K00161 PDHA, pdhA; pyruvate dehydrogenase E1 component alpha subunit [EC:1.2.4.1]
	GCA_000336675.1_ASM33667v1_02645 K00161 PDHA, pdhA; pyruvate dehydrogenase E1 component alpha subunit [EC:1.2.4.1]
	GCA_000022205.1_ASM2220v1_00746 K00161 PDHA, pdhA; pyruvate dehydrogenase E1 component alpha subunit [EC:1.2.4.1]
	GCA_000025685.1_ASM2568v1_03250 K00161 PDHA, pdhA; pyruvate dehydrogenase E1 component alpha subunit [EC:1.2.4.1]
	GCA_000011085.1_ASM1108v1_00140 K00161 PDHA, pdhA; pyruvate dehydrogenase E1 component alpha subunit [EC:1.2.4.1]
	GCA_000217715.1_ASM21771v1_03565 K00161 PDHA, pdhA; pyruvate dehydrogenase E1 component alpha subunit [EC:1.2.4.1]
	GCA_000230955.3_ASM23095v3_01936 K00161 PDHA, pdhA; pyruvate dehydrogenase E1 component alpha subunit [EC:1.2.4.1]
	GCA_000336775.1_ASM33677v1_02309 K00161 PDHA, pdhA; pyruvate dehydrogenase E1 component alpha subunit [EC:1.2.4.1]
	GCA_000337275.1_ASM33727v1_02521 K00161 PDHA, pdhA; pyruvate dehydrogenase E1 component alpha subunit [EC:1.2.4.1]
	GCA_000187225.2_ASM18722v1_02674 K00161 PDHA, pdhA; pyruvate dehydrogenase E1 component alpha subunit [EC:1.2.4.1]
	GCA_000230735.3_ASM23073v3_00423 K00161 PDHA, pdhA; pyruvate dehydrogenase E1 component alpha subunit [EC:1.2.4.1]
	GCA_000230735.3_ASM23073v3_00424 K00161 PDHA, pdhA; pyruvate dehydrogenase E1 component alpha subunit [EC:1.2.4.1]
	GCA_000230955.3_ASM23095v3_01935 K00162 PDHB, pdhB; pyruvate dehydrogenase E1 component beta subunit [EC:1.2.4.1]
	GCA_000217715.1_ASM21771v1_03564 K00162 PDHB, pdhB; pyruvate dehydrogenase E1 component beta subunit [EC:1.2.4.1]
	GCA_000336675.1_ASM33667v1_02644 K00162 PDHB, pdhB; pyruvate dehydrogenase E1 component beta subunit [EC:1.2.4.1]
	GCA_000337115.1_ASM33711v1_00942 K00162 PDHB, pdhB; pyruvate dehydrogenase E1 component beta subunit [EC:1.2.4.1]
	GCA_000328525.1_ASM32852v1_03037 K00162 PDHB, pdhB; pyruvate dehydrogenase E1 component beta subunit [EC:1.2.4.1]
	GCA_000011085.1_ASM1108v1_02765 K00627 DLAT, aceF, pdhC; pyruvate dehydrogenase E2 component (dihydrolipoamide acetyltransferase) [EC:2.3.1.12]
	GCA_000230955.3_ASM23095v3_01934 K00627 DLAT, aceF, pdhC; pyruvate dehydrogenase E2 component (dihydrolipoamide acetyltransferase) [EC:2.3.1.12]
	GCA_001011115.1_ASM101111v1_00889 K00627 DLAT, aceF, pdhC; pyruvate dehydrogenase E2 component (dihydrolipoamide acetyltransferase) [EC:2.3.1.12]
	GCA_000025325.1_ASM2532v1_01625 K00627 DLAT, aceF, pdhC; pyruvate dehydrogenase E2 component (dihydrolipoamide acetyltransferase) [EC:2.3.1.12]
	GCA_000336715.1_ASM33671v1_02449 K00627 DLAT, aceF, pdhC; pyruvate dehydrogenase E2 component (dihydrolipoamide acetyltransferase) [EC:2.3.1.12]
	GCA_000337795.1_ASM33779v1_01482 K00627 DLAT, aceF, pdhC; pyruvate dehydrogenase E2 component (dihydrolipoamide acetyltransferase) [EC:2.3.1.12]
	GCA_000455345.1_Halgo_03883 K00627 DLAT, aceF, pdhC; pyruvate dehydrogenase E2 component (dihydrolipoamide acetyltransferase) [EC:2.3.1.12]
	GCA_000755245.1_ASM75524v1_00001 K00627 DLAT, aceF, pdhC; pyruvate dehydrogenase E2 component (dihydrolipoamide acetyltransferase) [EC:2.3.1.12]
	GCA_000755245.1_ASM75524v1_02185 K00627 DLAT, aceF, pdhC; pyruvate dehydrogenase E2 component (dihydrolipoamide acetyltransferase) [EC:2.3.1.12]
	GCA_000217715.1_ASM21771v1_02162 K00627 DLAT, aceF, pdhC; pyruvate dehydrogenase E2 component (dihydrolipoamide acetyltransferase) [EC:2.3.1.12]
	GCA_000226975.2_HalLac_AJ5_1_04227 K00627 DLAT, aceF, pdhC; pyruvate dehydrogenase E2 component (dihydrolipoamide acetyltransferase) [EC:2.3.1.12]
	GCA_000334895.1_ASM33489v1_01950 K00627 DLAT, aceF, pdhC; pyruvate dehydrogenase E2 component (dihydrolipoamide acetyltransferase) [EC:2.3.1.12]
	GCA_001011115.1_ASM101111v1_00498 K00169 porA; pyruvate ferredoxin oxidoreductase alpha subunit [EC:1.2.7.1]
	GCA_000336715.1_ASM33671v1_03171 K00169 porA; pyruvate ferredoxin oxidoreductase alpha subunit [EC:1.2.7.1]
	GCA_000336715.1_ASM33671v1_03172 K00169 porA; pyruvate ferredoxin oxidoreductase alpha subunit [EC:1.2.7.1]
	GCA_000336715.1_ASM33671v1_03173 K00169 porA; pyruvate ferredoxin oxidoreductase alpha subunit [EC:1.2.7.1]
	GCA_000336715.1_ASM33671v1_03377 K00169 porA; pyruvate ferredoxin oxidoreductase alpha subunit [EC:1.2.7.1]
	GCA_000336715.1_ASM33671v1_04047 K00169 porA; pyruvate ferredoxin oxidoreductase alpha subunit [EC:1.2.7.1]
	GCA_000336915.1_ASM33691v1_01263 K00169 porA; pyruvate ferredoxin oxidoreductase alpha subunit [EC:1.2.7.1]
	GCA_001011115.1_ASM101111v1_00497 K00170 porB; pyruvate ferredoxin oxidoreductase beta subunit [EC:1.2.7.1]
	GCA_000336915.1_ASM33691v1_01260 K00170 porB; pyruvate ferredoxin oxidoreductase beta subunit [EC:1.2.7.1]
	GCA_001011115.1_ASM101111v1_00500 K00172 porC, porG; pyruvate ferredoxin oxidoreductase gamma subunit [EC:1.2.7.1]
	GCA_001011115.1_ASM101111v1_00499 K00171 porD; pyruvate ferredoxin oxidoreductase delta subunit [EC:1.2.7.1]
	00030 Pentose phosphate pathway [PATH:ko00030]
	GCA_000337095.1_ASM33709v1_00826 K01810 GPI, pgi; glucose-6-phosphate isomerase [EC:5.3.1.9]
	GCA_000025325.1_ASM2532v1_00849 K19243 azf; NAD+ dependent glucose-6-phosphate dehydrogenase [EC:1.1.1.388]
	GCA_000022205.1_ASM2220v1_02503 K19243 azf; NAD+ dependent glucose-6-phosphate dehydrogenase [EC:1.1.1.388]
	GCA_000023965.1_ASM2396v1_00573 K19243 azf; NAD+ dependent glucose-6-phosphate dehydrogenase [EC:1.1.1.388]
	GCA_000336955.1_ASM33695v1_00829 K19243 azf; NAD+ dependent glucose-6-phosphate dehydrogenase [EC:1.1.1.388]
	GCA_000337455.1_ASM33745v1_01410 K19243 azf; NAD+ dependent glucose-6-phosphate dehydrogenase [EC:1.1.1.388]
	GCA_000023965.1_ASM2396v1_02655 K07404 pgl; 6-phosphogluconolactonase [EC:3.1.1.31]
	GCA_000334895.1_ASM33489v1_02231 K00033 PGD, gnd, gntZ; 6-phosphogluconate dehydrogenase [EC:1.1.1.44 1.1.1.343]
	GCA_000337015.1_ASM33701v1_03331 K00033 PGD, gnd, gntZ; 6-phosphogluconate dehydrogenase [EC:1.1.1.44 1.1.1.343]
	GCA_000023945.1_ASM2394v1_00844 K01783 rpe, RPE; ribulose-phosphate 3-epimerase [EC:5.1.3.1]
	GCA_000023945.1_ASM2394v1_00873 K00615 E2.2.1.1, tktA, tktB; transketolase [EC:2.2.1.1]
	GCA_000337615.1_ASM33761v1_03944 K00615 E2.2.1.1, tktA, tktB; transketolase [EC:2.2.1.1]
	GCA_000023945.1_ASM2394v1_00871 K00616 E2.2.1.2, talA, talB; transaldolase [EC:2.2.1.2]
	GCA_000334895.1_ASM33489v1_02230 K01807 rpiA; ribose 5-phosphate isomerase A [EC:5.3.1.6]
	GCA_000739555.1_ASM73955v1_02118 K01619 deoC, DERA; deoxyribose-phosphate aldolase [EC:4.1.2.4]
	GCA_000739555.1_ASM73955v1_02119 K01619 deoC, DERA; deoxyribose-phosphate aldolase [EC:4.1.2.4]
	GCA_001011115.1_ASM101111v1_01925 K00852 rbsK, RBKS; ribokinase [EC:2.7.1.15]
	GCA_000009185.1_ASM918v1_00538 K00852 rbsK, RBKS; ribokinase [EC:2.7.1.15]
	GCA_001368915.1_PRJEB5949_assembly_1_00869 K00852 rbsK, RBKS; ribokinase [EC:2.7.1.15]
	GCA_000337435.1_ASM33743v1_00717 K22199 ppm; phosphopentomutase [EC:5.4.2.7]
	GCA_000009185.1_ASM918v1_00589 K22199 ppm; phosphopentomutase [EC:5.4.2.7]
	GCA_000009185.1_ASM918v1_00590 K22199 ppm; phosphopentomutase [EC:5.4.2.7]
	GCA_000337555.1_ASM33755v1_03947 K00948 PRPS, prsA; ribose-phosphate pyrophosphokinase [EC:2.7.6.1]
	GCA_000337595.1_ASM33759v1_03513 K00948 PRPS, prsA; ribose-phosphate pyrophosphokinase [EC:2.7.6.1]
	GCA_000022205.1_ASM2220v1_02908 K01625 eda; 2-dehydro-3-deoxyphosphogluconate aldolase / (4S)-4-hydroxy-2-oxoglutarate aldolase [EC:4.1.2.14 4.1.3.42]
	GCA_000009185.1_ASM918v1_00560 K01625 eda; 2-dehydro-3-deoxyphosphogluconate aldolase / (4S)-4-hydroxy-2-oxoglutarate aldolase [EC:4.1.2.14 4.1.3.42]
	GCA_000336815.1_ASM33681v1_03603 K01625 eda; 2-dehydro-3-deoxyphosphogluconate aldolase / (4S)-4-hydroxy-2-oxoglutarate aldolase [EC:4.1.2.14 4.1.3.42]
	GCA_000025325.1_ASM2532v1_04660 K01625 eda; 2-dehydro-3-deoxyphosphogluconate aldolase / (4S)-4-hydroxy-2-oxoglutarate aldolase [EC:4.1.2.14 4.1.3.42]
	GCA_000337695.1_ASM33769v1_03139 K01625 eda; 2-dehydro-3-deoxyphosphogluconate aldolase / (4S)-4-hydroxy-2-oxoglutarate aldolase [EC:4.1.2.14 4.1.3.42]
	GCA_001190965.1_ASM119096v1_03440 K01625 eda; 2-dehydro-3-deoxyphosphogluconate aldolase / (4S)-4-hydroxy-2-oxoglutarate aldolase [EC:4.1.2.14 4.1.3.42]
	GCA_001190965.1_ASM119096v1_03441 K01625 eda; 2-dehydro-3-deoxyphosphogluconate aldolase / (4S)-4-hydroxy-2-oxoglutarate aldolase [EC:4.1.2.14 4.1.3.42]
	GCA_000283335.1_162.HSB1.1_04151 K01625 eda; 2-dehydro-3-deoxyphosphogluconate aldolase / (4S)-4-hydroxy-2-oxoglutarate aldolase [EC:4.1.2.14 4.1.3.42]
	GCA_000025325.1_ASM2532v1_01649 K18978 gapN; glyceraldehyde-3-phosphate dehydrogenase [NAD(P)+] [EC:1.2.1.90]
	GCA_000009185.1_ASM918v1_00744 K22969 gdh; glucose 1-dehydrogenase [EC:1.1.1.47]
	GCA_000223905.1_ASM22390v1_03461 K22969 gdh; glucose 1-dehydrogenase [EC:1.1.1.47]
	GCA_000025325.1_ASM2532v1_04415 K22969 gdh; glucose 1-dehydrogenase [EC:1.1.1.47]
	GCA_000009185.1_ASM918v1_02645 K19813 gdh; glucose dehydrogenase [EC:1.1.5.9]
	GCA_000025685.1_ASM2568v1_00163 K01053 E3.1.1.17, gnl, RGN; gluconolactonase [EC:3.1.1.17]
	GCA_001190965.1_ASM119096v1_03841 K01053 E3.1.1.17, gnl, RGN; gluconolactonase [EC:3.1.1.17]
	GCA_000025325.1_ASM2532v1_01329 K06152 E1.1.99.3G; gluconate 2-dehydrogenase gamma chain [EC:1.1.99.3]
	GCA_000196895.1_ASM19689v1_00317 K05308 gnaD; gluconate/galactonate dehydratase [EC:4.2.1.140]
	GCA_000022205.1_ASM2220v1_02624 K05308 gnaD; gluconate/galactonate dehydratase [EC:4.2.1.140]
	GCA_000023965.1_ASM2396v1_00318 K05308 gnaD; gluconate/galactonate dehydratase [EC:4.2.1.140]
	GCA_000009185.1_ASM918v1_01595 K05308 gnaD; gluconate/galactonate dehydratase [EC:4.2.1.140]
	GCA_000337455.1_ASM33745v1_00573 K05308 gnaD; gluconate/galactonate dehydratase [EC:4.2.1.140]
	GCA_000337555.1_ASM33755v1_04237 K05308 gnaD; gluconate/galactonate dehydratase [EC:4.2.1.140]
	GCA_000337795.1_ASM33779v1_01461 K05308 gnaD; gluconate/galactonate dehydratase [EC:4.2.1.140]
	GCA_000495475.1_Htyrrel1.0_03287 K05308 gnaD; gluconate/galactonate dehydratase [EC:4.2.1.140]
	GCA_000739555.1_ASM73955v1_01569 K05308 gnaD; gluconate/galactonate dehydratase [EC:4.2.1.140]
	GCA_000334895.1_ASM33489v1_03239 K05308 gnaD; gluconate/galactonate dehydratase [EC:4.2.1.140]
	GCA_000011085.1_ASM1108v1_02406 K00874 kdgK; 2-dehydro-3-deoxygluconokinase [EC:2.7.1.45]
	GCA_000025325.1_ASM2532v1_04659 K00874 kdgK; 2-dehydro-3-deoxygluconokinase [EC:2.7.1.45]
	GCA_000755245.1_ASM75524v1_03301 K00874 kdgK; 2-dehydro-3-deoxygluconokinase [EC:2.7.1.45]
	GCA_001280455.1_ASM128045v1_01517 K00874 kdgK; 2-dehydro-3-deoxygluconokinase [EC:2.7.1.45]
	GCA_001280455.1_ASM128045v1_01519 K00874 kdgK; 2-dehydro-3-deoxygluconokinase [EC:2.7.1.45]
	GCA_001011115.1_ASM101111v1_01972 K03738 aor; aldehyde:ferredoxin oxidoreductase [EC:1.2.7.5]
	GCA_001011115.1_ASM101111v1_01839 K03738 aor; aldehyde:ferredoxin oxidoreductase [EC:1.2.7.5]
	GCA_001011115.1_ASM101111v1_01823 K03738 aor; aldehyde:ferredoxin oxidoreductase [EC:1.2.7.5]
	GCA_000011085.1_ASM1108v1_01221 K03738 aor; aldehyde:ferredoxin oxidoreductase [EC:1.2.7.5]
	GCA_000337675.1_ASM33767v1_02411 K03738 aor; aldehyde:ferredoxin oxidoreductase [EC:1.2.7.5]
	GCA_000337675.1_ASM33767v1_02412 K03738 aor; aldehyde:ferredoxin oxidoreductase [EC:1.2.7.5]
	GCA_000427685.1_ASM42768v1_00591 K03738 aor; aldehyde:ferredoxin oxidoreductase [EC:1.2.7.5]
	GCA_000427685.1_ASM42768v1_02860 K03738 aor; aldehyde:ferredoxin oxidoreductase [EC:1.2.7.5]
	GCA_000739555.1_ASM73955v1_00785 K03738 aor; aldehyde:ferredoxin oxidoreductase [EC:1.2.7.5]
	GCA_000739555.1_ASM73955v1_00786 K03738 aor; aldehyde:ferredoxin oxidoreductase [EC:1.2.7.5]
	GCA_001280455.1_ASM128045v1_01892 K03738 aor; aldehyde:ferredoxin oxidoreductase [EC:1.2.7.5]
	GCA_000023945.1_ASM2394v1_02507 K11529 gck, gckA, GLYCTK; glycerate 2-kinase [EC:2.7.1.165]
	GCA_000337135.1_ASM33713v1_03267 K11529 gck, gckA, GLYCTK; glycerate 2-kinase [EC:2.7.1.165]
	GCA_000337335.1_ASM33733v1_01424 K11529 gck, gckA, GLYCTK; glycerate 2-kinase [EC:2.7.1.165]
	GCA_000337595.1_ASM33759v1_01913 K11529 gck, gckA, GLYCTK; glycerate 2-kinase [EC:2.7.1.165]
	GCA_000427685.1_ASM42768v1_03153 K11529 gck, gckA, GLYCTK; glycerate 2-kinase [EC:2.7.1.165]
	GCA_000334895.1_ASM33489v1_00256 K11529 gck, gckA, GLYCTK; glycerate 2-kinase [EC:2.7.1.165]
	GCA_000023965.1_ASM2396v1_00094 K17468 dgaE; D-glucosaminate-6-phosphate ammonia-lyase [EC:4.3.1.29]
	GCA_001011115.1_ASM101111v1_01224 K11645 fbaB; fructose-bisphosphate aldolase, class I [EC:4.1.2.13]
	GCA_000025685.1_ASM2568v1_03144 K11645 fbaB; fructose-bisphosphate aldolase, class I [EC:4.1.2.13]
	GCA_000337195.1_ASM33719v1_02015 K11645 fbaB; fructose-bisphosphate aldolase, class I [EC:4.1.2.13]
	GCA_000011085.1_ASM1108v1_04139 K11645 fbaB; fructose-bisphosphate aldolase, class I [EC:4.1.2.13]
	GCA_000009185.1_ASM918v1_01924 K01624 FBA, fbaA; fructose-bisphosphate aldolase, class II [EC:4.1.2.13]
	GCA_000336915.1_ASM33691v1_00832 K16306 K16306; fructose-bisphosphate aldolase / 2-amino-3,7-dideoxy-D-threo-hept-6-ulosonate synthase [EC:4.1.2.13 2.2.1.10]
	GCA_000011085.1_ASM1108v1_01061 K03841 FBP, fbp; fructose-1,6-bisphosphatase I [EC:3.1.3.11]
	GCA_000025685.1_ASM2568v1_03168 K03841 FBP, fbp; fructose-1,6-bisphosphatase I [EC:3.1.3.11]
	GCA_000337195.1_ASM33719v1_02016 K03841 FBP, fbp; fructose-1,6-bisphosphatase I [EC:3.1.3.11]
	GCA_000337775.1_ASM33777v1_03154 K21071 pfk, pfp; ATP-dependent phosphofructokinase / diphosphate-dependent phosphofructokinase [EC:2.7.1.11 2.7.1.90]
	GCA_000025625.1_ASM2562v1_03882 K00918 pfkC; ADP-dependent phosphofructokinase/glucokinase [EC:2.7.1.146 2.7.1.147]
	00040 Pentose and glucuronate interconversions [PATH:ko00040]
	GCA_000025325.1_ASM2532v1_03090 K01051 E3.1.1.11; pectinesterase [EC:3.1.1.11]
	GCA_000025325.1_ASM2532v1_04788 K01728 pel; pectate lyase [EC:4.2.2.2]
	GCA_000025325.1_ASM2532v1_03945 K01730 ogl; oligogalacturonide lyase [EC:4.2.2.6]
	GCA_000495475.1_Htyrrel1.0_03199 K01730 ogl; oligogalacturonide lyase [EC:4.2.2.6]
	GCA_000023945.1_ASM2394v1_00162 K22933 lplD; galacturan 1,4-alpha-galacturonidase [EC:3.2.1.67]
	GCA_000023945.1_ASM2394v1_00875 K22933 lplD; galacturan 1,4-alpha-galacturonidase [EC:3.2.1.67]
	GCA_000023945.1_ASM2394v1_00161 K01812 uxaC; glucuronate isomerase [EC:5.3.1.12]
	GCA_000025325.1_ASM2532v1_04477 K16849 uxaA1; altronate dehydratase small subunit [EC:4.2.1.7]
	GCA_000334895.1_ASM33489v1_03237 K16849 uxaA1; altronate dehydratase small subunit [EC:4.2.1.7]
	GCA_000025325.1_ASM2532v1_04476 K16850 uxaA2; altronate dehydratase large subunit [EC:4.2.1.7]
	GCA_000025325.1_ASM2532v1_04478 K16850 uxaA2; altronate dehydratase large subunit [EC:4.2.1.7]
	GCA_000337795.1_ASM33779v1_01412 K16850 uxaA2; altronate dehydratase large subunit [EC:4.2.1.7]
	GCA_000334895.1_ASM33489v1_03236 K16850 uxaA2; altronate dehydratase large subunit [EC:4.2.1.7]
	GCA_000022205.1_ASM2220v1_02281 K01686 uxuA; mannonate dehydratase [EC:4.2.1.8]
	GCA_000025325.1_ASM2532v1_03951 K01686 uxuA; mannonate dehydratase [EC:4.2.1.8]
	GCA_000337535.1_ASM33753v1_04185 K01686 uxuA; mannonate dehydratase [EC:4.2.1.8]
	GCA_000283335.1_162.HSB1.1_03896 K01686 uxuA; mannonate dehydratase [EC:4.2.1.8]
	GCA_000337455.1_ASM33745v1_01508 K08323 rspA, manD; mannonate dehydratase [EC:4.2.1.8]
	GCA_000023945.1_ASM2394v1_00160 K21619 uxaE; tagaturonate epimerase [EC:5.1.2.7]
	GCA_000023945.1_ASM2394v1_02901 K01195 uidA, GUSB; beta-glucuronidase [EC:3.2.1.31]
	GCA_000337075.1_ASM33707v1_02861 K00012 UGDH, ugd; UDPglucose 6-dehydrogenase [EC:1.1.1.22]
	GCA_001011115.1_ASM101111v1_01554 K00012 UGDH, ugd; UDPglucose 6-dehydrogenase [EC:1.1.1.22]
	GCA_000336835.1_ASM33683v1_00299 K00012 UGDH, ugd; UDPglucose 6-dehydrogenase [EC:1.1.1.22]
	GCA_000337095.1_ASM33709v1_03960 K00012 UGDH, ugd; UDPglucose 6-dehydrogenase [EC:1.1.1.22]
	GCA_000337235.1_ASM33723v1_03893 K00012 UGDH, ugd; UDPglucose 6-dehydrogenase [EC:1.1.1.22]
	GCA_000337435.1_ASM33743v1_00515 K00012 UGDH, ugd; UDPglucose 6-dehydrogenase [EC:1.1.1.22]
	GCA_000337435.1_ASM33743v1_00516 K00012 UGDH, ugd; UDPglucose 6-dehydrogenase [EC:1.1.1.22]
	GCA_000421805.1_ASM42180v1_03435 K00012 UGDH, ugd; UDPglucose 6-dehydrogenase [EC:1.1.1.22]
	GCA_000746205.1_ASM74620v1_00345 K00012 UGDH, ugd; UDPglucose 6-dehydrogenase [EC:1.1.1.22]
	GCA_001261915.1_Halorubrum_SD626R_02960 K00012 UGDH, ugd; UDPglucose 6-dehydrogenase [EC:1.1.1.22]
	GCA_001280455.1_ASM128045v1_03198 K00012 UGDH, ugd; UDPglucose 6-dehydrogenase [EC:1.1.1.22]
	GCA_000230735.3_ASM23073v3_04118 K00012 UGDH, ugd; UDPglucose 6-dehydrogenase [EC:1.1.1.22]
	GCA_000281695.1_ASM28169v1_03381 K00012 UGDH, ugd; UDPglucose 6-dehydrogenase [EC:1.1.1.22]
	GCA_001011115.1_ASM101111v1_00948 K00963 UGP2, galU, galF; UTP--glucose-1-phosphate uridylyltransferase [EC:2.7.7.9]
	GCA_000023945.1_ASM2394v1_00844 K01783 rpe, RPE; ribulose-phosphate 3-epimerase [EC:5.1.3.1]
	GCA_000023945.1_ASM2394v1_01172 K01804 araA; L-arabinose isomerase [EC:5.3.1.4]
	GCA_000023945.1_ASM2394v1_02495 K00854 xylB, XYLB; xylulokinase [EC:2.7.1.17]
	GCA_000215915.3_HLRTI_V2_00775 K00854 xylB, XYLB; xylulokinase [EC:2.7.1.17]
	GCA_000023945.1_ASM2394v1_02492 K01805 xylA; xylose isomerase [EC:5.3.1.5]
	GCA_000011085.1_ASM1108v1_04146 K00848 rhaB; rhamnulokinase [EC:2.7.1.5]
	GCA_000025325.1_ASM2532v1_03919 K00008 SORD, gutB; L-iditol 2-dehydrogenase [EC:1.1.1.14]
	GCA_000025325.1_ASM2532v1_00843 K00008 SORD, gutB; L-iditol 2-dehydrogenase [EC:1.1.1.14]
	GCA_000337555.1_ASM33755v1_00021 K00008 SORD, gutB; L-iditol 2-dehydrogenase [EC:1.1.1.14]
	GCA_000337555.1_ASM33755v1_00022 K00008 SORD, gutB; L-iditol 2-dehydrogenase [EC:1.1.1.14]
	GCA_000196895.1_ASM19689v1_03841 K00008 SORD, gutB; L-iditol 2-dehydrogenase [EC:1.1.1.14]
	GCA_000283335.1_162.HSB1.1_04015 K00008 SORD, gutB; L-iditol 2-dehydrogenase [EC:1.1.1.14]
	GCA_000281695.1_ASM28169v1_00883 K14273 xdh; D-xylose 1-dehydrogenase (NADP+) [EC:1.1.1.179]
	GCA_000025325.1_ASM2532v1_00546 K14273 xdh; D-xylose 1-dehydrogenase (NADP+) [EC:1.1.1.179]
	GCA_000009185.1_ASM918v1_02468 K14273 xdh; D-xylose 1-dehydrogenase (NADP+) [EC:1.1.1.179]
	GCA_000011085.1_ASM1108v1_02741 K14273 xdh; D-xylose 1-dehydrogenase (NADP+) [EC:1.1.1.179]
	GCA_000379085.1_ASM37908v1_02607 K14273 xdh; D-xylose 1-dehydrogenase (NADP+) [EC:1.1.1.179]
	GCA_000025325.1_ASM2532v1_04497 K14274 xylC; xylono-1,5-lactonase [EC:3.1.1.110]
	GCA_000334895.1_ASM33489v1_00389 K14274 xylC; xylono-1,5-lactonase [EC:3.1.1.110]
	GCA_000283335.1_162.HSB1.1_03910 K14275 xad; D-xylonate dehydratase [EC:4.2.1.82]
	GCA_000011085.1_ASM1108v1_01240 K14259 kdxD; 2-dehydro-3-deoxy-D-arabinonate dehydratase [EC:4.2.1.141]
	GCA_000336815.1_ASM33681v1_03832 K14259 kdxD; 2-dehydro-3-deoxy-D-arabinonate dehydratase [EC:4.2.1.141]
	GCA_000336815.1_ASM33681v1_03833 K14259 kdxD; 2-dehydro-3-deoxy-D-arabinonate dehydratase [EC:4.2.1.141]
	GCA_000336815.1_ASM33681v1_04003 K14259 kdxD; 2-dehydro-3-deoxy-D-arabinonate dehydratase [EC:4.2.1.141]
	GCA_000495475.1_Htyrrel1.0_03288 K14259 kdxD; 2-dehydro-3-deoxy-D-arabinonate dehydratase [EC:4.2.1.141]
	GCA_000723845.1_PRJEB5511_03523 K14259 kdxD; 2-dehydro-3-deoxy-D-arabinonate dehydratase [EC:4.2.1.141]
	GCA_001368915.1_PRJEB5949_assembly_1_03006 K14259 kdxD; 2-dehydro-3-deoxy-D-arabinonate dehydratase [EC:4.2.1.141]
	GCA_000011085.1_ASM1108v1_02840 K19588 dopDH; 2,5-dioxopentanoate dehydrogenase [EC:1.2.1.26]
	GCA_000495475.1_Htyrrel1.0_01033 K19588 dopDH; 2,5-dioxopentanoate dehydrogenase [EC:1.2.1.26]
	GCA_001190965.1_ASM119096v1_03844 K19588 dopDH; 2,5-dioxopentanoate dehydrogenase [EC:1.2.1.26]
	GCA_000334895.1_ASM33489v1_01852 K22187 xylA; alpha-ketoglutaric semialdehyde dehydrogenase [EC:1.2.1.-]
	00051 Fructose and mannose metabolism [PATH:ko00051]
	GCA_000025325.1_ASM2532v1_04676 K01218 gmuG; mannan endo-1,4-beta-mannosidase [EC:3.2.1.78]
	GCA_000023945.1_ASM2394v1_02439 K01218 gmuG; mannan endo-1,4-beta-mannosidase [EC:3.2.1.78]
	GCA_000337455.1_ASM33745v1_00153 K01218 gmuG; mannan endo-1,4-beta-mannosidase [EC:3.2.1.78]
	GCA_000023945.1_ASM2394v1_02442 K19355 MAN; mannan endo-1,4-beta-mannosidase [EC:3.2.1.78]
	GCA_000025325.1_ASM2532v1_04675 K19355 MAN; mannan endo-1,4-beta-mannosidase [EC:3.2.1.78]
	GCA_000337455.1_ASM33745v1_04304 K19355 MAN; mannan endo-1,4-beta-mannosidase [EC:3.2.1.78]
	GCA_000403645.1_ASM40364v1_01105 K19355 MAN; mannan endo-1,4-beta-mannosidase [EC:3.2.1.78]
	GCA_000403645.1_ASM40364v1_02547 K19355 MAN; mannan endo-1,4-beta-mannosidase [EC:3.2.1.78]
	GCA_000022205.1_ASM2220v1_02200 K00847 E2.7.1.4, scrK; fructokinase [EC:2.7.1.4]
	GCA_000009185.1_ASM918v1_02529 K00971 manC, cpsB; mannose-1-phosphate guanylyltransferase [EC:2.7.7.13]
	GCA_000337475.1_ASM33747v1_00243 K00971 manC, cpsB; mannose-1-phosphate guanylyltransferase [EC:2.7.7.13]
	GCA_001261915.1_Halorubrum_SD626R_01203 K00966 GMPP; mannose-1-phosphate guanylyltransferase [EC:2.7.7.13]
	GCA_001011115.1_ASM101111v1_00946 K02377 TSTA3, fcl; GDP-L-fucose synthase [EC:1.1.1.271]
	GCA_000011085.1_ASM1108v1_04145 K01628 fucA; L-fuculose-phosphate aldolase [EC:4.1.2.17]
	GCA_000337235.1_ASM33723v1_02402 K01628 fucA; L-fuculose-phosphate aldolase [EC:4.1.2.17]
	GCA_000025325.1_ASM2532v1_04459 K12661 LRA3, rhmD; L-rhamnonate dehydratase [EC:4.2.1.90]
	GCA_000011085.1_ASM1108v1_04146 K00848 rhaB; rhamnulokinase [EC:2.7.1.5]
	GCA_000337775.1_ASM33777v1_03154 K21071 pfk, pfp; ATP-dependent phosphofructokinase / diphosphate-dependent phosphofructokinase [EC:2.7.1.11 2.7.1.90]
	GCA_000011085.1_ASM1108v1_01061 K03841 FBP, fbp; fructose-1,6-bisphosphatase I [EC:3.1.3.11]
	GCA_000025685.1_ASM2568v1_03168 K03841 FBP, fbp; fructose-1,6-bisphosphatase I [EC:3.1.3.11]
	GCA_000337195.1_ASM33719v1_02016 K03841 FBP, fbp; fructose-1,6-bisphosphatase I [EC:3.1.3.11]
	GCA_000011085.1_ASM1108v1_00321 K00882 fruK; 1-phosphofructokinase [EC:2.7.1.56]
	GCA_000755225.1_ASM75522v1_00859 K00882 fruK; 1-phosphofructokinase [EC:2.7.1.56]
	GCA_000025325.1_ASM2532v1_03919 K00008 SORD, gutB; L-iditol 2-dehydrogenase [EC:1.1.1.14]
	GCA_000025325.1_ASM2532v1_00843 K00008 SORD, gutB; L-iditol 2-dehydrogenase [EC:1.1.1.14]
	GCA_000337555.1_ASM33755v1_00021 K00008 SORD, gutB; L-iditol 2-dehydrogenase [EC:1.1.1.14]
	GCA_000337555.1_ASM33755v1_00022 K00008 SORD, gutB; L-iditol 2-dehydrogenase [EC:1.1.1.14]
	GCA_000196895.1_ASM19689v1_03841 K00008 SORD, gutB; L-iditol 2-dehydrogenase [EC:1.1.1.14]
	GCA_000283335.1_162.HSB1.1_04015 K00008 SORD, gutB; L-iditol 2-dehydrogenase [EC:1.1.1.14]
	GCA_000023945.1_ASM2394v1_02492 K01805 xylA; xylose isomerase [EC:5.3.1.5]
	GCA_001011115.1_ASM101111v1_01224 K11645 fbaB; fructose-bisphosphate aldolase, class I [EC:4.1.2.13]
	GCA_000025685.1_ASM2568v1_03144 K11645 fbaB; fructose-bisphosphate aldolase, class I [EC:4.1.2.13]
	GCA_000337195.1_ASM33719v1_02015 K11645 fbaB; fructose-bisphosphate aldolase, class I [EC:4.1.2.13]
	GCA_000011085.1_ASM1108v1_04139 K11645 fbaB; fructose-bisphosphate aldolase, class I [EC:4.1.2.13]
	GCA_000009185.1_ASM918v1_01924 K01624 FBA, fbaA; fructose-bisphosphate aldolase, class II [EC:4.1.2.13]
	GCA_000336915.1_ASM33691v1_00832 K16306 K16306; fructose-bisphosphate aldolase / 2-amino-3,7-dideoxy-D-threo-hept-6-ulosonate synthase [EC:4.1.2.13 2.2.1.10]
	GCA_000023945.1_ASM2394v1_00869 K01803 TPI, tpiA; triosephosphate isomerase (TIM) [EC:5.3.1.1]
	GCA_000025325.1_ASM2532v1_04657 K03332 fruA; fructan beta-fructosidase [EC:3.2.1.80]
	GCA_000025325.1_ASM2532v1_04116 K03332 fruA; fructan beta-fructosidase [EC:3.2.1.80]
	GCA_000011085.1_ASM1108v1_04482 K02768 fruB; fructose PTS system EIIA component [EC:2.7.1.202]
	GCA_000011085.1_ASM1108v1_04485 K02769 fruAb; fructose PTS system EIIB component [EC:2.7.1.202]
	GCA_000011085.1_ASM1108v1_04481 K02770 fruA; fructose PTS system EIIBC or EIIC component [EC:2.7.1.202]
	00052 Galactose metabolism [PATH:ko00052]
	GCA_000023945.1_ASM2394v1_03078 K00849 galK; galactokinase [EC:2.7.1.6]
	GCA_000336955.1_ASM33695v1_00787 K00849 galK; galactokinase [EC:2.7.1.6]
	GCA_001011115.1_ASM101111v1_01101 K00965 galT, GALT; UDPglucose--hexose-1-phosphate uridylyltransferase [EC:2.7.7.12]
	GCA_000755225.1_ASM75522v1_01969 K00965 galT, GALT; UDPglucose--hexose-1-phosphate uridylyltransferase [EC:2.7.7.12]
	GCA_001011115.1_ASM101111v1_00908 K01784 galE, GALE; UDP-glucose 4-epimerase [EC:5.1.3.2]
	GCA_000009185.1_ASM918v1_02229 K01784 galE, GALE; UDP-glucose 4-epimerase [EC:5.1.3.2]
	GCA_000011085.1_ASM1108v1_03499 K01784 galE, GALE; UDP-glucose 4-epimerase [EC:5.1.3.2]
	GCA_001011115.1_ASM101111v1_01498 K01784 galE, GALE; UDP-glucose 4-epimerase [EC:5.1.3.2]
	GCA_000217715.1_ASM21771v1_01701 K01784 galE, GALE; UDP-glucose 4-epimerase [EC:5.1.3.2]
	GCA_001011115.1_ASM101111v1_01181 K01784 galE, GALE; UDP-glucose 4-epimerase [EC:5.1.3.2]
	GCA_000336635.1_ASM33663v1_01231 K01784 galE, GALE; UDP-glucose 4-epimerase [EC:5.1.3.2]
	GCA_000336675.1_ASM33667v1_02380 K01784 galE, GALE; UDP-glucose 4-epimerase [EC:5.1.3.2]
	GCA_000336795.1_ASM33679v1_01350 K01784 galE, GALE; UDP-glucose 4-epimerase [EC:5.1.3.2]
	GCA_000336795.1_ASM33679v1_01351 K01784 galE, GALE; UDP-glucose 4-epimerase [EC:5.1.3.2]
	GCA_000336795.1_ASM33679v1_01352 K01784 galE, GALE; UDP-glucose 4-epimerase [EC:5.1.3.2]
	GCA_000023965.1_ASM2396v1_00686 K01784 galE, GALE; UDP-glucose 4-epimerase [EC:5.1.3.2]
	GCA_000337015.1_ASM33701v1_01639 K01784 galE, GALE; UDP-glucose 4-epimerase [EC:5.1.3.2]
	GCA_000337035.1_ASM33703v1_02730 K01784 galE, GALE; UDP-glucose 4-epimerase [EC:5.1.3.2]
	GCA_000025325.1_ASM2532v1_01242 K01784 galE, GALE; UDP-glucose 4-epimerase [EC:5.1.3.2]
	GCA_000337235.1_ASM33723v1_03895 K01784 galE, GALE; UDP-glucose 4-epimerase [EC:5.1.3.2]
	GCA_000009185.1_ASM918v1_02207 K01784 galE, GALE; UDP-glucose 4-epimerase [EC:5.1.3.2]
	GCA_000337455.1_ASM33745v1_02513 K01784 galE, GALE; UDP-glucose 4-epimerase [EC:5.1.3.2]
	GCA_000337455.1_ASM33745v1_02809 K01784 galE, GALE; UDP-glucose 4-epimerase [EC:5.1.3.2]
	GCA_000337455.1_ASM33745v1_03568 K01784 galE, GALE; UDP-glucose 4-epimerase [EC:5.1.3.2]
	GCA_000337475.1_ASM33747v1_00007 K01784 galE, GALE; UDP-glucose 4-epimerase [EC:5.1.3.2]
	GCA_000337475.1_ASM33747v1_00008 K01784 galE, GALE; UDP-glucose 4-epimerase [EC:5.1.3.2]
	GCA_000337675.1_ASM33767v1_03604 K01784 galE, GALE; UDP-glucose 4-epimerase [EC:5.1.3.2]
	GCA_000337735.1_ASM33773v1_01639 K01784 galE, GALE; UDP-glucose 4-epimerase [EC:5.1.3.2]
	GCA_000337735.1_ASM33773v1_03275 K01784 galE, GALE; UDP-glucose 4-epimerase [EC:5.1.3.2]
	GCA_000337795.1_ASM33779v1_00117 K01784 galE, GALE; UDP-glucose 4-epimerase [EC:5.1.3.2]
	GCA_000337795.1_ASM33779v1_00118 K01784 galE, GALE; UDP-glucose 4-epimerase [EC:5.1.3.2]
	GCA_000455345.1_Halgo_02157 K01784 galE, GALE; UDP-glucose 4-epimerase [EC:5.1.3.2]
	GCA_000710615.1_HAPD43.1_04133 K01784 galE, GALE; UDP-glucose 4-epimerase [EC:5.1.3.2]
	GCA_000739555.1_ASM73955v1_02040 K01784 galE, GALE; UDP-glucose 4-epimerase [EC:5.1.3.2]
	GCA_000739595.1_ASM73959v1_00881 K01784 galE, GALE; UDP-glucose 4-epimerase [EC:5.1.3.2]
	GCA_000739595.1_ASM73959v1_03138 K01784 galE, GALE; UDP-glucose 4-epimerase [EC:5.1.3.2]
	GCA_000755225.1_ASM75522v1_01999 K01784 galE, GALE; UDP-glucose 4-epimerase [EC:5.1.3.2]
	GCA_001368915.1_PRJEB5949_assembly_1_00209 K01784 galE, GALE; UDP-glucose 4-epimerase [EC:5.1.3.2]
	GCA_000217715.1_ASM21771v1_01710 K01784 galE, GALE; UDP-glucose 4-epimerase [EC:5.1.3.2]
	GCA_000328685.1_ASM32868v1_03005 K01784 galE, GALE; UDP-glucose 4-epimerase [EC:5.1.3.2]
	GCA_000328685.1_ASM32868v1_03011 K01784 galE, GALE; UDP-glucose 4-epimerase [EC:5.1.3.2]
	GCA_000328685.1_ASM32868v1_03550 K01784 galE, GALE; UDP-glucose 4-epimerase [EC:5.1.3.2]
	GCA_000328685.1_ASM32868v1_03564 K01784 galE, GALE; UDP-glucose 4-epimerase [EC:5.1.3.2]
	GCA_001011115.1_ASM101111v1_00948 K00963 UGP2, galU, galF; UTP--glucose-1-phosphate uridylyltransferase [EC:2.7.7.9]
	GCA_000023965.1_ASM2396v1_02067 K00845 glk; glucokinase [EC:2.7.1.2]
	GCA_000025325.1_ASM2532v1_03952 K01190 lacZ; beta-galactosidase [EC:3.2.1.23]
	GCA_000023945.1_ASM2394v1_02150 K01190 lacZ; beta-galactosidase [EC:3.2.1.23]
	GCA_000025325.1_ASM2532v1_03162 K01190 lacZ; beta-galactosidase [EC:3.2.1.23]
	GCA_000337555.1_ASM33755v1_00105 K01190 lacZ; beta-galactosidase [EC:3.2.1.23]
	GCA_000495475.1_Htyrrel1.0_03256 K01190 lacZ; beta-galactosidase [EC:3.2.1.23]
	GCA_000187225.2_ASM18722v1_00274 K01190 lacZ; beta-galactosidase [EC:3.2.1.23]
	GCA_000187225.2_ASM18722v1_00275 K01190 lacZ; beta-galactosidase [EC:3.2.1.23]
	GCA_000022205.1_ASM2220v1_02916 K12308 bgaB, lacA; beta-galactosidase [EC:3.2.1.23]
	GCA_000337035.1_ASM33703v1_02018 K01854 glf; UDP-galactopyranose mutase [EC:5.4.99.9]
	GCA_000025325.1_ASM2532v1_04505 K07406 melA; alpha-galactosidase [EC:3.2.1.22]
	GCA_000022205.1_ASM2220v1_02917 K07407 E3.2.1.22B, galA, rafA; alpha-galactosidase [EC:3.2.1.22]
	GCA_000025325.1_ASM2532v1_04677 K07407 E3.2.1.22B, galA, rafA; alpha-galactosidase [EC:3.2.1.22]
	GCA_000337535.1_ASM33753v1_04170 K07407 E3.2.1.22B, galA, rafA; alpha-galactosidase [EC:3.2.1.22]
	GCA_000337595.1_ASM33759v1_00127 K07407 E3.2.1.22B, galA, rafA; alpha-galactosidase [EC:3.2.1.22]
	GCA_000337595.1_ASM33759v1_00128 K07407 E3.2.1.22B, galA, rafA; alpha-galactosidase [EC:3.2.1.22]
	GCA_001011115.1_ASM101111v1_01970 K07407 E3.2.1.22B, galA, rafA; alpha-galactosidase [EC:3.2.1.22]
	GCA_001280455.1_ASM128045v1_01515 K07407 E3.2.1.22B, galA, rafA; alpha-galactosidase [EC:3.2.1.22]
	GCA_000025685.1_ASM2568v1_03140 K02773 gatA, sgcA; galactitol PTS system EIIA component [EC:2.7.1.200]
	GCA_000025685.1_ASM2568v1_03142 K02774 gatB, sgcB; galactitol PTS system EIIB component [EC:2.7.1.200]
	GCA_000025685.1_ASM2568v1_03141 K02775 gatC, sgcC; galactitol PTS system EIIC component
	GCA_000337775.1_ASM33777v1_03154 K21071 pfk, pfp; ATP-dependent phosphofructokinase / diphosphate-dependent phosphofructokinase [EC:2.7.1.11 2.7.1.90]
	GCA_000025685.1_ASM2568v1_03129 K01684 dgoD; galactonate dehydratase [EC:4.2.1.6]
	GCA_000025325.1_ASM2532v1_04463 K01684 dgoD; galactonate dehydratase [EC:4.2.1.6]
	GCA_000011085.1_ASM1108v1_02866 K01684 dgoD; galactonate dehydratase [EC:4.2.1.6]
	GCA_000025685.1_ASM2568v1_00691 K01684 dgoD; galactonate dehydratase [EC:4.2.1.6]
	GCA_000336815.1_ASM33681v1_03192 K01684 dgoD; galactonate dehydratase [EC:4.2.1.6]
	GCA_000023965.1_ASM2396v1_00116 K01684 dgoD; galactonate dehydratase [EC:4.2.1.6]
	GCA_000337015.1_ASM33701v1_03313 K01684 dgoD; galactonate dehydratase [EC:4.2.1.6]
	GCA_000337015.1_ASM33701v1_03315 K01684 dgoD; galactonate dehydratase [EC:4.2.1.6]
	GCA_000337195.1_ASM33719v1_03694 K01684 dgoD; galactonate dehydratase [EC:4.2.1.6]
	GCA_000746205.1_ASM74620v1_01551 K01684 dgoD; galactonate dehydratase [EC:4.2.1.6]
	GCA_001280425.1_ASM128042v1_01445 K01684 dgoD; galactonate dehydratase [EC:4.2.1.6]
	GCA_001280425.1_ASM128042v1_01446 K01684 dgoD; galactonate dehydratase [EC:4.2.1.6]
	GCA_000217715.1_ASM21771v1_03888 K01684 dgoD; galactonate dehydratase [EC:4.2.1.6]
	GCA_000334895.1_ASM33489v1_00676 K01684 dgoD; galactonate dehydratase [EC:4.2.1.6]
	GCA_000196895.1_ASM19689v1_00317 K05308 gnaD; gluconate/galactonate dehydratase [EC:4.2.1.140]
	GCA_000022205.1_ASM2220v1_02624 K05308 gnaD; gluconate/galactonate dehydratase [EC:4.2.1.140]
	GCA_000023965.1_ASM2396v1_00318 K05308 gnaD; gluconate/galactonate dehydratase [EC:4.2.1.140]
	GCA_000009185.1_ASM918v1_01595 K05308 gnaD; gluconate/galactonate dehydratase [EC:4.2.1.140]
	GCA_000337455.1_ASM33745v1_00573 K05308 gnaD; gluconate/galactonate dehydratase [EC:4.2.1.140]
	GCA_000337555.1_ASM33755v1_04237 K05308 gnaD; gluconate/galactonate dehydratase [EC:4.2.1.140]
	GCA_000337795.1_ASM33779v1_01461 K05308 gnaD; gluconate/galactonate dehydratase [EC:4.2.1.140]
	GCA_000495475.1_Htyrrel1.0_03287 K05308 gnaD; gluconate/galactonate dehydratase [EC:4.2.1.140]
	GCA_000739555.1_ASM73955v1_01569 K05308 gnaD; gluconate/galactonate dehydratase [EC:4.2.1.140]
	GCA_000334895.1_ASM33489v1_03239 K05308 gnaD; gluconate/galactonate dehydratase [EC:4.2.1.140]
	GCA_000011085.1_ASM1108v1_01380 K01193 INV, sacA; beta-fructofuranosidase [EC:3.2.1.26]
	GCA_000023945.1_ASM2394v1_01171 K01187 malZ; alpha-glucosidase [EC:3.2.1.20]
	GCA_000025325.1_ASM2532v1_04052 K01187 malZ; alpha-glucosidase [EC:3.2.1.20]
	GCA_000755225.1_ASM75522v1_03345 K01187 malZ; alpha-glucosidase [EC:3.2.1.20]
	GCA_000011085.1_ASM1108v1_00211 K01182 IMA, malL; oligo-1,6-glucosidase [EC:3.2.1.10]
	GCA_000337095.1_ASM33709v1_03842 K01182 IMA, malL; oligo-1,6-glucosidase [EC:3.2.1.10]
	GCA_000283335.1_162.HSB1.1_03760 K01182 IMA, malL; oligo-1,6-glucosidase [EC:3.2.1.10]
	00053 Ascorbate and aldarate metabolism [PATH:ko00053]
	GCA_000337075.1_ASM33707v1_02861 K00012 UGDH, ugd; UDPglucose 6-dehydrogenase [EC:1.1.1.22]
	GCA_001011115.1_ASM101111v1_01554 K00012 UGDH, ugd; UDPglucose 6-dehydrogenase [EC:1.1.1.22]
	GCA_000336835.1_ASM33683v1_00299 K00012 UGDH, ugd; UDPglucose 6-dehydrogenase [EC:1.1.1.22]
	GCA_000337095.1_ASM33709v1_03960 K00012 UGDH, ugd; UDPglucose 6-dehydrogenase [EC:1.1.1.22]
	GCA_000337235.1_ASM33723v1_03893 K00012 UGDH, ugd; UDPglucose 6-dehydrogenase [EC:1.1.1.22]
	GCA_000337435.1_ASM33743v1_00515 K00012 UGDH, ugd; UDPglucose 6-dehydrogenase [EC:1.1.1.22]
	GCA_000337435.1_ASM33743v1_00516 K00012 UGDH, ugd; UDPglucose 6-dehydrogenase [EC:1.1.1.22]
	GCA_000421805.1_ASM42180v1_03435 K00012 UGDH, ugd; UDPglucose 6-dehydrogenase [EC:1.1.1.22]
	GCA_000746205.1_ASM74620v1_00345 K00012 UGDH, ugd; UDPglucose 6-dehydrogenase [EC:1.1.1.22]
	GCA_001261915.1_Halorubrum_SD626R_02960 K00012 UGDH, ugd; UDPglucose 6-dehydrogenase [EC:1.1.1.22]
	GCA_001280455.1_ASM128045v1_03198 K00012 UGDH, ugd; UDPglucose 6-dehydrogenase [EC:1.1.1.22]
	GCA_000230735.3_ASM23073v3_04118 K00012 UGDH, ugd; UDPglucose 6-dehydrogenase [EC:1.1.1.22]
	GCA_000281695.1_ASM28169v1_03381 K00012 UGDH, ugd; UDPglucose 6-dehydrogenase [EC:1.1.1.22]
	GCA_000025685.1_ASM2568v1_00163 K01053 E3.1.1.17, gnl, RGN; gluconolactonase [EC:3.1.1.17]
	GCA_001190965.1_ASM119096v1_03841 K01053 E3.1.1.17, gnl, RGN; gluconolactonase [EC:3.1.1.17]
	GCA_000011085.1_ASM1108v1_02838 K03476 ulaG; L-ascorbate 6-phosphate lactonase [EC:3.1.1.-]
	GCA_000025325.1_ASM2532v1_04454 K03476 ulaG; L-ascorbate 6-phosphate lactonase [EC:3.1.1.-]
	GCA_000495475.1_Htyrrel1.0_03237 K03476 ulaG; L-ascorbate 6-phosphate lactonase [EC:3.1.1.-]
	GCA_000495475.1_Htyrrel1.0_03238 K03476 ulaG; L-ascorbate 6-phosphate lactonase [EC:3.1.1.-]
	GCA_000025325.1_ASM2532v1_03867 K00128 ALDH; aldehyde dehydrogenase (NAD+) [EC:1.2.1.3]
	GCA_000011085.1_ASM1108v1_02332 K00128 ALDH; aldehyde dehydrogenase (NAD+) [EC:1.2.1.3]
	GCA_000337055.1_ASM33705v1_01035 K00128 ALDH; aldehyde dehydrogenase (NAD+) [EC:1.2.1.3]
	GCA_000009185.1_ASM918v1_01095 K00128 ALDH; aldehyde dehydrogenase (NAD+) [EC:1.2.1.3]
	GCA_000011085.1_ASM1108v1_01852 K00128 ALDH; aldehyde dehydrogenase (NAD+) [EC:1.2.1.3]
	GCA_000223905.1_ASM22390v1_03801 K00128 ALDH; aldehyde dehydrogenase (NAD+) [EC:1.2.1.3]
	GCA_000337135.1_ASM33713v1_03265 K00128 ALDH; aldehyde dehydrogenase (NAD+) [EC:1.2.1.3]
	GCA_000337135.1_ASM33713v1_03266 K00128 ALDH; aldehyde dehydrogenase (NAD+) [EC:1.2.1.3]
	GCA_000337395.1_ASM33739v1_00697 K00128 ALDH; aldehyde dehydrogenase (NAD+) [EC:1.2.1.3]
	GCA_000337515.1_ASM33751v1_00856 K00128 ALDH; aldehyde dehydrogenase (NAD+) [EC:1.2.1.3]
	GCA_000337575.1_ASM33757v1_03139 K00128 ALDH; aldehyde dehydrogenase (NAD+) [EC:1.2.1.3]
	GCA_000337695.1_ASM33769v1_01783 K00128 ALDH; aldehyde dehydrogenase (NAD+) [EC:1.2.1.3]
	GCA_000337875.1_ASM33787v1_01798 K00128 ALDH; aldehyde dehydrogenase (NAD+) [EC:1.2.1.3]
	GCA_000337875.1_ASM33787v1_01799 K00128 ALDH; aldehyde dehydrogenase (NAD+) [EC:1.2.1.3]
	GCA_000337875.1_ASM33787v1_02985 K00128 ALDH; aldehyde dehydrogenase (NAD+) [EC:1.2.1.3]
	GCA_000455365.1_HdjelfamassiliensisIIH2_02012 K00128 ALDH; aldehyde dehydrogenase (NAD+) [EC:1.2.1.3]
	GCA_000455365.1_HdjelfamassiliensisIIH2_02195 K00128 ALDH; aldehyde dehydrogenase (NAD+) [EC:1.2.1.3]
	GCA_000196895.1_ASM19689v1_00051 K00128 ALDH; aldehyde dehydrogenase (NAD+) [EC:1.2.1.3]
	GCA_000328685.1_ASM32868v1_00937 K00128 ALDH; aldehyde dehydrogenase (NAD+) [EC:1.2.1.3]
	GCA_001011115.1_ASM101111v1_00158 K01630 garL; 2-dehydro-3-deoxyglucarate aldolase [EC:4.1.2.20]
	GCA_001011115.1_ASM101111v1_00302 K01630 garL; 2-dehydro-3-deoxyglucarate aldolase [EC:4.1.2.20]
	GCA_000337235.1_ASM33723v1_01868 K01630 garL; 2-dehydro-3-deoxyglucarate aldolase [EC:4.1.2.20]
	GCA_000337775.1_ASM33777v1_00150 K01630 garL; 2-dehydro-3-deoxyglucarate aldolase [EC:4.1.2.20]
	GCA_000025325.1_ASM2532v1_02445 K19660 araDH; L-arabinose 1-dehydrogenase [NAD(P)+] [EC:1.1.1.376]
	GCA_000334895.1_ASM33489v1_00684 K13876 araD; 2-keto-3-deoxy-L-arabinonate dehydratase [EC:4.2.1.43]
	GCA_000011085.1_ASM1108v1_02840 K19588 dopDH; 2,5-dioxopentanoate dehydrogenase [EC:1.2.1.26]
	GCA_000495475.1_Htyrrel1.0_01033 K19588 dopDH; 2,5-dioxopentanoate dehydrogenase [EC:1.2.1.26]
	GCA_001190965.1_ASM119096v1_03844 K19588 dopDH; 2,5-dioxopentanoate dehydrogenase [EC:1.2.1.26]
	GCA_000196895.1_ASM19689v1_00337 K18983 gci; D-galactarolactone cycloisomerase [EC:5.5.1.27]
	GCA_000025325.1_ASM2532v1_04457 K18983 gci; D-galactarolactone cycloisomerase [EC:5.5.1.27]
	GCA_000495475.1_Htyrrel1.0_00302 K18983 gci; D-galactarolactone cycloisomerase [EC:5.5.1.27]
	00500 Starch and sucrose metabolism [PATH:ko00500]
	GCA_000011085.1_ASM1108v1_01380 K01193 INV, sacA; beta-fructofuranosidase [EC:3.2.1.26]
	GCA_000023945.1_ASM2394v1_01171 K01187 malZ; alpha-glucosidase [EC:3.2.1.20]
	GCA_000025325.1_ASM2532v1_04052 K01187 malZ; alpha-glucosidase [EC:3.2.1.20]
	GCA_000755225.1_ASM75522v1_03345 K01187 malZ; alpha-glucosidase [EC:3.2.1.20]
	GCA_000011085.1_ASM1108v1_01379 K00692 sacB; levansucrase [EC:2.4.1.10]
	GCA_000336775.1_ASM33677v1_03756 K00692 sacB; levansucrase [EC:2.4.1.10]
	GCA_000187225.2_ASM18722v1_04382 K00692 sacB; levansucrase [EC:2.4.1.10]
	GCA_000215915.3_HLRTI_V2_00242 K05341 E2.4.1.4; amylosucrase [EC:2.4.1.4]
	GCA_001011115.1_ASM101111v1_00948 K00963 UGP2, galU, galF; UTP--glucose-1-phosphate uridylyltransferase [EC:2.7.7.9]
	GCA_000337095.1_ASM33709v1_03192 K05349 bglX; beta-glucosidase [EC:3.2.1.21]
	GCA_000011085.1_ASM1108v1_00163 K05349 bglX; beta-glucosidase [EC:3.2.1.21]
	GCA_000011085.1_ASM1108v1_01041 K05349 bglX; beta-glucosidase [EC:3.2.1.21]
	GCA_000217715.1_ASM21771v1_03704 K05349 bglX; beta-glucosidase [EC:3.2.1.21]
	GCA_000336695.1_ASM33669v1_01111 K05349 bglX; beta-glucosidase [EC:3.2.1.21]
	GCA_000336835.1_ASM33683v1_00334 K05349 bglX; beta-glucosidase [EC:3.2.1.21]
	GCA_000336835.1_ASM33683v1_00335 K05349 bglX; beta-glucosidase [EC:3.2.1.21]
	GCA_000337715.1_ASM33771v1_03637 K05349 bglX; beta-glucosidase [EC:3.2.1.21]
	GCA_000337715.1_ASM33771v1_03638 K05349 bglX; beta-glucosidase [EC:3.2.1.21]
	GCA_000337755.1_ASM33775v1_00989 K05349 bglX; beta-glucosidase [EC:3.2.1.21]
	GCA_000337755.1_ASM33775v1_00990 K05349 bglX; beta-glucosidase [EC:3.2.1.21]
	GCA_000495475.1_Htyrrel1.0_00202 K05349 bglX; beta-glucosidase [EC:3.2.1.21]
	GCA_000739595.1_ASM73959v1_00458 K05349 bglX; beta-glucosidase [EC:3.2.1.21]
	GCA_000025325.1_ASM2532v1_02544 K01179 E3.2.1.4; endoglucanase [EC:3.2.1.4]
	GCA_000337455.1_ASM33745v1_00082 K01179 E3.2.1.4; endoglucanase [EC:3.2.1.4]
	GCA_000023945.1_ASM2394v1_02440 K01179 E3.2.1.4; endoglucanase [EC:3.2.1.4]
	GCA_000023945.1_ASM2394v1_02433 K01179 E3.2.1.4; endoglucanase [EC:3.2.1.4]
	GCA_000023945.1_ASM2394v1_00307 K01179 E3.2.1.4; endoglucanase [EC:3.2.1.4]
	GCA_000023945.1_ASM2394v1_02445 K01179 E3.2.1.4; endoglucanase [EC:3.2.1.4]
	GCA_000337455.1_ASM33745v1_00160 K01179 E3.2.1.4; endoglucanase [EC:3.2.1.4]
	GCA_000337455.1_ASM33745v1_01240 K01179 E3.2.1.4; endoglucanase [EC:3.2.1.4]
	GCA_000337455.1_ASM33745v1_01657 K01179 E3.2.1.4; endoglucanase [EC:3.2.1.4]
	GCA_000379085.1_ASM37908v1_00812 K01179 E3.2.1.4; endoglucanase [EC:3.2.1.4]
	GCA_000023945.1_ASM2394v1_01384 K00702 E2.4.1.20; cellobiose phosphorylase [EC:2.4.1.20]
	GCA_000215915.3_HLRTI_V2_02258 K00702 E2.4.1.20; cellobiose phosphorylase [EC:2.4.1.20]
	GCA_000337095.1_ASM33709v1_02520 K00700 GBE1, glgB; 1,4-alpha-glucan branching enzyme [EC:2.4.1.18]
	GCA_000215915.3_HLRTI_V2_02246 K00688 PYG, glgP; glycogen phosphorylase [EC:2.4.1.1]
	GCA_000025325.1_ASM2532v1_02138 K01176 AMY, amyA, malS; alpha-amylase [EC:3.2.1.1]
	GCA_000755225.1_ASM75522v1_00467 K01176 AMY, amyA, malS; alpha-amylase [EC:3.2.1.1]
	GCA_000755225.1_ASM75522v1_01742 K01176 AMY, amyA, malS; alpha-amylase [EC:3.2.1.1]
	GCA_000023965.1_ASM2396v1_00206 K01208 cd, ma, nplT; cyclomaltodextrinase / maltogenic alpha-amylase / neopullulanase [EC:3.2.1.54 3.2.1.133 3.2.1.135]
	GCA_000337915.1_ASM33791v1_01970 K01208 cd, ma, nplT; cyclomaltodextrinase / maltogenic alpha-amylase / neopullulanase [EC:3.2.1.54 3.2.1.133 3.2.1.135]
	GCA_000283335.1_162.HSB1.1_01548 K01178 SGA1; glucoamylase [EC:3.2.1.3]
	GCA_000337695.1_ASM33769v1_02781 K01178 SGA1; glucoamylase [EC:3.2.1.3]
	GCA_000011085.1_ASM1108v1_00190 K21574 susB; glucan 1,4-alpha-glucosidase [EC:3.2.1.3]
	GCA_000337035.1_ASM33703v1_03570 K21574 susB; glucan 1,4-alpha-glucosidase [EC:3.2.1.3]
	GCA_000011085.1_ASM1108v1_00211 K01182 IMA, malL; oligo-1,6-glucosidase [EC:3.2.1.10]
	GCA_000337095.1_ASM33709v1_03842 K01182 IMA, malL; oligo-1,6-glucosidase [EC:3.2.1.10]
	GCA_000283335.1_162.HSB1.1_03760 K01182 IMA, malL; oligo-1,6-glucosidase [EC:3.2.1.10]
	GCA_000009185.1_ASM918v1_01781 K00705 malQ; 4-alpha-glucanotransferase [EC:2.4.1.25]
	GCA_000336895.1_ASM33689v1_03771 K16148 glgM; alpha-maltose-1-phosphate synthase [EC:2.4.1.342]
	GCA_001190965.1_ASM119096v1_03862 K01236 treZ, glgZ; maltooligosyltrehalose trehalohydrolase [EC:3.2.1.141]
	GCA_000025625.1_ASM2562v1_03888 K13057 treT; trehalose synthase [EC:2.4.1.245]
	GCA_000025325.1_ASM2532v1_05104 K01087 otsB; trehalose 6-phosphate phosphatase [EC:3.1.3.12]
	GCA_000226975.2_HalLac_AJ5_1_00509 K01087 otsB; trehalose 6-phosphate phosphatase [EC:3.1.3.12]
	GCA_000283335.1_162.HSB1.1_02117 K01087 otsB; trehalose 6-phosphate phosphatase [EC:3.1.3.12]
	GCA_000011085.1_ASM1108v1_00223 K16055 TPS; trehalose 6-phosphate synthase/phosphatase [EC:2.4.1.15 3.1.3.12]
	GCA_000755245.1_ASM75524v1_00608 K16055 TPS; trehalose 6-phosphate synthase/phosphatase [EC:2.4.1.15 3.1.3.12]
	GCA_000230955.3_ASM23095v3_00497 K16055 TPS; trehalose 6-phosphate synthase/phosphatase [EC:2.4.1.15 3.1.3.12]
	GCA_000196895.1_ASM19689v1_00408 K01194 TREH, treA, treF; alpha,alpha-trehalase [EC:3.2.1.28]
	GCA_000023965.1_ASM2396v1_02067 K00845 glk; glucokinase [EC:2.7.1.2]
	GCA_000337095.1_ASM33709v1_00826 K01810 GPI, pgi; glucose-6-phosphate isomerase [EC:5.3.1.9]
	GCA_000022205.1_ASM2220v1_02200 K00847 E2.7.1.4, scrK; fructokinase [EC:2.7.1.4]
	00520 Amino sugar and nucleotide sugar metabolism [PATH:ko00520]
	GCA_000187225.2_ASM18722v1_03415 K01183 E3.2.1.14; chitinase [EC:3.2.1.14]
	GCA_000023965.1_ASM2396v1_02944 K01183 E3.2.1.14; chitinase [EC:3.2.1.14]
	GCA_000023965.1_ASM2396v1_02945 K01183 E3.2.1.14; chitinase [EC:3.2.1.14]
	GCA_000023965.1_ASM2396v1_03173 K01183 E3.2.1.14; chitinase [EC:3.2.1.14]
	GCA_000337715.1_ASM33771v1_03654 K01183 E3.2.1.14; chitinase [EC:3.2.1.14]
	GCA_000187225.2_ASM18722v1_00406 K01183 E3.2.1.14; chitinase [EC:3.2.1.14]
	GCA_000281695.1_ASM28169v1_02367 K01183 E3.2.1.14; chitinase [EC:3.2.1.14]
	GCA_000281695.1_ASM28169v1_02368 K01183 E3.2.1.14; chitinase [EC:3.2.1.14]
	GCA_000023965.1_ASM2396v1_03199 K01207 nagZ; beta-N-acetylhexosaminidase [EC:3.2.1.52]
	GCA_000023965.1_ASM2396v1_01508 K12373 HEXA_B; hexosaminidase [EC:3.2.1.52]
	GCA_000337535.1_ASM33753v1_04358 K12373 HEXA_B; hexosaminidase [EC:3.2.1.52]
	GCA_000755245.1_ASM75524v1_03916 K12373 HEXA_B; hexosaminidase [EC:3.2.1.52]
	GCA_000217715.1_ASM21771v1_04255 K00972 UAP1; UDP-N-acetylglucosamine/UDP-N-acetylgalactosamine diphosphorylase [EC:2.7.7.23 2.7.7.83]
	GCA_000011085.1_ASM1108v1_04128 K01791 wecB; UDP-N-acetylglucosamine 2-epimerase (non-hydrolysing) [EC:5.1.3.14]
	GCA_000226975.2_HalLac_AJ5_1_00408 K01791 wecB; UDP-N-acetylglucosamine 2-epimerase (non-hydrolysing) [EC:5.1.3.14]
	GCA_000023945.1_ASM2394v1_00496 K02472 wecC; UDP-N-acetyl-D-mannosaminuronic acid dehydrogenase [EC:1.1.1.336]
	GCA_000337735.1_ASM33773v1_03264 K02472 wecC; UDP-N-acetyl-D-mannosaminuronic acid dehydrogenase [EC:1.1.1.336]
	GCA_000337735.1_ASM33773v1_03265 K02472 wecC; UDP-N-acetyl-D-mannosaminuronic acid dehydrogenase [EC:1.1.1.336]
	GCA_000337735.1_ASM33773v1_03276 K02472 wecC; UDP-N-acetyl-D-mannosaminuronic acid dehydrogenase [EC:1.1.1.336]
	GCA_000455345.1_Halgo_02156 K02472 wecC; UDP-N-acetyl-D-mannosaminuronic acid dehydrogenase [EC:1.1.1.336]
	GCA_000517625.1_ASM51762v1_04002 K02472 wecC; UDP-N-acetyl-D-mannosaminuronic acid dehydrogenase [EC:1.1.1.336]
	GCA_001011115.1_ASM101111v1_00933 K13015 wbpA; UDP-N-acetyl-D-glucosamine dehydrogenase [EC:1.1.1.136]
	GCA_000023945.1_ASM2394v1_02908 K13020 wlbA, bplA; UDP-N-acetyl-2-amino-2-deoxyglucuronate dehydrogenase [EC:1.1.1.335]
	GCA_000337735.1_ASM33773v1_03259 K02474 wbpO; UDP-N-acetyl-D-galactosamine dehydrogenase [EC:1.1.1.-]
	GCA_000337615.1_ASM33761v1_01196 K00790 murA; UDP-N-acetylglucosamine 1-carboxyvinyltransferase [EC:2.5.1.7]
	GCA_000196895.1_ASM19689v1_00933 K00075 murB; UDP-N-acetylmuramate dehydrogenase [EC:1.3.1.98]
	GCA_000337615.1_ASM33761v1_01270 K15894 pseB; UDP-N-acetylglucosamine 4,6-dehydratase [EC:4.2.1.115]
	GCA_000023965.1_ASM2396v1_01466 K18429 legG, neuC2; GDP/UDP-N,N'-diacetylbacillosamine 2-epimerase (hydrolysing) [EC:3.2.1.184]
	GCA_000023965.1_ASM2396v1_01469 K18429 legG, neuC2; GDP/UDP-N,N'-diacetylbacillosamine 2-epimerase (hydrolysing) [EC:3.2.1.184]
	GCA_000023965.1_ASM2396v1_01462 K18430 legI, neuB2; N,N'-diacetyllegionaminate synthase [EC:2.5.1.101]
	GCA_000022205.1_ASM2220v1_03250 K18430 legI, neuB2; N,N'-diacetyllegionaminate synthase [EC:2.5.1.101]
	GCA_000009185.1_ASM918v1_02815 K18431 legF, ptmB; CMP-N,N'-diacetyllegionaminic acid synthase [EC:2.7.7.82]
	GCA_000011085.1_ASM1108v1_02427 K03431 glmM; phosphoglucosamine mutase [EC:5.4.2.10]
	GCA_000336755.1_ASM33675v1_00074 K03431 glmM; phosphoglucosamine mutase [EC:5.4.2.10]
	GCA_000336715.1_ASM33671v1_02240 K03431 glmM; phosphoglucosamine mutase [EC:5.4.2.10]
	GCA_000336715.1_ASM33671v1_02241 K03431 glmM; phosphoglucosamine mutase [EC:5.4.2.10]
	GCA_000337115.1_ASM33711v1_02849 K03431 glmM; phosphoglucosamine mutase [EC:5.4.2.10]
	GCA_000337475.1_ASM33747v1_00744 K03431 glmM; phosphoglucosamine mutase [EC:5.4.2.10]
	GCA_000427685.1_ASM42768v1_00847 K03431 glmM; phosphoglucosamine mutase [EC:5.4.2.10]
	GCA_001261915.1_Halorubrum_SD626R_02502 K03431 glmM; phosphoglucosamine mutase [EC:5.4.2.10]
	GCA_000022205.1_ASM2220v1_02200 K00847 E2.7.1.4, scrK; fructokinase [EC:2.7.1.4]
	GCA_001011115.1_ASM101111v1_00896 K00820 glmS, GFPT; glutamine---fructose-6-phosphate transaminase (isomerizing) [EC:2.6.1.16]
	GCA_000223905.1_ASM22390v1_03464 K00820 glmS, GFPT; glutamine---fructose-6-phosphate transaminase (isomerizing) [EC:2.6.1.16]
	GCA_000023965.1_ASM2396v1_00082 K00820 glmS, GFPT; glutamine---fructose-6-phosphate transaminase (isomerizing) [EC:2.6.1.16]
	GCA_000023965.1_ASM2396v1_00083 K00820 glmS, GFPT; glutamine---fructose-6-phosphate transaminase (isomerizing) [EC:2.6.1.16]
	GCA_000337195.1_ASM33719v1_03820 K00820 glmS, GFPT; glutamine---fructose-6-phosphate transaminase (isomerizing) [EC:2.6.1.16]
	GCA_000337475.1_ASM33747v1_00745 K00820 glmS, GFPT; glutamine---fructose-6-phosphate transaminase (isomerizing) [EC:2.6.1.16]
	GCA_000337555.1_ASM33755v1_02366 K00820 glmS, GFPT; glutamine---fructose-6-phosphate transaminase (isomerizing) [EC:2.6.1.16]
	GCA_000337675.1_ASM33767v1_03501 K00820 glmS, GFPT; glutamine---fructose-6-phosphate transaminase (isomerizing) [EC:2.6.1.16]
	GCA_000337815.1_ASM33781v1_00536 K00820 glmS, GFPT; glutamine---fructose-6-phosphate transaminase (isomerizing) [EC:2.6.1.16]
	GCA_001280455.1_ASM128045v1_03205 K00820 glmS, GFPT; glutamine---fructose-6-phosphate transaminase (isomerizing) [EC:2.6.1.16]
	GCA_000025325.1_ASM2532v1_04482 K01209 abfA; alpha-L-arabinofuranosidase [EC:3.2.1.55]
	GCA_000025325.1_ASM2532v1_04516 K01209 abfA; alpha-L-arabinofuranosidase [EC:3.2.1.55]
	GCA_000023945.1_ASM2394v1_01170 K01209 abfA; alpha-L-arabinofuranosidase [EC:3.2.1.55]
	GCA_000337595.1_ASM33759v1_03900 K01209 abfA; alpha-L-arabinofuranosidase [EC:3.2.1.55]
	GCA_000517625.1_ASM51762v1_03299 K01209 abfA; alpha-L-arabinofuranosidase [EC:3.2.1.55]
	GCA_000517625.1_ASM51762v1_03300 K01209 abfA; alpha-L-arabinofuranosidase [EC:3.2.1.55]
	GCA_000023945.1_ASM2394v1_01422 K01198 xynB; xylan 1,4-beta-xylosidase [EC:3.2.1.37]
	GCA_000403645.1_ASM40364v1_02353 K10011 arnA, pmrI; UDP-4-amino-4-deoxy-L-arabinose formyltransferase / UDP-glucuronic acid dehydrogenase (UDP-4-keto-hexauronic acid decarboxylating) [EC:2.1.2.13 1.1.1.305]
	GCA_000023965.1_ASM2396v1_02067 K00845 glk; glucokinase [EC:2.7.1.2]
	GCA_000337095.1_ASM33709v1_00826 K01810 GPI, pgi; glucose-6-phosphate isomerase [EC:5.3.1.9]
	GCA_001011115.1_ASM101111v1_00948 K00963 UGP2, galU, galF; UTP--glucose-1-phosphate uridylyltransferase [EC:2.7.7.9]
	GCA_000337075.1_ASM33707v1_02861 K00012 UGDH, ugd; UDPglucose 6-dehydrogenase [EC:1.1.1.22]
	GCA_001011115.1_ASM101111v1_01554 K00012 UGDH, ugd; UDPglucose 6-dehydrogenase [EC:1.1.1.22]
	GCA_000336835.1_ASM33683v1_00299 K00012 UGDH, ugd; UDPglucose 6-dehydrogenase [EC:1.1.1.22]
	GCA_000337095.1_ASM33709v1_03960 K00012 UGDH, ugd; UDPglucose 6-dehydrogenase [EC:1.1.1.22]
	GCA_000337235.1_ASM33723v1_03893 K00012 UGDH, ugd; UDPglucose 6-dehydrogenase [EC:1.1.1.22]
	GCA_000337435.1_ASM33743v1_00515 K00012 UGDH, ugd; UDPglucose 6-dehydrogenase [EC:1.1.1.22]
	GCA_000337435.1_ASM33743v1_00516 K00012 UGDH, ugd; UDPglucose 6-dehydrogenase [EC:1.1.1.22]
	GCA_000421805.1_ASM42180v1_03435 K00012 UGDH, ugd; UDPglucose 6-dehydrogenase [EC:1.1.1.22]
	GCA_000746205.1_ASM74620v1_00345 K00012 UGDH, ugd; UDPglucose 6-dehydrogenase [EC:1.1.1.22]
	GCA_001261915.1_Halorubrum_SD626R_02960 K00012 UGDH, ugd; UDPglucose 6-dehydrogenase [EC:1.1.1.22]
	GCA_001280455.1_ASM128045v1_03198 K00012 UGDH, ugd; UDPglucose 6-dehydrogenase [EC:1.1.1.22]
	GCA_000230735.3_ASM23073v3_04118 K00012 UGDH, ugd; UDPglucose 6-dehydrogenase [EC:1.1.1.22]
	GCA_000281695.1_ASM28169v1_03381 K00012 UGDH, ugd; UDPglucose 6-dehydrogenase [EC:1.1.1.22]
	GCA_000009185.1_ASM918v1_02227 K06118 SQD1, sqdB; UDP-sulfoquinovose synthase [EC:3.13.1.1]
	GCA_000337475.1_ASM33747v1_02986 K06118 SQD1, sqdB; UDP-sulfoquinovose synthase [EC:3.13.1.1]
	GCA_000337555.1_ASM33755v1_00137 K06118 SQD1, sqdB; UDP-sulfoquinovose synthase [EC:3.13.1.1]
	GCA_000427685.1_ASM42768v1_03614 K06118 SQD1, sqdB; UDP-sulfoquinovose synthase [EC:3.13.1.1]
	GCA_000023945.1_ASM2394v1_03078 K00849 galK; galactokinase [EC:2.7.1.6]
	GCA_000336955.1_ASM33695v1_00787 K00849 galK; galactokinase [EC:2.7.1.6]
	GCA_001011115.1_ASM101111v1_01101 K00965 galT, GALT; UDPglucose--hexose-1-phosphate uridylyltransferase [EC:2.7.7.12]
	GCA_000755225.1_ASM75522v1_01969 K00965 galT, GALT; UDPglucose--hexose-1-phosphate uridylyltransferase [EC:2.7.7.12]
	GCA_001011115.1_ASM101111v1_00908 K01784 galE, GALE; UDP-glucose 4-epimerase [EC:5.1.3.2]
	GCA_000009185.1_ASM918v1_02229 K01784 galE, GALE; UDP-glucose 4-epimerase [EC:5.1.3.2]
	GCA_000011085.1_ASM1108v1_03499 K01784 galE, GALE; UDP-glucose 4-epimerase [EC:5.1.3.2]
	GCA_001011115.1_ASM101111v1_01498 K01784 galE, GALE; UDP-glucose 4-epimerase [EC:5.1.3.2]
	GCA_000217715.1_ASM21771v1_01701 K01784 galE, GALE; UDP-glucose 4-epimerase [EC:5.1.3.2]
	GCA_001011115.1_ASM101111v1_01181 K01784 galE, GALE; UDP-glucose 4-epimerase [EC:5.1.3.2]
	GCA_000336635.1_ASM33663v1_01231 K01784 galE, GALE; UDP-glucose 4-epimerase [EC:5.1.3.2]
	GCA_000336675.1_ASM33667v1_02380 K01784 galE, GALE; UDP-glucose 4-epimerase [EC:5.1.3.2]
	GCA_000336795.1_ASM33679v1_01350 K01784 galE, GALE; UDP-glucose 4-epimerase [EC:5.1.3.2]
	GCA_000336795.1_ASM33679v1_01351 K01784 galE, GALE; UDP-glucose 4-epimerase [EC:5.1.3.2]
	GCA_000336795.1_ASM33679v1_01352 K01784 galE, GALE; UDP-glucose 4-epimerase [EC:5.1.3.2]
	GCA_000023965.1_ASM2396v1_00686 K01784 galE, GALE; UDP-glucose 4-epimerase [EC:5.1.3.2]
	GCA_000337015.1_ASM33701v1_01639 K01784 galE, GALE; UDP-glucose 4-epimerase [EC:5.1.3.2]
	GCA_000337035.1_ASM33703v1_02730 K01784 galE, GALE; UDP-glucose 4-epimerase [EC:5.1.3.2]
	GCA_000025325.1_ASM2532v1_01242 K01784 galE, GALE; UDP-glucose 4-epimerase [EC:5.1.3.2]
	GCA_000337235.1_ASM33723v1_03895 K01784 galE, GALE; UDP-glucose 4-epimerase [EC:5.1.3.2]
	GCA_000009185.1_ASM918v1_02207 K01784 galE, GALE; UDP-glucose 4-epimerase [EC:5.1.3.2]
	GCA_000337455.1_ASM33745v1_02513 K01784 galE, GALE; UDP-glucose 4-epimerase [EC:5.1.3.2]
	GCA_000337455.1_ASM33745v1_02809 K01784 galE, GALE; UDP-glucose 4-epimerase [EC:5.1.3.2]
	GCA_000337455.1_ASM33745v1_03568 K01784 galE, GALE; UDP-glucose 4-epimerase [EC:5.1.3.2]
	GCA_000337475.1_ASM33747v1_00007 K01784 galE, GALE; UDP-glucose 4-epimerase [EC:5.1.3.2]
	GCA_000337475.1_ASM33747v1_00008 K01784 galE, GALE; UDP-glucose 4-epimerase [EC:5.1.3.2]
	GCA_000337675.1_ASM33767v1_03604 K01784 galE, GALE; UDP-glucose 4-epimerase [EC:5.1.3.2]
	GCA_000337735.1_ASM33773v1_01639 K01784 galE, GALE; UDP-glucose 4-epimerase [EC:5.1.3.2]
	GCA_000337735.1_ASM33773v1_03275 K01784 galE, GALE; UDP-glucose 4-epimerase [EC:5.1.3.2]
	GCA_000337795.1_ASM33779v1_00117 K01784 galE, GALE; UDP-glucose 4-epimerase [EC:5.1.3.2]
	GCA_000337795.1_ASM33779v1_00118 K01784 galE, GALE; UDP-glucose 4-epimerase [EC:5.1.3.2]
	GCA_000455345.1_Halgo_02157 K01784 galE, GALE; UDP-glucose 4-epimerase [EC:5.1.3.2]
	GCA_000710615.1_HAPD43.1_04133 K01784 galE, GALE; UDP-glucose 4-epimerase [EC:5.1.3.2]
	GCA_000739555.1_ASM73955v1_02040 K01784 galE, GALE; UDP-glucose 4-epimerase [EC:5.1.3.2]
	GCA_000739595.1_ASM73959v1_00881 K01784 galE, GALE; UDP-glucose 4-epimerase [EC:5.1.3.2]
	GCA_000739595.1_ASM73959v1_03138 K01784 galE, GALE; UDP-glucose 4-epimerase [EC:5.1.3.2]
	GCA_000755225.1_ASM75522v1_01999 K01784 galE, GALE; UDP-glucose 4-epimerase [EC:5.1.3.2]
	GCA_001368915.1_PRJEB5949_assembly_1_00209 K01784 galE, GALE; UDP-glucose 4-epimerase [EC:5.1.3.2]
	GCA_000217715.1_ASM21771v1_01710 K01784 galE, GALE; UDP-glucose 4-epimerase [EC:5.1.3.2]
	GCA_000328685.1_ASM32868v1_03005 K01784 galE, GALE; UDP-glucose 4-epimerase [EC:5.1.3.2]
	GCA_000328685.1_ASM32868v1_03011 K01784 galE, GALE; UDP-glucose 4-epimerase [EC:5.1.3.2]
	GCA_000328685.1_ASM32868v1_03550 K01784 galE, GALE; UDP-glucose 4-epimerase [EC:5.1.3.2]
	GCA_000328685.1_ASM32868v1_03564 K01784 galE, GALE; UDP-glucose 4-epimerase [EC:5.1.3.2]
	GCA_000337035.1_ASM33703v1_02018 K01854 glf; UDP-galactopyranose mutase [EC:5.4.99.9]
	GCA_001261915.1_Halorubrum_SD626R_01203 K00966 GMPP; mannose-1-phosphate guanylyltransferase [EC:2.7.7.13]
	GCA_000009185.1_ASM918v1_02529 K00971 manC, cpsB; mannose-1-phosphate guanylyltransferase [EC:2.7.7.13]
	GCA_000337475.1_ASM33747v1_00243 K00971 manC, cpsB; mannose-1-phosphate guanylyltransferase [EC:2.7.7.13]
	GCA_000023965.1_ASM2396v1_01473 K13010 per, rfbE; perosamine synthetase [EC:2.6.1.102]
	GCA_000023945.1_ASM2394v1_00485 K13010 per, rfbE; perosamine synthetase [EC:2.6.1.102]
	GCA_000328685.1_ASM32868v1_02256 K13010 per, rfbE; perosamine synthetase [EC:2.6.1.102]
	GCA_000023945.1_ASM2394v1_00494 K13010 per, rfbE; perosamine synthetase [EC:2.6.1.102]
	GCA_000710615.1_HAPD43.1_00250 K13010 per, rfbE; perosamine synthetase [EC:2.6.1.102]
	GCA_001011115.1_ASM101111v1_00946 K02377 TSTA3, fcl; GDP-L-fucose synthase [EC:1.1.1.271]
	GCA_000281695.1_ASM28169v1_03453 K12452 ascC, ddhC, rfbH; CDP-4-dehydro-6-deoxyglucose reductase, E1 [EC:1.17.1.1]
	GCA_000230955.3_ASM23095v3_01883 K12454 rfbE; CDP-paratose 2-epimerase [EC:5.1.3.10]
	00620 Pyruvate metabolism [PATH:ko00620]
	GCA_000011085.1_ASM1108v1_01243 K01895 ACSS1_2, acs; acetyl-CoA synthetase [EC:6.2.1.1]
	GCA_000337155.1_ASM33715v1_00410 K01895 ACSS1_2, acs; acetyl-CoA synthetase [EC:6.2.1.1]
	GCA_000011085.1_ASM1108v1_00597 K01895 ACSS1_2, acs; acetyl-CoA synthetase [EC:6.2.1.1]
	GCA_000336675.1_ASM33667v1_03165 K01895 ACSS1_2, acs; acetyl-CoA synthetase [EC:6.2.1.1]
	GCA_000011085.1_ASM1108v1_03542 K01895 ACSS1_2, acs; acetyl-CoA synthetase [EC:6.2.1.1]
	GCA_000336815.1_ASM33681v1_00945 K01895 ACSS1_2, acs; acetyl-CoA synthetase [EC:6.2.1.1]
	GCA_000336815.1_ASM33681v1_00946 K01895 ACSS1_2, acs; acetyl-CoA synthetase [EC:6.2.1.1]
	GCA_000336835.1_ASM33683v1_01948 K01895 ACSS1_2, acs; acetyl-CoA synthetase [EC:6.2.1.1]
	GCA_000336835.1_ASM33683v1_01949 K01895 ACSS1_2, acs; acetyl-CoA synthetase [EC:6.2.1.1]
	GCA_000336835.1_ASM33683v1_01950 K01895 ACSS1_2, acs; acetyl-CoA synthetase [EC:6.2.1.1]
	GCA_000337115.1_ASM33711v1_01415 K01895 ACSS1_2, acs; acetyl-CoA synthetase [EC:6.2.1.1]
	GCA_000337175.1_ASM33717v1_01225 K01895 ACSS1_2, acs; acetyl-CoA synthetase [EC:6.2.1.1]
	GCA_000337215.1_ASM33721v1_03792 K01895 ACSS1_2, acs; acetyl-CoA synthetase [EC:6.2.1.1]
	GCA_000337235.1_ASM33723v1_04014 K01895 ACSS1_2, acs; acetyl-CoA synthetase [EC:6.2.1.1]
	GCA_000025325.1_ASM2532v1_03857 K01895 ACSS1_2, acs; acetyl-CoA synthetase [EC:6.2.1.1]
	GCA_000337595.1_ASM33759v1_01554 K01895 ACSS1_2, acs; acetyl-CoA synthetase [EC:6.2.1.1]
	GCA_000337595.1_ASM33759v1_01592 K01895 ACSS1_2, acs; acetyl-CoA synthetase [EC:6.2.1.1]
	GCA_000337595.1_ASM33759v1_01594 K01895 ACSS1_2, acs; acetyl-CoA synthetase [EC:6.2.1.1]
	GCA_000337615.1_ASM33761v1_02746 K01895 ACSS1_2, acs; acetyl-CoA synthetase [EC:6.2.1.1]
	GCA_000337615.1_ASM33761v1_02748 K01895 ACSS1_2, acs; acetyl-CoA synthetase [EC:6.2.1.1]
	GCA_000337615.1_ASM33761v1_03889 K01895 ACSS1_2, acs; acetyl-CoA synthetase [EC:6.2.1.1]
	GCA_000337615.1_ASM33761v1_03890 K01895 ACSS1_2, acs; acetyl-CoA synthetase [EC:6.2.1.1]
	GCA_000337855.1_ASM33785v1_00001 K01895 ACSS1_2, acs; acetyl-CoA synthetase [EC:6.2.1.1]
	GCA_000739555.1_ASM73955v1_00034 K01895 ACSS1_2, acs; acetyl-CoA synthetase [EC:6.2.1.1]
	GCA_000739555.1_ASM73955v1_00035 K01895 ACSS1_2, acs; acetyl-CoA synthetase [EC:6.2.1.1]
	GCA_000230715.3_ASM23071v3_01777 K01895 ACSS1_2, acs; acetyl-CoA synthetase [EC:6.2.1.1]
	GCA_001011115.1_ASM101111v1_00498 K00169 porA; pyruvate ferredoxin oxidoreductase alpha subunit [EC:1.2.7.1]
	GCA_000336715.1_ASM33671v1_03171 K00169 porA; pyruvate ferredoxin oxidoreductase alpha subunit [EC:1.2.7.1]
	GCA_000336715.1_ASM33671v1_03172 K00169 porA; pyruvate ferredoxin oxidoreductase alpha subunit [EC:1.2.7.1]
	GCA_000336715.1_ASM33671v1_03173 K00169 porA; pyruvate ferredoxin oxidoreductase alpha subunit [EC:1.2.7.1]
	GCA_000336715.1_ASM33671v1_03377 K00169 porA; pyruvate ferredoxin oxidoreductase alpha subunit [EC:1.2.7.1]
	GCA_000336715.1_ASM33671v1_04047 K00169 porA; pyruvate ferredoxin oxidoreductase alpha subunit [EC:1.2.7.1]
	GCA_000336915.1_ASM33691v1_01263 K00169 porA; pyruvate ferredoxin oxidoreductase alpha subunit [EC:1.2.7.1]
	GCA_001011115.1_ASM101111v1_00497 K00170 porB; pyruvate ferredoxin oxidoreductase beta subunit [EC:1.2.7.1]
	GCA_000336915.1_ASM33691v1_01260 K00170 porB; pyruvate ferredoxin oxidoreductase beta subunit [EC:1.2.7.1]
	GCA_001011115.1_ASM101111v1_00500 K00172 porC, porG; pyruvate ferredoxin oxidoreductase gamma subunit [EC:1.2.7.1]
	GCA_001011115.1_ASM101111v1_00499 K00171 porD; pyruvate ferredoxin oxidoreductase delta subunit [EC:1.2.7.1]
	GCA_000336895.1_ASM33689v1_01002 K00174 korA, oorA, oforA; 2-oxoglutarate/2-oxoacid ferredoxin oxidoreductase subunit alpha [EC:1.2.7.3 1.2.7.11]
	GCA_000337775.1_ASM33777v1_03091 K00174 korA, oorA, oforA; 2-oxoglutarate/2-oxoacid ferredoxin oxidoreductase subunit alpha [EC:1.2.7.3 1.2.7.11]
	GCA_000427685.1_ASM42768v1_02396 K00174 korA, oorA, oforA; 2-oxoglutarate/2-oxoacid ferredoxin oxidoreductase subunit alpha [EC:1.2.7.3 1.2.7.11]
	GCA_000427685.1_ASM42768v1_03588 K00175 korB, oorB, oforB; 2-oxoglutarate/2-oxoacid ferredoxin oxidoreductase subunit beta [EC:1.2.7.3 1.2.7.11]
	GCA_000427685.1_ASM42768v1_03589 K00175 korB, oorB, oforB; 2-oxoglutarate/2-oxoacid ferredoxin oxidoreductase subunit beta [EC:1.2.7.3 1.2.7.11]
	GCA_001261915.1_Halorubrum_SD626R_01238 K00175 korB, oorB, oforB; 2-oxoglutarate/2-oxoacid ferredoxin oxidoreductase subunit beta [EC:1.2.7.3 1.2.7.11]
	GCA_000011085.1_ASM1108v1_03491 K00161 PDHA, pdhA; pyruvate dehydrogenase E1 component alpha subunit [EC:1.2.4.1]
	GCA_000011085.1_ASM1108v1_02767 K00161 PDHA, pdhA; pyruvate dehydrogenase E1 component alpha subunit [EC:1.2.4.1]
	GCA_000336675.1_ASM33667v1_02645 K00161 PDHA, pdhA; pyruvate dehydrogenase E1 component alpha subunit [EC:1.2.4.1]
	GCA_000022205.1_ASM2220v1_00746 K00161 PDHA, pdhA; pyruvate dehydrogenase E1 component alpha subunit [EC:1.2.4.1]
	GCA_000025685.1_ASM2568v1_03250 K00161 PDHA, pdhA; pyruvate dehydrogenase E1 component alpha subunit [EC:1.2.4.1]
	GCA_000011085.1_ASM1108v1_00140 K00161 PDHA, pdhA; pyruvate dehydrogenase E1 component alpha subunit [EC:1.2.4.1]
	GCA_000217715.1_ASM21771v1_03565 K00161 PDHA, pdhA; pyruvate dehydrogenase E1 component alpha subunit [EC:1.2.4.1]
	GCA_000230955.3_ASM23095v3_01936 K00161 PDHA, pdhA; pyruvate dehydrogenase E1 component alpha subunit [EC:1.2.4.1]
	GCA_000336775.1_ASM33677v1_02309 K00161 PDHA, pdhA; pyruvate dehydrogenase E1 component alpha subunit [EC:1.2.4.1]
	GCA_000337275.1_ASM33727v1_02521 K00161 PDHA, pdhA; pyruvate dehydrogenase E1 component alpha subunit [EC:1.2.4.1]
	GCA_000187225.2_ASM18722v1_02674 K00161 PDHA, pdhA; pyruvate dehydrogenase E1 component alpha subunit [EC:1.2.4.1]
	GCA_000230735.3_ASM23073v3_00423 K00161 PDHA, pdhA; pyruvate dehydrogenase E1 component alpha subunit [EC:1.2.4.1]
	GCA_000230735.3_ASM23073v3_00424 K00161 PDHA, pdhA; pyruvate dehydrogenase E1 component alpha subunit [EC:1.2.4.1]
	GCA_000230955.3_ASM23095v3_01935 K00162 PDHB, pdhB; pyruvate dehydrogenase E1 component beta subunit [EC:1.2.4.1]
	GCA_000217715.1_ASM21771v1_03564 K00162 PDHB, pdhB; pyruvate dehydrogenase E1 component beta subunit [EC:1.2.4.1]
	GCA_000336675.1_ASM33667v1_02644 K00162 PDHB, pdhB; pyruvate dehydrogenase E1 component beta subunit [EC:1.2.4.1]
	GCA_000337115.1_ASM33711v1_00942 K00162 PDHB, pdhB; pyruvate dehydrogenase E1 component beta subunit [EC:1.2.4.1]
	GCA_000328525.1_ASM32852v1_03037 K00162 PDHB, pdhB; pyruvate dehydrogenase E1 component beta subunit [EC:1.2.4.1]
	GCA_000011085.1_ASM1108v1_02765 K00627 DLAT, aceF, pdhC; pyruvate dehydrogenase E2 component (dihydrolipoamide acetyltransferase) [EC:2.3.1.12]
	GCA_000230955.3_ASM23095v3_01934 K00627 DLAT, aceF, pdhC; pyruvate dehydrogenase E2 component (dihydrolipoamide acetyltransferase) [EC:2.3.1.12]
	GCA_001011115.1_ASM101111v1_00889 K00627 DLAT, aceF, pdhC; pyruvate dehydrogenase E2 component (dihydrolipoamide acetyltransferase) [EC:2.3.1.12]
	GCA_000025325.1_ASM2532v1_01625 K00627 DLAT, aceF, pdhC; pyruvate dehydrogenase E2 component (dihydrolipoamide acetyltransferase) [EC:2.3.1.12]
	GCA_000336715.1_ASM33671v1_02449 K00627 DLAT, aceF, pdhC; pyruvate dehydrogenase E2 component (dihydrolipoamide acetyltransferase) [EC:2.3.1.12]
	GCA_000337795.1_ASM33779v1_01482 K00627 DLAT, aceF, pdhC; pyruvate dehydrogenase E2 component (dihydrolipoamide acetyltransferase) [EC:2.3.1.12]
	GCA_000455345.1_Halgo_03883 K00627 DLAT, aceF, pdhC; pyruvate dehydrogenase E2 component (dihydrolipoamide acetyltransferase) [EC:2.3.1.12]
	GCA_000755245.1_ASM75524v1_00001 K00627 DLAT, aceF, pdhC; pyruvate dehydrogenase E2 component (dihydrolipoamide acetyltransferase) [EC:2.3.1.12]
	GCA_000755245.1_ASM75524v1_02185 K00627 DLAT, aceF, pdhC; pyruvate dehydrogenase E2 component (dihydrolipoamide acetyltransferase) [EC:2.3.1.12]
	GCA_000217715.1_ASM21771v1_02162 K00627 DLAT, aceF, pdhC; pyruvate dehydrogenase E2 component (dihydrolipoamide acetyltransferase) [EC:2.3.1.12]
	GCA_000226975.2_HalLac_AJ5_1_04227 K00627 DLAT, aceF, pdhC; pyruvate dehydrogenase E2 component (dihydrolipoamide acetyltransferase) [EC:2.3.1.12]
	GCA_000334895.1_ASM33489v1_01950 K00627 DLAT, aceF, pdhC; pyruvate dehydrogenase E2 component (dihydrolipoamide acetyltransferase) [EC:2.3.1.12]
	GCA_000023965.1_ASM2396v1_00875 K00382 DLD, lpd, pdhD; dihydrolipoamide dehydrogenase [EC:1.8.1.4]
	GCA_000337395.1_ASM33739v1_01679 K00382 DLD, lpd, pdhD; dihydrolipoamide dehydrogenase [EC:1.8.1.4]
	GCA_000230955.3_ASM23095v3_00623 K00382 DLD, lpd, pdhD; dihydrolipoamide dehydrogenase [EC:1.8.1.4]
	GCA_000230955.3_ASM23095v3_02849 K04073 mhpF; acetaldehyde dehydrogenase [EC:1.2.1.10]
	GCA_000334895.1_ASM33489v1_02016 K00925 ackA; acetate kinase [EC:2.7.2.1]
	GCA_000336695.1_ASM33669v1_02052 K00625 E2.3.1.8, pta; phosphate acetyltransferase [EC:2.3.1.8]
	GCA_000337695.1_ASM33769v1_04297 K00873 PK, pyk; pyruvate kinase [EC:2.7.1.40]
	GCA_000337875.1_ASM33787v1_00888 K00873 PK, pyk; pyruvate kinase [EC:2.7.1.40]
	GCA_000025625.1_ASM2562v1_04098 K02160 accB, bccP; acetyl-CoA carboxylase biotin carboxyl carrier protein
	GCA_000196895.1_ASM19689v1_00608 K01512 acyP; acylphosphatase [EC:3.6.1.7]
	GCA_000337735.1_ASM33773v1_00478 K01512 acyP; acylphosphatase [EC:3.6.1.7]
	GCA_000495475.1_Htyrrel1.0_01845 K01512 acyP; acylphosphatase [EC:3.6.1.7]
	GCA_000025325.1_ASM2532v1_03867 K00128 ALDH; aldehyde dehydrogenase (NAD+) [EC:1.2.1.3]
	GCA_000011085.1_ASM1108v1_02332 K00128 ALDH; aldehyde dehydrogenase (NAD+) [EC:1.2.1.3]
	GCA_000337055.1_ASM33705v1_01035 K00128 ALDH; aldehyde dehydrogenase (NAD+) [EC:1.2.1.3]
	GCA_000009185.1_ASM918v1_01095 K00128 ALDH; aldehyde dehydrogenase (NAD+) [EC:1.2.1.3]
	GCA_000011085.1_ASM1108v1_01852 K00128 ALDH; aldehyde dehydrogenase (NAD+) [EC:1.2.1.3]
	GCA_000223905.1_ASM22390v1_03801 K00128 ALDH; aldehyde dehydrogenase (NAD+) [EC:1.2.1.3]
	GCA_000337135.1_ASM33713v1_03265 K00128 ALDH; aldehyde dehydrogenase (NAD+) [EC:1.2.1.3]
	GCA_000337135.1_ASM33713v1_03266 K00128 ALDH; aldehyde dehydrogenase (NAD+) [EC:1.2.1.3]
	GCA_000337395.1_ASM33739v1_00697 K00128 ALDH; aldehyde dehydrogenase (NAD+) [EC:1.2.1.3]
	GCA_000337515.1_ASM33751v1_00856 K00128 ALDH; aldehyde dehydrogenase (NAD+) [EC:1.2.1.3]
	GCA_000337575.1_ASM33757v1_03139 K00128 ALDH; aldehyde dehydrogenase (NAD+) [EC:1.2.1.3]
	GCA_000337695.1_ASM33769v1_01783 K00128 ALDH; aldehyde dehydrogenase (NAD+) [EC:1.2.1.3]
	GCA_000337875.1_ASM33787v1_01798 K00128 ALDH; aldehyde dehydrogenase (NAD+) [EC:1.2.1.3]
	GCA_000337875.1_ASM33787v1_01799 K00128 ALDH; aldehyde dehydrogenase (NAD+) [EC:1.2.1.3]
	GCA_000337875.1_ASM33787v1_02985 K00128 ALDH; aldehyde dehydrogenase (NAD+) [EC:1.2.1.3]
	GCA_000455365.1_HdjelfamassiliensisIIH2_02012 K00128 ALDH; aldehyde dehydrogenase (NAD+) [EC:1.2.1.3]
	GCA_000455365.1_HdjelfamassiliensisIIH2_02195 K00128 ALDH; aldehyde dehydrogenase (NAD+) [EC:1.2.1.3]
	GCA_000196895.1_ASM19689v1_00051 K00128 ALDH; aldehyde dehydrogenase (NAD+) [EC:1.2.1.3]
	GCA_000328685.1_ASM32868v1_00937 K00128 ALDH; aldehyde dehydrogenase (NAD+) [EC:1.2.1.3]
	GCA_001011115.1_ASM101111v1_02100 K18118 aarC, cat1; succinyl-CoA:acetate CoA-transferase [EC:2.8.3.18]
	GCA_000025685.1_ASM2568v1_02794 K18118 aarC, cat1; succinyl-CoA:acetate CoA-transferase [EC:2.8.3.18]
	GCA_000337235.1_ASM33723v1_03299 K18118 aarC, cat1; succinyl-CoA:acetate CoA-transferase [EC:2.8.3.18]
	GCA_000230735.3_ASM23073v3_01885 K01026 pct; propionate CoA-transferase [EC:2.8.3.1]
	GCA_000337215.1_ASM33721v1_03592 K22224 acdB; acetate---CoA ligase (ADP-forming) subunit beta [EC:6.2.1.13]
	GCA_000336675.1_ASM33667v1_02668 K24012 acdAB; acetate---CoA ligase (ADP-forming) [EC:6.2.1.13]
	GCA_000187225.2_ASM18722v1_01300 K24012 acdAB; acetate---CoA ligase (ADP-forming) [EC:6.2.1.13]
	GCA_000447865.2_ASM44786v2_01910 K24012 acdAB; acetate---CoA ligase (ADP-forming) [EC:6.2.1.13]
	GCA_000337415.1_ASM33741v1_03001 K00158 E1.2.3.3, poxL; pyruvate oxidase [EC:1.2.3.3]
	GCA_000379085.1_ASM37908v1_01433 K00158 E1.2.3.3, poxL; pyruvate oxidase [EC:1.2.3.3]
	GCA_000379085.1_ASM37908v1_01434 K00158 E1.2.3.3, poxL; pyruvate oxidase [EC:1.2.3.3]
	GCA_000009185.1_ASM918v1_02071 K00467 E1.13.12.4; lactate 2-monooxygenase [EC:1.13.12.4]
	GCA_000336715.1_ASM33671v1_00476 K00467 E1.13.12.4; lactate 2-monooxygenase [EC:1.13.12.4]
	GCA_000217715.1_ASM21771v1_01063 K00467 E1.13.12.4; lactate 2-monooxygenase [EC:1.13.12.4]
	GCA_000025625.1_ASM2562v1_03991 K00102 LDHD, dld; D-lactate dehydrogenase (cytochrome) [EC:1.1.2.4]
	GCA_000025325.1_ASM2532v1_02002 K00102 LDHD, dld; D-lactate dehydrogenase (cytochrome) [EC:1.1.2.4]
	GCA_000337735.1_ASM33773v1_02952 K00102 LDHD, dld; D-lactate dehydrogenase (cytochrome) [EC:1.1.2.4]
	GCA_000336675.1_ASM33667v1_02188 K23257 yvgN; methylglyoxal/glyoxal reductase [EC:1.1.1.283 1.1.1.-]
	GCA_000334895.1_ASM33489v1_00017 K07248 aldA; lactaldehyde dehydrogenase / glycolaldehyde dehydrogenase [EC:1.2.1.22 1.2.1.21]
	GCA_000009185.1_ASM918v1_00808 K01759 GLO1, gloA; lactoylglutathione lyase [EC:4.4.1.5]
	GCA_001280425.1_ASM128042v1_02121 K01759 GLO1, gloA; lactoylglutathione lyase [EC:4.4.1.5]
	GCA_000009185.1_ASM918v1_01642 K01069 gloB, gloC, HAGH; hydroxyacylglutathione hydrolase [EC:3.1.2.6]
	GCA_000023945.1_ASM2394v1_00461 K22373 larA; lactate racemase [EC:5.1.2.1]
	GCA_000784335.1_ASM78433v1_03889 K22373 larA; lactate racemase [EC:5.1.2.1]
	GCA_000784335.1_ASM78433v1_03890 K22373 larA; lactate racemase [EC:5.1.2.1]
	GCA_000336695.1_ASM33669v1_02576 K00029 E1.1.1.40, maeB; malate dehydrogenase (oxaloacetate-decarboxylating)(NADP+) [EC:1.1.1.40]
	GCA_000336795.1_ASM33679v1_01226 K00029 E1.1.1.40, maeB; malate dehydrogenase (oxaloacetate-decarboxylating)(NADP+) [EC:1.1.1.40]
	GCA_000336815.1_ASM33681v1_02845 K00029 E1.1.1.40, maeB; malate dehydrogenase (oxaloacetate-decarboxylating)(NADP+) [EC:1.1.1.40]
	GCA_000336855.1_ASM33685v1_03156 K00029 E1.1.1.40, maeB; malate dehydrogenase (oxaloacetate-decarboxylating)(NADP+) [EC:1.1.1.40]
	GCA_000336915.1_ASM33691v1_03592 K00029 E1.1.1.40, maeB; malate dehydrogenase (oxaloacetate-decarboxylating)(NADP+) [EC:1.1.1.40]
	GCA_000337095.1_ASM33709v1_03223 K00029 E1.1.1.40, maeB; malate dehydrogenase (oxaloacetate-decarboxylating)(NADP+) [EC:1.1.1.40]
	GCA_000337675.1_ASM33767v1_03391 K00029 E1.1.1.40, maeB; malate dehydrogenase (oxaloacetate-decarboxylating)(NADP+) [EC:1.1.1.40]
	GCA_000455345.1_Halgo_00775 K00029 E1.1.1.40, maeB; malate dehydrogenase (oxaloacetate-decarboxylating)(NADP+) [EC:1.1.1.40]
	GCA_000455345.1_Halgo_01517 K00029 E1.1.1.40, maeB; malate dehydrogenase (oxaloacetate-decarboxylating)(NADP+) [EC:1.1.1.40]
	GCA_000196895.1_ASM19689v1_03550 K00024 mdh; malate dehydrogenase [EC:1.1.1.37]
	GCA_000022205.1_ASM2220v1_01113 K00244 frdA; fumarate reductase flavoprotein subunit [EC:1.3.5.4]
	GCA_000009185.1_ASM918v1_02463 K01595 ppc; phosphoenolpyruvate carboxylase [EC:4.1.1.31]
	GCA_000337775.1_ASM33777v1_02467 K01595 ppc; phosphoenolpyruvate carboxylase [EC:4.1.1.31]
	GCA_000334895.1_ASM33489v1_00062 K01595 ppc; phosphoenolpyruvate carboxylase [EC:4.1.1.31]
	GCA_000334895.1_ASM33489v1_00203 K01595 ppc; phosphoenolpyruvate carboxylase [EC:4.1.1.31]
	GCA_000334895.1_ASM33489v1_00690 K01595 ppc; phosphoenolpyruvate carboxylase [EC:4.1.1.31]
	GCA_000334895.1_ASM33489v1_00691 K01595 ppc; phosphoenolpyruvate carboxylase [EC:4.1.1.31]
	GCA_000009185.1_ASM918v1_01569 K01596 E4.1.1.32, pckA, PCK; phosphoenolpyruvate carboxykinase (GTP) [EC:4.1.1.32]
	GCA_000022205.1_ASM2220v1_02278 K01610 E4.1.1.49, pckA; phosphoenolpyruvate carboxykinase (ATP) [EC:4.1.1.49]
	GCA_000731985.1_ASM73198v1_02985 K01610 E4.1.1.49, pckA; phosphoenolpyruvate carboxykinase (ATP) [EC:4.1.1.49]
	GCA_000025625.1_ASM2562v1_03885 K01007 pps, ppsA; pyruvate, water dikinase [EC:2.7.9.2]
	GCA_000009185.1_ASM918v1_01150 K01007 pps, ppsA; pyruvate, water dikinase [EC:2.7.9.2]
	GCA_000337215.1_ASM33721v1_03563 K01007 pps, ppsA; pyruvate, water dikinase [EC:2.7.9.2]
	GCA_000337675.1_ASM33767v1_02760 K01007 pps, ppsA; pyruvate, water dikinase [EC:2.7.9.2]
	GCA_000337695.1_ASM33769v1_01789 K01007 pps, ppsA; pyruvate, water dikinase [EC:2.7.9.2]
	GCA_000517625.1_ASM51762v1_03544 K01007 pps, ppsA; pyruvate, water dikinase [EC:2.7.9.2]
	GCA_000237865.1_ASM23786v1_02253 K01007 pps, ppsA; pyruvate, water dikinase [EC:2.7.9.2]
	GCA_000025325.1_ASM2532v1_03831 K00626 ACAT, atoB; acetyl-CoA C-acetyltransferase [EC:2.3.1.9]
	GCA_000011085.1_ASM1108v1_03258 K00626 ACAT, atoB; acetyl-CoA C-acetyltransferase [EC:2.3.1.9]
	GCA_000011085.1_ASM1108v1_03581 K00626 ACAT, atoB; acetyl-CoA C-acetyltransferase [EC:2.3.1.9]
	GCA_000025625.1_ASM2562v1_03987 K00626 ACAT, atoB; acetyl-CoA C-acetyltransferase [EC:2.3.1.9]
	GCA_000009185.1_ASM918v1_01110 K00626 ACAT, atoB; acetyl-CoA C-acetyltransferase [EC:2.3.1.9]
	GCA_000011085.1_ASM1108v1_03523 K00626 ACAT, atoB; acetyl-CoA C-acetyltransferase [EC:2.3.1.9]
	GCA_000025325.1_ASM2532v1_03830 K00626 ACAT, atoB; acetyl-CoA C-acetyltransferase [EC:2.3.1.9]
	GCA_000230715.3_ASM23071v3_00423 K00626 ACAT, atoB; acetyl-CoA C-acetyltransferase [EC:2.3.1.9]
	GCA_000230955.3_ASM23095v3_01760 K00626 ACAT, atoB; acetyl-CoA C-acetyltransferase [EC:2.3.1.9]
	GCA_000336675.1_ASM33667v1_02903 K00626 ACAT, atoB; acetyl-CoA C-acetyltransferase [EC:2.3.1.9]
	GCA_000336995.1_ASM33699v1_00190 K00626 ACAT, atoB; acetyl-CoA C-acetyltransferase [EC:2.3.1.9]
	GCA_000337095.1_ASM33709v1_03363 K00626 ACAT, atoB; acetyl-CoA C-acetyltransferase [EC:2.3.1.9]
	GCA_000337215.1_ASM33721v1_03795 K00626 ACAT, atoB; acetyl-CoA C-acetyltransferase [EC:2.3.1.9]
	GCA_000337235.1_ASM33723v1_01834 K00626 ACAT, atoB; acetyl-CoA C-acetyltransferase [EC:2.3.1.9]
	GCA_000337235.1_ASM33723v1_04023 K00626 ACAT, atoB; acetyl-CoA C-acetyltransferase [EC:2.3.1.9]
	GCA_000025325.1_ASM2532v1_02758 K00626 ACAT, atoB; acetyl-CoA C-acetyltransferase [EC:2.3.1.9]
	GCA_000337475.1_ASM33747v1_02149 K00626 ACAT, atoB; acetyl-CoA C-acetyltransferase [EC:2.3.1.9]
	GCA_000337475.1_ASM33747v1_03472 K00626 ACAT, atoB; acetyl-CoA C-acetyltransferase [EC:2.3.1.9]
	GCA_000337575.1_ASM33757v1_01683 K00626 ACAT, atoB; acetyl-CoA C-acetyltransferase [EC:2.3.1.9]
	GCA_000337575.1_ASM33757v1_01684 K00626 ACAT, atoB; acetyl-CoA C-acetyltransferase [EC:2.3.1.9]
	GCA_000337575.1_ASM33757v1_03987 K00626 ACAT, atoB; acetyl-CoA C-acetyltransferase [EC:2.3.1.9]
	GCA_000337615.1_ASM33761v1_03127 K00626 ACAT, atoB; acetyl-CoA C-acetyltransferase [EC:2.3.1.9]
	GCA_000337615.1_ASM33761v1_03128 K00626 ACAT, atoB; acetyl-CoA C-acetyltransferase [EC:2.3.1.9]
	GCA_000337615.1_ASM33761v1_03131 K00626 ACAT, atoB; acetyl-CoA C-acetyltransferase [EC:2.3.1.9]
	GCA_000337695.1_ASM33769v1_04162 K00626 ACAT, atoB; acetyl-CoA C-acetyltransferase [EC:2.3.1.9]
	GCA_000337795.1_ASM33779v1_03752 K00626 ACAT, atoB; acetyl-CoA C-acetyltransferase [EC:2.3.1.9]
	GCA_000337875.1_ASM33787v1_00709 K00626 ACAT, atoB; acetyl-CoA C-acetyltransferase [EC:2.3.1.9]
	GCA_000226975.2_HalLac_AJ5_1_02281 K00626 ACAT, atoB; acetyl-CoA C-acetyltransferase [EC:2.3.1.9]
	GCA_000334895.1_ASM33489v1_01054 K00626 ACAT, atoB; acetyl-CoA C-acetyltransferase [EC:2.3.1.9]
	GCA_000025685.1_ASM2568v1_00903 K01649 leuA, IMS; 2-isopropylmalate synthase [EC:2.3.3.13]
	00630 Glyoxylate and dicarboxylate metabolism [PATH:ko00630]
	GCA_001261915.1_Halorubrum_SD626R_00103 K01637 E4.1.3.1, aceA; isocitrate lyase [EC:4.1.3.1]
	GCA_000011085.1_ASM1108v1_01243 K01895 ACSS1_2, acs; acetyl-CoA synthetase [EC:6.2.1.1]
	GCA_000337155.1_ASM33715v1_00410 K01895 ACSS1_2, acs; acetyl-CoA synthetase [EC:6.2.1.1]
	GCA_000011085.1_ASM1108v1_00597 K01895 ACSS1_2, acs; acetyl-CoA synthetase [EC:6.2.1.1]
	GCA_000336675.1_ASM33667v1_03165 K01895 ACSS1_2, acs; acetyl-CoA synthetase [EC:6.2.1.1]
	GCA_000011085.1_ASM1108v1_03542 K01895 ACSS1_2, acs; acetyl-CoA synthetase [EC:6.2.1.1]
	GCA_000336815.1_ASM33681v1_00945 K01895 ACSS1_2, acs; acetyl-CoA synthetase [EC:6.2.1.1]
	GCA_000336815.1_ASM33681v1_00946 K01895 ACSS1_2, acs; acetyl-CoA synthetase [EC:6.2.1.1]
	GCA_000336835.1_ASM33683v1_01948 K01895 ACSS1_2, acs; acetyl-CoA synthetase [EC:6.2.1.1]
	GCA_000336835.1_ASM33683v1_01949 K01895 ACSS1_2, acs; acetyl-CoA synthetase [EC:6.2.1.1]
	GCA_000336835.1_ASM33683v1_01950 K01895 ACSS1_2, acs; acetyl-CoA synthetase [EC:6.2.1.1]
	GCA_000337115.1_ASM33711v1_01415 K01895 ACSS1_2, acs; acetyl-CoA synthetase [EC:6.2.1.1]
	GCA_000337175.1_ASM33717v1_01225 K01895 ACSS1_2, acs; acetyl-CoA synthetase [EC:6.2.1.1]
	GCA_000337215.1_ASM33721v1_03792 K01895 ACSS1_2, acs; acetyl-CoA synthetase [EC:6.2.1.1]
	GCA_000337235.1_ASM33723v1_04014 K01895 ACSS1_2, acs; acetyl-CoA synthetase [EC:6.2.1.1]
	GCA_000025325.1_ASM2532v1_03857 K01895 ACSS1_2, acs; acetyl-CoA synthetase [EC:6.2.1.1]
	GCA_000337595.1_ASM33759v1_01554 K01895 ACSS1_2, acs; acetyl-CoA synthetase [EC:6.2.1.1]
	GCA_000337595.1_ASM33759v1_01592 K01895 ACSS1_2, acs; acetyl-CoA synthetase [EC:6.2.1.1]
	GCA_000337595.1_ASM33759v1_01594 K01895 ACSS1_2, acs; acetyl-CoA synthetase [EC:6.2.1.1]
	GCA_000337615.1_ASM33761v1_02746 K01895 ACSS1_2, acs; acetyl-CoA synthetase [EC:6.2.1.1]
	GCA_000337615.1_ASM33761v1_02748 K01895 ACSS1_2, acs; acetyl-CoA synthetase [EC:6.2.1.1]
	GCA_000337615.1_ASM33761v1_03889 K01895 ACSS1_2, acs; acetyl-CoA synthetase [EC:6.2.1.1]
	GCA_000337615.1_ASM33761v1_03890 K01895 ACSS1_2, acs; acetyl-CoA synthetase [EC:6.2.1.1]
	GCA_000337855.1_ASM33785v1_00001 K01895 ACSS1_2, acs; acetyl-CoA synthetase [EC:6.2.1.1]
	GCA_000739555.1_ASM73955v1_00034 K01895 ACSS1_2, acs; acetyl-CoA synthetase [EC:6.2.1.1]
	GCA_000739555.1_ASM73955v1_00035 K01895 ACSS1_2, acs; acetyl-CoA synthetase [EC:6.2.1.1]
	GCA_000230715.3_ASM23071v3_01777 K01895 ACSS1_2, acs; acetyl-CoA synthetase [EC:6.2.1.1]
	GCA_000196895.1_ASM19689v1_03550 K00024 mdh; malate dehydrogenase [EC:1.1.1.37]
	GCA_000023945.1_ASM2394v1_02592 K01647 CS, gltA; citrate synthase [EC:2.3.3.1]
	GCA_000025625.1_ASM2562v1_02458 K01647 CS, gltA; citrate synthase [EC:2.3.3.1]
	GCA_000337455.1_ASM33745v1_03930 K01647 CS, gltA; citrate synthase [EC:2.3.3.1]
	GCA_000337615.1_ASM33761v1_00112 K01647 CS, gltA; citrate synthase [EC:2.3.3.1]
	GCA_000337775.1_ASM33777v1_01732 K01647 CS, gltA; citrate synthase [EC:2.3.3.1]
	GCA_000379085.1_ASM37908v1_00062 K01647 CS, gltA; citrate synthase [EC:2.3.3.1]
	GCA_001011115.1_ASM101111v1_00252 K01681 ACO, acnA; aconitate hydratase [EC:4.2.1.3]
	GCA_000337175.1_ASM33717v1_01730 K01681 ACO, acnA; aconitate hydratase [EC:4.2.1.3]
	GCA_000009185.1_ASM918v1_02375 K01681 ACO, acnA; aconitate hydratase [EC:4.2.1.3]
	GCA_000337175.1_ASM33717v1_01731 K01681 ACO, acnA; aconitate hydratase [EC:4.2.1.3]
	GCA_000226975.2_HalLac_AJ5_1_00496 K01681 ACO, acnA; aconitate hydratase [EC:4.2.1.3]
	GCA_000025325.1_ASM2532v1_03831 K00626 ACAT, atoB; acetyl-CoA C-acetyltransferase [EC:2.3.1.9]
	GCA_000011085.1_ASM1108v1_03258 K00626 ACAT, atoB; acetyl-CoA C-acetyltransferase [EC:2.3.1.9]
	GCA_000011085.1_ASM1108v1_03581 K00626 ACAT, atoB; acetyl-CoA C-acetyltransferase [EC:2.3.1.9]
	GCA_000025625.1_ASM2562v1_03987 K00626 ACAT, atoB; acetyl-CoA C-acetyltransferase [EC:2.3.1.9]
	GCA_000009185.1_ASM918v1_01110 K00626 ACAT, atoB; acetyl-CoA C-acetyltransferase [EC:2.3.1.9]
	GCA_000011085.1_ASM1108v1_03523 K00626 ACAT, atoB; acetyl-CoA C-acetyltransferase [EC:2.3.1.9]
	GCA_000025325.1_ASM2532v1_03830 K00626 ACAT, atoB; acetyl-CoA C-acetyltransferase [EC:2.3.1.9]
	GCA_000230715.3_ASM23071v3_00423 K00626 ACAT, atoB; acetyl-CoA C-acetyltransferase [EC:2.3.1.9]
	GCA_000230955.3_ASM23095v3_01760 K00626 ACAT, atoB; acetyl-CoA C-acetyltransferase [EC:2.3.1.9]
	GCA_000336675.1_ASM33667v1_02903 K00626 ACAT, atoB; acetyl-CoA C-acetyltransferase [EC:2.3.1.9]
	GCA_000336995.1_ASM33699v1_00190 K00626 ACAT, atoB; acetyl-CoA C-acetyltransferase [EC:2.3.1.9]
	GCA_000337095.1_ASM33709v1_03363 K00626 ACAT, atoB; acetyl-CoA C-acetyltransferase [EC:2.3.1.9]
	GCA_000337215.1_ASM33721v1_03795 K00626 ACAT, atoB; acetyl-CoA C-acetyltransferase [EC:2.3.1.9]
	GCA_000337235.1_ASM33723v1_01834 K00626 ACAT, atoB; acetyl-CoA C-acetyltransferase [EC:2.3.1.9]
	GCA_000337235.1_ASM33723v1_04023 K00626 ACAT, atoB; acetyl-CoA C-acetyltransferase [EC:2.3.1.9]
	GCA_000025325.1_ASM2532v1_02758 K00626 ACAT, atoB; acetyl-CoA C-acetyltransferase [EC:2.3.1.9]
	GCA_000337475.1_ASM33747v1_02149 K00626 ACAT, atoB; acetyl-CoA C-acetyltransferase [EC:2.3.1.9]
	GCA_000337475.1_ASM33747v1_03472 K00626 ACAT, atoB; acetyl-CoA C-acetyltransferase [EC:2.3.1.9]
	GCA_000337575.1_ASM33757v1_01683 K00626 ACAT, atoB; acetyl-CoA C-acetyltransferase [EC:2.3.1.9]
	GCA_000337575.1_ASM33757v1_01684 K00626 ACAT, atoB; acetyl-CoA C-acetyltransferase [EC:2.3.1.9]
	GCA_000337575.1_ASM33757v1_03987 K00626 ACAT, atoB; acetyl-CoA C-acetyltransferase [EC:2.3.1.9]
	GCA_000337615.1_ASM33761v1_03127 K00626 ACAT, atoB; acetyl-CoA C-acetyltransferase [EC:2.3.1.9]
	GCA_000337615.1_ASM33761v1_03128 K00626 ACAT, atoB; acetyl-CoA C-acetyltransferase [EC:2.3.1.9]
	GCA_000337615.1_ASM33761v1_03131 K00626 ACAT, atoB; acetyl-CoA C-acetyltransferase [EC:2.3.1.9]
	GCA_000337695.1_ASM33769v1_04162 K00626 ACAT, atoB; acetyl-CoA C-acetyltransferase [EC:2.3.1.9]
	GCA_000337795.1_ASM33779v1_03752 K00626 ACAT, atoB; acetyl-CoA C-acetyltransferase [EC:2.3.1.9]
	GCA_000337875.1_ASM33787v1_00709 K00626 ACAT, atoB; acetyl-CoA C-acetyltransferase [EC:2.3.1.9]
	GCA_000226975.2_HalLac_AJ5_1_02281 K00626 ACAT, atoB; acetyl-CoA C-acetyltransferase [EC:2.3.1.9]
	GCA_000334895.1_ASM33489v1_01054 K00626 ACAT, atoB; acetyl-CoA C-acetyltransferase [EC:2.3.1.9]
	GCA_000281695.1_ASM28169v1_03156 K17865 croR; 3-hydroxybutyryl-CoA dehydratase [EC:4.2.1.55]
	GCA_000009185.1_ASM918v1_01492 K17865 croR; 3-hydroxybutyryl-CoA dehydratase [EC:4.2.1.55]
	GCA_000336715.1_ASM33671v1_00865 K17865 croR; 3-hydroxybutyryl-CoA dehydratase [EC:4.2.1.55]
	GCA_000337475.1_ASM33747v1_03282 K17865 croR; 3-hydroxybutyryl-CoA dehydratase [EC:4.2.1.55]
	GCA_000334895.1_ASM33489v1_01845 K14446 ccr; crotonyl-CoA carboxylase/reductase [EC:1.3.1.85]
	GCA_000337475.1_ASM33747v1_03203 K05606 MCEE, epi; methylmalonyl-CoA/ethylmalonyl-CoA epimerase [EC:5.1.99.1]
	GCA_000011085.1_ASM1108v1_03516 K05606 MCEE, epi; methylmalonyl-CoA/ethylmalonyl-CoA epimerase [EC:5.1.99.1]
	GCA_000230955.3_ASM23095v3_00616 K05606 MCEE, epi; methylmalonyl-CoA/ethylmalonyl-CoA epimerase [EC:5.1.99.1]
	GCA_000011085.1_ASM1108v1_00634 K14449 mch, mcd; 2-methylfumaryl-CoA hydratase [EC:4.2.1.148]
	GCA_000009185.1_ASM918v1_02266 K22568 pccX; acetyl-CoA/propionyl-CoA carboxylase, PccX subunit [EC:6.4.1.2 6.4.1.3]
	GCA_000011085.1_ASM1108v1_00003 K22568 pccX; acetyl-CoA/propionyl-CoA carboxylase, PccX subunit [EC:6.4.1.2 6.4.1.3]
	GCA_000336695.1_ASM33669v1_03069 K22568 pccX; acetyl-CoA/propionyl-CoA carboxylase, PccX subunit [EC:6.4.1.2 6.4.1.3]
	GCA_000427685.1_ASM42768v1_02083 K22568 pccX; acetyl-CoA/propionyl-CoA carboxylase, PccX subunit [EC:6.4.1.2 6.4.1.3]
	GCA_000025325.1_ASM2532v1_03880 K01849 E5.4.99.2B, mcmA2; methylmalonyl-CoA mutase, C-terminal domain [EC:5.4.99.2]
	GCA_000337135.1_ASM33713v1_01567 K01848 E5.4.99.2A, mcmA1; methylmalonyl-CoA mutase, N-terminal domain [EC:5.4.99.2]
	GCA_000337135.1_ASM33713v1_01570 K01848 E5.4.99.2A, mcmA1; methylmalonyl-CoA mutase, N-terminal domain [EC:5.4.99.2]
	GCA_000337675.1_ASM33767v1_02306 K01848 E5.4.99.2A, mcmA1; methylmalonyl-CoA mutase, N-terminal domain [EC:5.4.99.2]
	GCA_000337735.1_ASM33773v1_02932 K01848 E5.4.99.2A, mcmA1; methylmalonyl-CoA mutase, N-terminal domain [EC:5.4.99.2]
	GCA_000230735.3_ASM23073v3_02945 K01848 E5.4.99.2A, mcmA1; methylmalonyl-CoA mutase, N-terminal domain [EC:5.4.99.2]
	GCA_000011085.1_ASM1108v1_00632 K19268 glmE, mutE, mamB; methylaspartate mutase epsilon subunit [EC:5.4.99.1]
	GCA_000337515.1_ASM33751v1_00179 K19268 glmE, mutE, mamB; methylaspartate mutase epsilon subunit [EC:5.4.99.1]
	GCA_000011085.1_ASM1108v1_00915 K01846 glmS, mutS, mamA; methylaspartate mutase sigma subunit [EC:5.4.99.1]
	GCA_000011085.1_ASM1108v1_00631 K01846 glmS, mutS, mamA; methylaspartate mutase sigma subunit [EC:5.4.99.1]
	GCA_000230715.3_ASM23071v3_02164 K01846 glmS, mutS, mamA; methylaspartate mutase sigma subunit [EC:5.4.99.1]
	GCA_000011085.1_ASM1108v1_00633 K04835 mal; methylaspartate ammonia-lyase [EC:4.3.1.2]
	GCA_000337195.1_ASM33719v1_04191 K04835 mal; methylaspartate ammonia-lyase [EC:4.3.1.2]
	GCA_001190965.1_ASM119096v1_03374 K04835 mal; methylaspartate ammonia-lyase [EC:4.3.1.2]
	GCA_000230715.3_ASM23071v3_02162 K04835 mal; methylaspartate ammonia-lyase [EC:4.3.1.2]
	GCA_000336635.1_ASM33663v1_02363 K19280 mct; succinyl-CoA:mesaconate CoA transferase [EC:2.8.3.26]
	GCA_000336635.1_ASM33663v1_02362 K19280 mct; succinyl-CoA:mesaconate CoA transferase [EC:2.8.3.26]
	GCA_000011085.1_ASM1108v1_00635 K19281 mcl; beta-methylmalyl-CoA/(S)-malyl-CoA lyase [EC:4.1.3.24]
	GCA_001011115.1_ASM101111v1_02024 K19282 aceB; bifunctional (S)-malyl-CoA lyase/thioesterase [EC:4.1.3.24 3.1.2.30]
	GCA_000336695.1_ASM33669v1_02563 K19282 aceB; bifunctional (S)-malyl-CoA lyase/thioesterase [EC:4.1.3.24 3.1.2.30]
	GCA_000336695.1_ASM33669v1_02564 K19282 aceB; bifunctional (S)-malyl-CoA lyase/thioesterase [EC:4.1.3.24 3.1.2.30]
	GCA_000336695.1_ASM33669v1_02698 K19282 aceB; bifunctional (S)-malyl-CoA lyase/thioesterase [EC:4.1.3.24 3.1.2.30]
	GCA_000336695.1_ASM33669v1_02699 K19282 aceB; bifunctional (S)-malyl-CoA lyase/thioesterase [EC:4.1.3.24 3.1.2.30]
	GCA_000336715.1_ASM33671v1_03468 K19282 aceB; bifunctional (S)-malyl-CoA lyase/thioesterase [EC:4.1.3.24 3.1.2.30]
	GCA_000755245.1_ASM75524v1_00113 K19282 aceB; bifunctional (S)-malyl-CoA lyase/thioesterase [EC:4.1.3.24 3.1.2.30]
	GCA_000755245.1_ASM75524v1_02191 K19282 aceB; bifunctional (S)-malyl-CoA lyase/thioesterase [EC:4.1.3.24 3.1.2.30]
	GCA_000447865.2_ASM44786v2_02784 K00104 glcD; glycolate oxidase [EC:1.1.3.15]
	GCA_000025325.1_ASM2532v1_01741 K03781 katE, CAT, catB, srpA; catalase [EC:1.11.1.6]
	GCA_000336675.1_ASM33667v1_01494 K03781 katE, CAT, catB, srpA; catalase [EC:1.11.1.6]
	GCA_000336715.1_ASM33671v1_00457 K03781 katE, CAT, catB, srpA; catalase [EC:1.11.1.6]
	GCA_000336715.1_ASM33671v1_00458 K03781 katE, CAT, catB, srpA; catalase [EC:1.11.1.6]
	GCA_000447865.2_ASM44786v2_00101 K00015 gyaR, GOR1; glyoxylate reductase [EC:1.1.1.26]
	GCA_001011115.1_ASM101111v1_01829 K01091 gph; phosphoglycolate phosphatase [EC:3.1.3.18]
	GCA_000025325.1_ASM2532v1_02025 K01091 gph; phosphoglycolate phosphatase [EC:3.1.3.18]
	GCA_000336775.1_ASM33677v1_02227 K01091 gph; phosphoglycolate phosphatase [EC:3.1.3.18]
	GCA_000023945.1_ASM2394v1_02024 K01091 gph; phosphoglycolate phosphatase [EC:3.1.3.18]
	GCA_000337675.1_ASM33767v1_01499 K01091 gph; phosphoglycolate phosphatase [EC:3.1.3.18]
	GCA_000710605.1_HTGA29.1_01847 K01091 gph; phosphoglycolate phosphatase [EC:3.1.3.18]
	GCA_000710605.1_HTGA29.1_01848 K01091 gph; phosphoglycolate phosphatase [EC:3.1.3.18]
	GCA_000710615.1_HAPD43.1_01780 K01091 gph; phosphoglycolate phosphatase [EC:3.1.3.18]
	GCA_001011115.1_ASM101111v1_01222 K01601 rbcL; ribulose-bisphosphate carboxylase large chain [EC:4.1.1.39]
	GCA_000337115.1_ASM33711v1_03187 K01601 rbcL; ribulose-bisphosphate carboxylase large chain [EC:4.1.1.39]
	GCA_000710605.1_HTGA29.1_03358 K01601 rbcL; ribulose-bisphosphate carboxylase large chain [EC:4.1.1.39]
	GCA_000710605.1_HTGA29.1_03359 K01601 rbcL; ribulose-bisphosphate carboxylase large chain [EC:4.1.1.39]
	GCA_001011115.1_ASM101111v1_01671 K00830 AGXT; alanine-glyoxylate transaminase / serine-glyoxylate transaminase / serine-pyruvate transaminase [EC:2.6.1.44 2.6.1.45 2.6.1.51]
	GCA_000337215.1_ASM33721v1_00001 K00830 AGXT; alanine-glyoxylate transaminase / serine-glyoxylate transaminase / serine-pyruvate transaminase [EC:2.6.1.44 2.6.1.45 2.6.1.51]
	GCA_000337375.1_ASM33737v1_01017 K00284 GLU, gltS; glutamate synthase (ferredoxin) [EC:1.4.7.1]
	GCA_000337715.1_ASM33771v1_00722 K00284 GLU, gltS; glutamate synthase (ferredoxin) [EC:1.4.7.1]
	GCA_000739555.1_ASM73955v1_02725 K00284 GLU, gltS; glutamate synthase (ferredoxin) [EC:1.4.7.1]
	GCA_000739555.1_ASM73955v1_02726 K00284 GLU, gltS; glutamate synthase (ferredoxin) [EC:1.4.7.1]
	GCA_000337195.1_ASM33719v1_01127 K01915 glnA, GLUL; glutamine synthetase [EC:6.3.1.2]
	GCA_000025625.1_ASM2562v1_03913 K01915 glnA, GLUL; glutamine synthetase [EC:6.3.1.2]
	GCA_000223905.1_ASM22390v1_03420 K01915 glnA, GLUL; glutamine synthetase [EC:6.3.1.2]
	GCA_000025625.1_ASM2562v1_03906 K01915 glnA, GLUL; glutamine synthetase [EC:6.3.1.2]
	GCA_000336815.1_ASM33681v1_00324 K01915 glnA, GLUL; glutamine synthetase [EC:6.3.1.2]
	GCA_000336815.1_ASM33681v1_00325 K01915 glnA, GLUL; glutamine synthetase [EC:6.3.1.2]
	GCA_000337175.1_ASM33717v1_01824 K01915 glnA, GLUL; glutamine synthetase [EC:6.3.1.2]
	GCA_000337175.1_ASM33717v1_01825 K01915 glnA, GLUL; glutamine synthetase [EC:6.3.1.2]
	GCA_000337555.1_ASM33755v1_00980 K01915 glnA, GLUL; glutamine synthetase [EC:6.3.1.2]
	GCA_000337595.1_ASM33759v1_01282 K01915 glnA, GLUL; glutamine synthetase [EC:6.3.1.2]
	GCA_000337615.1_ASM33761v1_02612 K01915 glnA, GLUL; glutamine synthetase [EC:6.3.1.2]
	GCA_000337615.1_ASM33761v1_02613 K01915 glnA, GLUL; glutamine synthetase [EC:6.3.1.2]
	GCA_000025625.1_ASM2562v1_04179 K01915 glnA, GLUL; glutamine synthetase [EC:6.3.1.2]
	GCA_000455365.1_HdjelfamassiliensisIIH2_00787 K01915 glnA, GLUL; glutamine synthetase [EC:6.3.1.2]
	GCA_000493245.1_Nat_J71_03177 K01915 glnA, GLUL; glutamine synthetase [EC:6.3.1.2]
	GCA_000025325.1_ASM2532v1_04711 K00600 glyA, SHMT; glycine hydroxymethyltransferase [EC:2.1.2.1]
	GCA_000025325.1_ASM2532v1_04712 K00600 glyA, SHMT; glycine hydroxymethyltransferase [EC:2.1.2.1]
	GCA_000403645.1_ASM40364v1_01542 K00600 glyA, SHMT; glycine hydroxymethyltransferase [EC:2.1.2.1]
	GCA_000337075.1_ASM33707v1_02224 K00281 GLDC, gcvP; glycine dehydrogenase [EC:1.4.4.2]
	GCA_000337835.1_ASM33783v1_01538 K00282 gcvPA; glycine dehydrogenase subunit 1 [EC:1.4.4.2]
	GCA_000337835.1_ASM33783v1_01539 K00282 gcvPA; glycine dehydrogenase subunit 1 [EC:1.4.4.2]
	GCA_001011115.1_ASM101111v1_01709 K00283 gcvPB; glycine dehydrogenase subunit 2 [EC:1.4.4.2]
	GCA_000827835.1_ASM82783v1_00587 K00283 gcvPB; glycine dehydrogenase subunit 2 [EC:1.4.4.2]
	GCA_000827835.1_ASM82783v1_00588 K00283 gcvPB; glycine dehydrogenase subunit 2 [EC:1.4.4.2]
	GCA_000009185.1_ASM918v1_00954 K00605 gcvT, AMT; aminomethyltransferase [EC:2.1.2.10]
	GCA_001011115.1_ASM101111v1_01712 K00605 gcvT, AMT; aminomethyltransferase [EC:2.1.2.10]
	GCA_000337175.1_ASM33717v1_01817 K00605 gcvT, AMT; aminomethyltransferase [EC:2.1.2.10]
	GCA_000337475.1_ASM33747v1_02194 K00605 gcvT, AMT; aminomethyltransferase [EC:2.1.2.10]
	GCA_000739555.1_ASM73955v1_01224 K00605 gcvT, AMT; aminomethyltransferase [EC:2.1.2.10]
	GCA_000023965.1_ASM2396v1_00875 K00382 DLD, lpd, pdhD; dihydrolipoamide dehydrogenase [EC:1.8.1.4]
	GCA_000337395.1_ASM33739v1_01679 K00382 DLD, lpd, pdhD; dihydrolipoamide dehydrogenase [EC:1.8.1.4]
	GCA_000230955.3_ASM23095v3_00623 K00382 DLD, lpd, pdhD; dihydrolipoamide dehydrogenase [EC:1.8.1.4]
	GCA_000025325.1_ASM2532v1_04167 K02437 gcvH, GCSH; glycine cleavage system H protein
	GCA_000025325.1_ASM2532v1_04493 K01816 hyi, gip; hydroxypyruvate isomerase [EC:5.3.1.22]
	GCA_000337095.1_ASM33709v1_01505 K01816 hyi, gip; hydroxypyruvate isomerase [EC:5.3.1.22]
	GCA_000337555.1_ASM33755v1_00043 K01816 hyi, gip; hydroxypyruvate isomerase [EC:5.3.1.22]
	GCA_000023945.1_ASM2394v1_02507 K11529 gck, gckA, GLYCTK; glycerate 2-kinase [EC:2.7.1.165]
	GCA_000337135.1_ASM33713v1_03267 K11529 gck, gckA, GLYCTK; glycerate 2-kinase [EC:2.7.1.165]
	GCA_000337335.1_ASM33733v1_01424 K11529 gck, gckA, GLYCTK; glycerate 2-kinase [EC:2.7.1.165]
	GCA_000337595.1_ASM33759v1_01913 K11529 gck, gckA, GLYCTK; glycerate 2-kinase [EC:2.7.1.165]
	GCA_000427685.1_ASM42768v1_03153 K11529 gck, gckA, GLYCTK; glycerate 2-kinase [EC:2.7.1.165]
	GCA_000334895.1_ASM33489v1_00256 K11529 gck, gckA, GLYCTK; glycerate 2-kinase [EC:2.7.1.165]
	GCA_000334895.1_ASM33489v1_00017 K07248 aldA; lactaldehyde dehydrogenase / glycolaldehyde dehydrogenase [EC:1.2.1.22 1.2.1.21]
	GCA_000196895.1_ASM19689v1_01037 K07246 ttuC, dmlA; tartrate dehydrogenase/decarboxylase / D-malate dehydrogenase [EC:1.1.1.93 4.1.1.73 1.1.1.83]
	GCA_000421805.1_ASM42180v1_03006 K07246 ttuC, dmlA; tartrate dehydrogenase/decarboxylase / D-malate dehydrogenase [EC:1.1.1.93 4.1.1.73 1.1.1.83]
	GCA_000421805.1_ASM42180v1_03007 K07246 ttuC, dmlA; tartrate dehydrogenase/decarboxylase / D-malate dehydrogenase [EC:1.1.1.93 4.1.1.73 1.1.1.83]
	GCA_000022205.1_ASM2220v1_02908 K01625 eda; 2-dehydro-3-deoxyphosphogluconate aldolase / (4S)-4-hydroxy-2-oxoglutarate aldolase [EC:4.1.2.14 4.1.3.42]
	GCA_000009185.1_ASM918v1_00560 K01625 eda; 2-dehydro-3-deoxyphosphogluconate aldolase / (4S)-4-hydroxy-2-oxoglutarate aldolase [EC:4.1.2.14 4.1.3.42]
	GCA_000336815.1_ASM33681v1_03603 K01625 eda; 2-dehydro-3-deoxyphosphogluconate aldolase / (4S)-4-hydroxy-2-oxoglutarate aldolase [EC:4.1.2.14 4.1.3.42]
	GCA_000025325.1_ASM2532v1_04660 K01625 eda; 2-dehydro-3-deoxyphosphogluconate aldolase / (4S)-4-hydroxy-2-oxoglutarate aldolase [EC:4.1.2.14 4.1.3.42]
	GCA_000337695.1_ASM33769v1_03139 K01625 eda; 2-dehydro-3-deoxyphosphogluconate aldolase / (4S)-4-hydroxy-2-oxoglutarate aldolase [EC:4.1.2.14 4.1.3.42]
	GCA_001190965.1_ASM119096v1_03440 K01625 eda; 2-dehydro-3-deoxyphosphogluconate aldolase / (4S)-4-hydroxy-2-oxoglutarate aldolase [EC:4.1.2.14 4.1.3.42]
	GCA_001190965.1_ASM119096v1_03441 K01625 eda; 2-dehydro-3-deoxyphosphogluconate aldolase / (4S)-4-hydroxy-2-oxoglutarate aldolase [EC:4.1.2.14 4.1.3.42]
	GCA_000283335.1_162.HSB1.1_04151 K01625 eda; 2-dehydro-3-deoxyphosphogluconate aldolase / (4S)-4-hydroxy-2-oxoglutarate aldolase [EC:4.1.2.14 4.1.3.42]
	GCA_000009185.1_ASM918v1_00149 K00123 fdoG, fdhF, fdwA; formate dehydrogenase major subunit [EC:1.17.1.9]
	GCA_000011085.1_ASM1108v1_01233 K00123 fdoG, fdhF, fdwA; formate dehydrogenase major subunit [EC:1.17.1.9]
	GCA_000011085.1_ASM1108v1_04419 K00123 fdoG, fdhF, fdwA; formate dehydrogenase major subunit [EC:1.17.1.9]
	GCA_000023945.1_ASM2394v1_02139 K00123 fdoG, fdhF, fdwA; formate dehydrogenase major subunit [EC:1.17.1.9]
	GCA_000337095.1_ASM33709v1_02669 K00123 fdoG, fdhF, fdwA; formate dehydrogenase major subunit [EC:1.17.1.9]
	GCA_000337095.1_ASM33709v1_03109 K00123 fdoG, fdhF, fdwA; formate dehydrogenase major subunit [EC:1.17.1.9]
	GCA_000784335.1_ASM78433v1_03538 K00123 fdoG, fdhF, fdwA; formate dehydrogenase major subunit [EC:1.17.1.9]
	GCA_000230715.3_ASM23071v3_00401 K00123 fdoG, fdhF, fdwA; formate dehydrogenase major subunit [EC:1.17.1.9]
	GCA_000336675.1_ASM33667v1_01498 K01432 AFMID; arylformamidase [EC:3.5.1.9]
	GCA_000025325.1_ASM2532v1_04714 K01433 purU; formyltetrahydrofolate deformylase [EC:3.5.1.10]
	GCA_000009185.1_ASM918v1_02388 K01433 purU; formyltetrahydrofolate deformylase [EC:3.5.1.10]
	GCA_000011085.1_ASM1108v1_04173 K01455 E3.5.1.49; formamidase [EC:3.5.1.49]
	GCA_000337695.1_ASM33769v1_02194 K03418 E3.5.1.56; N,N-dimethylformamidase [EC:3.5.1.56]
	GCA_000196895.1_ASM19689v1_03758 K03418 E3.5.1.56; N,N-dimethylformamidase [EC:3.5.1.56]
	00640 Propanoate metabolism [PATH:ko00640]
	GCA_000011085.1_ASM1108v1_01243 K01895 ACSS1_2, acs; acetyl-CoA synthetase [EC:6.2.1.1]
	GCA_000337155.1_ASM33715v1_00410 K01895 ACSS1_2, acs; acetyl-CoA synthetase [EC:6.2.1.1]
	GCA_000011085.1_ASM1108v1_00597 K01895 ACSS1_2, acs; acetyl-CoA synthetase [EC:6.2.1.1]
	GCA_000336675.1_ASM33667v1_03165 K01895 ACSS1_2, acs; acetyl-CoA synthetase [EC:6.2.1.1]
	GCA_000011085.1_ASM1108v1_03542 K01895 ACSS1_2, acs; acetyl-CoA synthetase [EC:6.2.1.1]
	GCA_000336815.1_ASM33681v1_00945 K01895 ACSS1_2, acs; acetyl-CoA synthetase [EC:6.2.1.1]
	GCA_000336815.1_ASM33681v1_00946 K01895 ACSS1_2, acs; acetyl-CoA synthetase [EC:6.2.1.1]
	GCA_000336835.1_ASM33683v1_01948 K01895 ACSS1_2, acs; acetyl-CoA synthetase [EC:6.2.1.1]
	GCA_000336835.1_ASM33683v1_01949 K01895 ACSS1_2, acs; acetyl-CoA synthetase [EC:6.2.1.1]
	GCA_000336835.1_ASM33683v1_01950 K01895 ACSS1_2, acs; acetyl-CoA synthetase [EC:6.2.1.1]
	GCA_000337115.1_ASM33711v1_01415 K01895 ACSS1_2, acs; acetyl-CoA synthetase [EC:6.2.1.1]
	GCA_000337175.1_ASM33717v1_01225 K01895 ACSS1_2, acs; acetyl-CoA synthetase [EC:6.2.1.1]
	GCA_000337215.1_ASM33721v1_03792 K01895 ACSS1_2, acs; acetyl-CoA synthetase [EC:6.2.1.1]
	GCA_000337235.1_ASM33723v1_04014 K01895 ACSS1_2, acs; acetyl-CoA synthetase [EC:6.2.1.1]
	GCA_000025325.1_ASM2532v1_03857 K01895 ACSS1_2, acs; acetyl-CoA synthetase [EC:6.2.1.1]
	GCA_000337595.1_ASM33759v1_01554 K01895 ACSS1_2, acs; acetyl-CoA synthetase [EC:6.2.1.1]
	GCA_000337595.1_ASM33759v1_01592 K01895 ACSS1_2, acs; acetyl-CoA synthetase [EC:6.2.1.1]
	GCA_000337595.1_ASM33759v1_01594 K01895 ACSS1_2, acs; acetyl-CoA synthetase [EC:6.2.1.1]
	GCA_000337615.1_ASM33761v1_02746 K01895 ACSS1_2, acs; acetyl-CoA synthetase [EC:6.2.1.1]
	GCA_000337615.1_ASM33761v1_02748 K01895 ACSS1_2, acs; acetyl-CoA synthetase [EC:6.2.1.1]
	GCA_000337615.1_ASM33761v1_03889 K01895 ACSS1_2, acs; acetyl-CoA synthetase [EC:6.2.1.1]
	GCA_000337615.1_ASM33761v1_03890 K01895 ACSS1_2, acs; acetyl-CoA synthetase [EC:6.2.1.1]
	GCA_000337855.1_ASM33785v1_00001 K01895 ACSS1_2, acs; acetyl-CoA synthetase [EC:6.2.1.1]
	GCA_000739555.1_ASM73955v1_00034 K01895 ACSS1_2, acs; acetyl-CoA synthetase [EC:6.2.1.1]
	GCA_000739555.1_ASM73955v1_00035 K01895 ACSS1_2, acs; acetyl-CoA synthetase [EC:6.2.1.1]
	GCA_000230715.3_ASM23071v3_01777 K01895 ACSS1_2, acs; acetyl-CoA synthetase [EC:6.2.1.1]
	GCA_000230735.3_ASM23073v3_01885 K01026 pct; propionate CoA-transferase [EC:2.8.3.1]
	GCA_000337215.1_ASM33721v1_03592 K22224 acdB; acetate---CoA ligase (ADP-forming) subunit beta [EC:6.2.1.13]
	GCA_000336675.1_ASM33667v1_02668 K24012 acdAB; acetate---CoA ligase (ADP-forming) [EC:6.2.1.13]
	GCA_000187225.2_ASM18722v1_01300 K24012 acdAB; acetate---CoA ligase (ADP-forming) [EC:6.2.1.13]
	GCA_000447865.2_ASM44786v2_01910 K24012 acdAB; acetate---CoA ligase (ADP-forming) [EC:6.2.1.13]
	GCA_000334895.1_ASM33489v1_02016 K00925 ackA; acetate kinase [EC:2.7.2.1]
	GCA_000336695.1_ASM33669v1_02052 K00625 E2.3.1.8, pta; phosphate acetyltransferase [EC:2.3.1.8]
	GCA_000025325.1_ASM2532v1_02831 K11381 bkdA; 2-oxoisovalerate dehydrogenase E1 component [EC:1.2.4.4]
	GCA_000023965.1_ASM2396v1_00875 K00382 DLD, lpd, pdhD; dihydrolipoamide dehydrogenase [EC:1.8.1.4]
	GCA_000337395.1_ASM33739v1_01679 K00382 DLD, lpd, pdhD; dihydrolipoamide dehydrogenase [EC:1.8.1.4]
	GCA_000230955.3_ASM23095v3_00623 K00382 DLD, lpd, pdhD; dihydrolipoamide dehydrogenase [EC:1.8.1.4]
	GCA_001011115.1_ASM101111v1_00498 K00169 porA; pyruvate ferredoxin oxidoreductase alpha subunit [EC:1.2.7.1]
	GCA_000336715.1_ASM33671v1_03171 K00169 porA; pyruvate ferredoxin oxidoreductase alpha subunit [EC:1.2.7.1]
	GCA_000336715.1_ASM33671v1_03172 K00169 porA; pyruvate ferredoxin oxidoreductase alpha subunit [EC:1.2.7.1]
	GCA_000336715.1_ASM33671v1_03173 K00169 porA; pyruvate ferredoxin oxidoreductase alpha subunit [EC:1.2.7.1]
	GCA_000336715.1_ASM33671v1_03377 K00169 porA; pyruvate ferredoxin oxidoreductase alpha subunit [EC:1.2.7.1]
	GCA_000336715.1_ASM33671v1_04047 K00169 porA; pyruvate ferredoxin oxidoreductase alpha subunit [EC:1.2.7.1]
	GCA_000336915.1_ASM33691v1_01263 K00169 porA; pyruvate ferredoxin oxidoreductase alpha subunit [EC:1.2.7.1]
	GCA_001011115.1_ASM101111v1_00497 K00170 porB; pyruvate ferredoxin oxidoreductase beta subunit [EC:1.2.7.1]
	GCA_000336915.1_ASM33691v1_01260 K00170 porB; pyruvate ferredoxin oxidoreductase beta subunit [EC:1.2.7.1]
	GCA_001011115.1_ASM101111v1_00500 K00172 porC, porG; pyruvate ferredoxin oxidoreductase gamma subunit [EC:1.2.7.1]
	GCA_001011115.1_ASM101111v1_00499 K00171 porD; pyruvate ferredoxin oxidoreductase delta subunit [EC:1.2.7.1]
	GCA_000337215.1_ASM33721v1_03832 K01692 paaF, echA; enoyl-CoA hydratase [EC:4.2.1.17]
	GCA_000025625.1_ASM2562v1_04098 K02160 accB, bccP; acetyl-CoA carboxylase biotin carboxyl carrier protein
	GCA_000009185.1_ASM918v1_02266 K22568 pccX; acetyl-CoA/propionyl-CoA carboxylase, PccX subunit [EC:6.4.1.2 6.4.1.3]
	GCA_000011085.1_ASM1108v1_00003 K22568 pccX; acetyl-CoA/propionyl-CoA carboxylase, PccX subunit [EC:6.4.1.2 6.4.1.3]
	GCA_000336695.1_ASM33669v1_03069 K22568 pccX; acetyl-CoA/propionyl-CoA carboxylase, PccX subunit [EC:6.4.1.2 6.4.1.3]
	GCA_000427685.1_ASM42768v1_02083 K22568 pccX; acetyl-CoA/propionyl-CoA carboxylase, PccX subunit [EC:6.4.1.2 6.4.1.3]
	GCA_001011115.1_ASM101111v1_01400 K00823 puuE; 4-aminobutyrate aminotransferase [EC:2.6.1.19]
	GCA_000337615.1_ASM33761v1_03107 K00823 puuE; 4-aminobutyrate aminotransferase [EC:2.6.1.19]
	GCA_000337615.1_ASM33761v1_03830 K00823 puuE; 4-aminobutyrate aminotransferase [EC:2.6.1.19]
	GCA_000337615.1_ASM33761v1_03831 K00823 puuE; 4-aminobutyrate aminotransferase [EC:2.6.1.19]
	GCA_000337615.1_ASM33761v1_03833 K00823 puuE; 4-aminobutyrate aminotransferase [EC:2.6.1.19]
	GCA_000337615.1_ASM33761v1_03834 K00823 puuE; 4-aminobutyrate aminotransferase [EC:2.6.1.19]
	GCA_000337735.1_ASM33773v1_02876 K00823 puuE; 4-aminobutyrate aminotransferase [EC:2.6.1.19]
	GCA_000187225.2_ASM18722v1_01205 K00823 puuE; 4-aminobutyrate aminotransferase [EC:2.6.1.19]
	GCA_000025325.1_ASM2532v1_04090 K07250 gabT; 4-aminobutyrate aminotransferase / (S)-3-amino-2-methylpropionate transaminase / 5-aminovalerate transaminase [EC:2.6.1.19 2.6.1.22 2.6.1.48]
	GCA_000283335.1_162.HSB1.1_03868 K07250 gabT; 4-aminobutyrate aminotransferase / (S)-3-amino-2-methylpropionate transaminase / 5-aminovalerate transaminase [EC:2.6.1.19 2.6.1.22 2.6.1.48]
	GCA_000337475.1_ASM33747v1_03203 K05606 MCEE, epi; methylmalonyl-CoA/ethylmalonyl-CoA epimerase [EC:5.1.99.1]
	GCA_000011085.1_ASM1108v1_03516 K05606 MCEE, epi; methylmalonyl-CoA/ethylmalonyl-CoA epimerase [EC:5.1.99.1]
	GCA_000230955.3_ASM23095v3_00616 K05606 MCEE, epi; methylmalonyl-CoA/ethylmalonyl-CoA epimerase [EC:5.1.99.1]
	GCA_000025325.1_ASM2532v1_03880 K01849 E5.4.99.2B, mcmA2; methylmalonyl-CoA mutase, C-terminal domain [EC:5.4.99.2]
	GCA_000337135.1_ASM33713v1_01567 K01848 E5.4.99.2A, mcmA1; methylmalonyl-CoA mutase, N-terminal domain [EC:5.4.99.2]
	GCA_000337135.1_ASM33713v1_01570 K01848 E5.4.99.2A, mcmA1; methylmalonyl-CoA mutase, N-terminal domain [EC:5.4.99.2]
	GCA_000337675.1_ASM33767v1_02306 K01848 E5.4.99.2A, mcmA1; methylmalonyl-CoA mutase, N-terminal domain [EC:5.4.99.2]
	GCA_000337735.1_ASM33773v1_02932 K01848 E5.4.99.2A, mcmA1; methylmalonyl-CoA mutase, N-terminal domain [EC:5.4.99.2]
	GCA_000230735.3_ASM23073v3_02945 K01848 E5.4.99.2A, mcmA1; methylmalonyl-CoA mutase, N-terminal domain [EC:5.4.99.2]
	GCA_000336615.1_ASM33661v1_01921 K01902 sucD; succinyl-CoA synthetase alpha subunit [EC:6.2.1.5]
	GCA_001011115.1_ASM101111v1_01104 K01720 prpD; 2-methylcitrate dehydratase [EC:4.2.1.79]
	GCA_001011115.1_ASM101111v1_00890 K09788 prpF; 2-methylaconitate isomerase [EC:5.3.3.-]
	GCA_000025325.1_ASM2532v1_03831 K00626 ACAT, atoB; acetyl-CoA C-acetyltransferase [EC:2.3.1.9]
	GCA_000011085.1_ASM1108v1_03258 K00626 ACAT, atoB; acetyl-CoA C-acetyltransferase [EC:2.3.1.9]
	GCA_000011085.1_ASM1108v1_03581 K00626 ACAT, atoB; acetyl-CoA C-acetyltransferase [EC:2.3.1.9]
	GCA_000025625.1_ASM2562v1_03987 K00626 ACAT, atoB; acetyl-CoA C-acetyltransferase [EC:2.3.1.9]
	GCA_000009185.1_ASM918v1_01110 K00626 ACAT, atoB; acetyl-CoA C-acetyltransferase [EC:2.3.1.9]
	GCA_000011085.1_ASM1108v1_03523 K00626 ACAT, atoB; acetyl-CoA C-acetyltransferase [EC:2.3.1.9]
	GCA_000025325.1_ASM2532v1_03830 K00626 ACAT, atoB; acetyl-CoA C-acetyltransferase [EC:2.3.1.9]
	GCA_000230715.3_ASM23071v3_00423 K00626 ACAT, atoB; acetyl-CoA C-acetyltransferase [EC:2.3.1.9]
	GCA_000230955.3_ASM23095v3_01760 K00626 ACAT, atoB; acetyl-CoA C-acetyltransferase [EC:2.3.1.9]
	GCA_000336675.1_ASM33667v1_02903 K00626 ACAT, atoB; acetyl-CoA C-acetyltransferase [EC:2.3.1.9]
	GCA_000336995.1_ASM33699v1_00190 K00626 ACAT, atoB; acetyl-CoA C-acetyltransferase [EC:2.3.1.9]
	GCA_000337095.1_ASM33709v1_03363 K00626 ACAT, atoB; acetyl-CoA C-acetyltransferase [EC:2.3.1.9]
	GCA_000337215.1_ASM33721v1_03795 K00626 ACAT, atoB; acetyl-CoA C-acetyltransferase [EC:2.3.1.9]
	GCA_000337235.1_ASM33723v1_01834 K00626 ACAT, atoB; acetyl-CoA C-acetyltransferase [EC:2.3.1.9]
	GCA_000337235.1_ASM33723v1_04023 K00626 ACAT, atoB; acetyl-CoA C-acetyltransferase [EC:2.3.1.9]
	GCA_000025325.1_ASM2532v1_02758 K00626 ACAT, atoB; acetyl-CoA C-acetyltransferase [EC:2.3.1.9]
	GCA_000337475.1_ASM33747v1_02149 K00626 ACAT, atoB; acetyl-CoA C-acetyltransferase [EC:2.3.1.9]
	GCA_000337475.1_ASM33747v1_03472 K00626 ACAT, atoB; acetyl-CoA C-acetyltransferase [EC:2.3.1.9]
	GCA_000337575.1_ASM33757v1_01683 K00626 ACAT, atoB; acetyl-CoA C-acetyltransferase [EC:2.3.1.9]
	GCA_000337575.1_ASM33757v1_01684 K00626 ACAT, atoB; acetyl-CoA C-acetyltransferase [EC:2.3.1.9]
	GCA_000337575.1_ASM33757v1_03987 K00626 ACAT, atoB; acetyl-CoA C-acetyltransferase [EC:2.3.1.9]
	GCA_000337615.1_ASM33761v1_03127 K00626 ACAT, atoB; acetyl-CoA C-acetyltransferase [EC:2.3.1.9]
	GCA_000337615.1_ASM33761v1_03128 K00626 ACAT, atoB; acetyl-CoA C-acetyltransferase [EC:2.3.1.9]
	GCA_000337615.1_ASM33761v1_03131 K00626 ACAT, atoB; acetyl-CoA C-acetyltransferase [EC:2.3.1.9]
	GCA_000337695.1_ASM33769v1_04162 K00626 ACAT, atoB; acetyl-CoA C-acetyltransferase [EC:2.3.1.9]
	GCA_000337795.1_ASM33779v1_03752 K00626 ACAT, atoB; acetyl-CoA C-acetyltransferase [EC:2.3.1.9]
	GCA_000337875.1_ASM33787v1_00709 K00626 ACAT, atoB; acetyl-CoA C-acetyltransferase [EC:2.3.1.9]
	GCA_000226975.2_HalLac_AJ5_1_02281 K00626 ACAT, atoB; acetyl-CoA C-acetyltransferase [EC:2.3.1.9]
	GCA_000334895.1_ASM33489v1_01054 K00626 ACAT, atoB; acetyl-CoA C-acetyltransferase [EC:2.3.1.9]
	GCA_001011115.1_ASM101111v1_02072 K23259 adh; isopropanol dehydrogenase (NADP+) [EC:1.1.1.80]
	GCA_000337135.1_ASM33713v1_01556 K23259 adh; isopropanol dehydrogenase (NADP+) [EC:1.1.1.80]
	GCA_000281695.1_ASM28169v1_00363 K18382 adh1; NAD+-dependent secondary alcohol dehydrogenase Adh1 [EC:1.1.1.-]
	GCA_000009185.1_ASM918v1_02967 K18382 adh1; NAD+-dependent secondary alcohol dehydrogenase Adh1 [EC:1.1.1.-]
	GCA_000009185.1_ASM918v1_00595 K01734 mgsA; methylglyoxal synthase [EC:4.2.3.3]
	GCA_000022205.1_ASM2220v1_02147 K00005 gldA; glycerol dehydrogenase [EC:1.1.1.6]
	GCA_000336675.1_ASM33667v1_02188 K23257 yvgN; methylglyoxal/glyoxal reductase [EC:1.1.1.283 1.1.1.-]
	GCA_000337375.1_ASM33737v1_01952 K01699 pduC; propanediol dehydratase large subunit [EC:4.2.1.28]
	GCA_000196895.1_ASM19689v1_00123 K01699 pduC; propanediol dehydratase large subunit [EC:4.2.1.28]
	GCA_000196895.1_ASM19689v1_00122 K13919 pduD; propanediol dehydratase medium subunit [EC:4.2.1.28]
	GCA_000196895.1_ASM19689v1_00121 K13920 pduE; propanediol dehydratase small subunit [EC:4.2.1.28]
	00650 Butanoate metabolism [PATH:ko00650]
	GCA_000025325.1_ASM2532v1_03831 K00626 ACAT, atoB; acetyl-CoA C-acetyltransferase [EC:2.3.1.9]
	GCA_000011085.1_ASM1108v1_03258 K00626 ACAT, atoB; acetyl-CoA C-acetyltransferase [EC:2.3.1.9]
	GCA_000011085.1_ASM1108v1_03581 K00626 ACAT, atoB; acetyl-CoA C-acetyltransferase [EC:2.3.1.9]
	GCA_000025625.1_ASM2562v1_03987 K00626 ACAT, atoB; acetyl-CoA C-acetyltransferase [EC:2.3.1.9]
	GCA_000009185.1_ASM918v1_01110 K00626 ACAT, atoB; acetyl-CoA C-acetyltransferase [EC:2.3.1.9]
	GCA_000011085.1_ASM1108v1_03523 K00626 ACAT, atoB; acetyl-CoA C-acetyltransferase [EC:2.3.1.9]
	GCA_000025325.1_ASM2532v1_03830 K00626 ACAT, atoB; acetyl-CoA C-acetyltransferase [EC:2.3.1.9]
	GCA_000230715.3_ASM23071v3_00423 K00626 ACAT, atoB; acetyl-CoA C-acetyltransferase [EC:2.3.1.9]
	GCA_000230955.3_ASM23095v3_01760 K00626 ACAT, atoB; acetyl-CoA C-acetyltransferase [EC:2.3.1.9]
	GCA_000336675.1_ASM33667v1_02903 K00626 ACAT, atoB; acetyl-CoA C-acetyltransferase [EC:2.3.1.9]
	GCA_000336995.1_ASM33699v1_00190 K00626 ACAT, atoB; acetyl-CoA C-acetyltransferase [EC:2.3.1.9]
	GCA_000337095.1_ASM33709v1_03363 K00626 ACAT, atoB; acetyl-CoA C-acetyltransferase [EC:2.3.1.9]
	GCA_000337215.1_ASM33721v1_03795 K00626 ACAT, atoB; acetyl-CoA C-acetyltransferase [EC:2.3.1.9]
	GCA_000337235.1_ASM33723v1_01834 K00626 ACAT, atoB; acetyl-CoA C-acetyltransferase [EC:2.3.1.9]
	GCA_000337235.1_ASM33723v1_04023 K00626 ACAT, atoB; acetyl-CoA C-acetyltransferase [EC:2.3.1.9]
	GCA_000025325.1_ASM2532v1_02758 K00626 ACAT, atoB; acetyl-CoA C-acetyltransferase [EC:2.3.1.9]
	GCA_000337475.1_ASM33747v1_02149 K00626 ACAT, atoB; acetyl-CoA C-acetyltransferase [EC:2.3.1.9]
	GCA_000337475.1_ASM33747v1_03472 K00626 ACAT, atoB; acetyl-CoA C-acetyltransferase [EC:2.3.1.9]
	GCA_000337575.1_ASM33757v1_01683 K00626 ACAT, atoB; acetyl-CoA C-acetyltransferase [EC:2.3.1.9]
	GCA_000337575.1_ASM33757v1_01684 K00626 ACAT, atoB; acetyl-CoA C-acetyltransferase [EC:2.3.1.9]
	GCA_000337575.1_ASM33757v1_03987 K00626 ACAT, atoB; acetyl-CoA C-acetyltransferase [EC:2.3.1.9]
	GCA_000337615.1_ASM33761v1_03127 K00626 ACAT, atoB; acetyl-CoA C-acetyltransferase [EC:2.3.1.9]
	GCA_000337615.1_ASM33761v1_03128 K00626 ACAT, atoB; acetyl-CoA C-acetyltransferase [EC:2.3.1.9]
	GCA_000337615.1_ASM33761v1_03131 K00626 ACAT, atoB; acetyl-CoA C-acetyltransferase [EC:2.3.1.9]
	GCA_000337695.1_ASM33769v1_04162 K00626 ACAT, atoB; acetyl-CoA C-acetyltransferase [EC:2.3.1.9]
	GCA_000337795.1_ASM33779v1_03752 K00626 ACAT, atoB; acetyl-CoA C-acetyltransferase [EC:2.3.1.9]
	GCA_000337875.1_ASM33787v1_00709 K00626 ACAT, atoB; acetyl-CoA C-acetyltransferase [EC:2.3.1.9]
	GCA_000226975.2_HalLac_AJ5_1_02281 K00626 ACAT, atoB; acetyl-CoA C-acetyltransferase [EC:2.3.1.9]
	GCA_000334895.1_ASM33489v1_01054 K00626 ACAT, atoB; acetyl-CoA C-acetyltransferase [EC:2.3.1.9]
	GCA_000025625.1_ASM2562v1_03976 K00074 paaH, hbd, fadB, mmgB; 3-hydroxybutyryl-CoA dehydrogenase [EC:1.1.1.157]
	GCA_000025325.1_ASM2532v1_02375 K00074 paaH, hbd, fadB, mmgB; 3-hydroxybutyryl-CoA dehydrogenase [EC:1.1.1.157]
	GCA_000011085.1_ASM1108v1_00249 K00074 paaH, hbd, fadB, mmgB; 3-hydroxybutyryl-CoA dehydrogenase [EC:1.1.1.157]
	GCA_000011085.1_ASM1108v1_03520 K00074 paaH, hbd, fadB, mmgB; 3-hydroxybutyryl-CoA dehydrogenase [EC:1.1.1.157]
	GCA_000336895.1_ASM33689v1_01184 K00074 paaH, hbd, fadB, mmgB; 3-hydroxybutyryl-CoA dehydrogenase [EC:1.1.1.157]
	GCA_000336895.1_ASM33689v1_01185 K00074 paaH, hbd, fadB, mmgB; 3-hydroxybutyryl-CoA dehydrogenase [EC:1.1.1.157]
	GCA_000337115.1_ASM33711v1_01659 K00074 paaH, hbd, fadB, mmgB; 3-hydroxybutyryl-CoA dehydrogenase [EC:1.1.1.157]
	GCA_000337155.1_ASM33715v1_03108 K00074 paaH, hbd, fadB, mmgB; 3-hydroxybutyryl-CoA dehydrogenase [EC:1.1.1.157]
	GCA_000337215.1_ASM33721v1_03817 K00074 paaH, hbd, fadB, mmgB; 3-hydroxybutyryl-CoA dehydrogenase [EC:1.1.1.157]
	GCA_000337235.1_ASM33723v1_03263 K00074 paaH, hbd, fadB, mmgB; 3-hydroxybutyryl-CoA dehydrogenase [EC:1.1.1.157]
	GCA_000337715.1_ASM33771v1_02880 K00074 paaH, hbd, fadB, mmgB; 3-hydroxybutyryl-CoA dehydrogenase [EC:1.1.1.157]
	GCA_000337215.1_ASM33721v1_03832 K01692 paaF, echA; enoyl-CoA hydratase [EC:4.2.1.17]
	GCA_000011085.1_ASM1108v1_02342 K01715 crt; enoyl-CoA hydratase [EC:4.2.1.17]
	GCA_001011115.1_ASM101111v1_00738 K01715 crt; enoyl-CoA hydratase [EC:4.2.1.17]
	GCA_000025325.1_ASM2532v1_02376 K01715 crt; enoyl-CoA hydratase [EC:4.2.1.17]
	GCA_000025325.1_ASM2532v1_04194 K01715 crt; enoyl-CoA hydratase [EC:4.2.1.17]
	GCA_000025325.1_ASM2532v1_04212 K01715 crt; enoyl-CoA hydratase [EC:4.2.1.17]
	GCA_000196895.1_ASM19689v1_02359 K01715 crt; enoyl-CoA hydratase [EC:4.2.1.17]
	GCA_000337095.1_ASM33709v1_01244 K01715 crt; enoyl-CoA hydratase [EC:4.2.1.17]
	GCA_000337095.1_ASM33709v1_03360 K01715 crt; enoyl-CoA hydratase [EC:4.2.1.17]
	GCA_000337675.1_ASM33767v1_02767 K01715 crt; enoyl-CoA hydratase [EC:4.2.1.17]
	GCA_000455345.1_Halgo_02658 K01715 crt; enoyl-CoA hydratase [EC:4.2.1.17]
	GCA_000196895.1_ASM19689v1_03519 K01715 crt; enoyl-CoA hydratase [EC:4.2.1.17]
	GCA_000230735.3_ASM23073v3_02413 K01715 crt; enoyl-CoA hydratase [EC:4.2.1.17]
	GCA_000230955.3_ASM23095v3_02693 K01715 crt; enoyl-CoA hydratase [EC:4.2.1.17]
	GCA_000230955.3_ASM23095v3_02849 K04073 mhpF; acetaldehyde dehydrogenase [EC:1.2.1.10]
	GCA_000281695.1_ASM28169v1_03156 K17865 croR; 3-hydroxybutyryl-CoA dehydratase [EC:4.2.1.55]
	GCA_000009185.1_ASM918v1_01492 K17865 croR; 3-hydroxybutyryl-CoA dehydratase [EC:4.2.1.55]
	GCA_000336715.1_ASM33671v1_00865 K17865 croR; 3-hydroxybutyryl-CoA dehydratase [EC:4.2.1.55]
	GCA_000337475.1_ASM33747v1_03282 K17865 croR; 3-hydroxybutyryl-CoA dehydratase [EC:4.2.1.55]
	GCA_000328685.1_ASM32868v1_03706 K03821 phbC, phaC; polyhydroxyalkanoate synthase subunit PhaC [EC:2.3.1.-]
	GCA_000009185.1_ASM918v1_01487 K03821 phbC, phaC; polyhydroxyalkanoate synthase subunit PhaC [EC:2.3.1.-]
	GCA_000336695.1_ASM33669v1_01123 K03821 phbC, phaC; polyhydroxyalkanoate synthase subunit PhaC [EC:2.3.1.-]
	GCA_000337295.1_ASM33729v1_03950 K03821 phbC, phaC; polyhydroxyalkanoate synthase subunit PhaC [EC:2.3.1.-]
	GCA_000337675.1_ASM33767v1_04090 K03821 phbC, phaC; polyhydroxyalkanoate synthase subunit PhaC [EC:2.3.1.-]
	GCA_000337675.1_ASM33767v1_04091 K03821 phbC, phaC; polyhydroxyalkanoate synthase subunit PhaC [EC:2.3.1.-]
	GCA_000337695.1_ASM33769v1_01716 K03821 phbC, phaC; polyhydroxyalkanoate synthase subunit PhaC [EC:2.3.1.-]
	GCA_000009185.1_ASM918v1_01488 K22881 phaE; polyhydroxyalkanoate synthase subunit PhaE
	GCA_001011115.1_ASM101111v1_00848 K01039 gctA; glutaconate CoA-transferase, subunit A [EC:2.8.3.12]
	GCA_001011115.1_ASM101111v1_00849 K01040 gctB; glutaconate CoA-transferase, subunit B [EC:2.8.3.12]
	GCA_000337235.1_ASM33723v1_03225 K01040 gctB; glutaconate CoA-transferase, subunit B [EC:2.8.3.12]
	GCA_000328685.1_ASM32868v1_00744 K01040 gctB; glutaconate CoA-transferase, subunit B [EC:2.8.3.12]
	GCA_000196895.1_ASM19689v1_01037 K07246 ttuC, dmlA; tartrate dehydrogenase/decarboxylase / D-malate dehydrogenase [EC:1.1.1.93 4.1.1.73 1.1.1.83]
	GCA_000421805.1_ASM42180v1_03006 K07246 ttuC, dmlA; tartrate dehydrogenase/decarboxylase / D-malate dehydrogenase [EC:1.1.1.93 4.1.1.73 1.1.1.83]
	GCA_000421805.1_ASM42180v1_03007 K07246 ttuC, dmlA; tartrate dehydrogenase/decarboxylase / D-malate dehydrogenase [EC:1.1.1.93 4.1.1.73 1.1.1.83]
	GCA_000025325.1_ASM2532v1_03609 K01799 nicE, maiA; maleate isomerase [EC:5.2.1.1]
	GCA_000337195.1_ASM33719v1_03878 K01799 nicE, maiA; maleate isomerase [EC:5.2.1.1]
	GCA_000009185.1_ASM918v1_01623 K00239 sdhA, frdA; succinate dehydrogenase / fumarate reductase, flavoprotein subunit [EC:1.3.5.1 1.3.5.4]
	GCA_000337535.1_ASM33753v1_00591 K00239 sdhA, frdA; succinate dehydrogenase / fumarate reductase, flavoprotein subunit [EC:1.3.5.1 1.3.5.4]
	GCA_000337535.1_ASM33753v1_03934 K00240 sdhB, frdB; succinate dehydrogenase / fumarate reductase, iron-sulfur subunit [EC:1.3.5.1 1.3.5.4]
	GCA_000710615.1_HAPD43.1_03520 K00240 sdhB, frdB; succinate dehydrogenase / fumarate reductase, iron-sulfur subunit [EC:1.3.5.1 1.3.5.4]
	GCA_000187225.2_ASM18722v1_03710 K00240 sdhB, frdB; succinate dehydrogenase / fumarate reductase, iron-sulfur subunit [EC:1.3.5.1 1.3.5.4]
	GCA_000022205.1_ASM2220v1_01113 K00244 frdA; fumarate reductase flavoprotein subunit [EC:1.3.5.4]
	GCA_001011115.1_ASM101111v1_01400 K00823 puuE; 4-aminobutyrate aminotransferase [EC:2.6.1.19]
	GCA_000337615.1_ASM33761v1_03107 K00823 puuE; 4-aminobutyrate aminotransferase [EC:2.6.1.19]
	GCA_000337615.1_ASM33761v1_03830 K00823 puuE; 4-aminobutyrate aminotransferase [EC:2.6.1.19]
	GCA_000337615.1_ASM33761v1_03831 K00823 puuE; 4-aminobutyrate aminotransferase [EC:2.6.1.19]
	GCA_000337615.1_ASM33761v1_03833 K00823 puuE; 4-aminobutyrate aminotransferase [EC:2.6.1.19]
	GCA_000337615.1_ASM33761v1_03834 K00823 puuE; 4-aminobutyrate aminotransferase [EC:2.6.1.19]
	GCA_000337735.1_ASM33773v1_02876 K00823 puuE; 4-aminobutyrate aminotransferase [EC:2.6.1.19]
	GCA_000187225.2_ASM18722v1_01205 K00823 puuE; 4-aminobutyrate aminotransferase [EC:2.6.1.19]
	GCA_000025325.1_ASM2532v1_04090 K07250 gabT; 4-aminobutyrate aminotransferase / (S)-3-amino-2-methylpropionate transaminase / 5-aminovalerate transaminase [EC:2.6.1.19 2.6.1.22 2.6.1.48]
	GCA_000283335.1_162.HSB1.1_03868 K07250 gabT; 4-aminobutyrate aminotransferase / (S)-3-amino-2-methylpropionate transaminase / 5-aminovalerate transaminase [EC:2.6.1.19 2.6.1.22 2.6.1.48]
	GCA_000009185.1_ASM918v1_00470 K00135 gabD; succinate-semialdehyde dehydrogenase / glutarate-semialdehyde dehydrogenase [EC:1.2.1.16 1.2.1.79 1.2.1.20]
	GCA_000337195.1_ASM33719v1_03602 K00135 gabD; succinate-semialdehyde dehydrogenase / glutarate-semialdehyde dehydrogenase [EC:1.2.1.16 1.2.1.79 1.2.1.20]
	GCA_000025325.1_ASM2532v1_04092 K00135 gabD; succinate-semialdehyde dehydrogenase / glutarate-semialdehyde dehydrogenase [EC:1.2.1.16 1.2.1.79 1.2.1.20]
	GCA_001011115.1_ASM101111v1_02100 K18118 aarC, cat1; succinyl-CoA:acetate CoA-transferase [EC:2.8.3.18]
	GCA_000025685.1_ASM2568v1_02794 K18118 aarC, cat1; succinyl-CoA:acetate CoA-transferase [EC:2.8.3.18]
	GCA_000337235.1_ASM33723v1_03299 K18118 aarC, cat1; succinyl-CoA:acetate CoA-transferase [EC:2.8.3.18]
	GCA_001011115.1_ASM101111v1_00498 K00169 porA; pyruvate ferredoxin oxidoreductase alpha subunit [EC:1.2.7.1]
	GCA_000336715.1_ASM33671v1_03171 K00169 porA; pyruvate ferredoxin oxidoreductase alpha subunit [EC:1.2.7.1]
	GCA_000336715.1_ASM33671v1_03172 K00169 porA; pyruvate ferredoxin oxidoreductase alpha subunit [EC:1.2.7.1]
	GCA_000336715.1_ASM33671v1_03173 K00169 porA; pyruvate ferredoxin oxidoreductase alpha subunit [EC:1.2.7.1]
	GCA_000336715.1_ASM33671v1_03377 K00169 porA; pyruvate ferredoxin oxidoreductase alpha subunit [EC:1.2.7.1]
	GCA_000336715.1_ASM33671v1_04047 K00169 porA; pyruvate ferredoxin oxidoreductase alpha subunit [EC:1.2.7.1]
	GCA_000336915.1_ASM33691v1_01263 K00169 porA; pyruvate ferredoxin oxidoreductase alpha subunit [EC:1.2.7.1]
	GCA_001011115.1_ASM101111v1_00497 K00170 porB; pyruvate ferredoxin oxidoreductase beta subunit [EC:1.2.7.1]
	GCA_000336915.1_ASM33691v1_01260 K00170 porB; pyruvate ferredoxin oxidoreductase beta subunit [EC:1.2.7.1]
	GCA_001011115.1_ASM101111v1_00500 K00172 porC, porG; pyruvate ferredoxin oxidoreductase gamma subunit [EC:1.2.7.1]
	GCA_001011115.1_ASM101111v1_00499 K00171 porD; pyruvate ferredoxin oxidoreductase delta subunit [EC:1.2.7.1]
	GCA_000336895.1_ASM33689v1_01002 K00174 korA, oorA, oforA; 2-oxoglutarate/2-oxoacid ferredoxin oxidoreductase subunit alpha [EC:1.2.7.3 1.2.7.11]
	GCA_000337775.1_ASM33777v1_03091 K00174 korA, oorA, oforA; 2-oxoglutarate/2-oxoacid ferredoxin oxidoreductase subunit alpha [EC:1.2.7.3 1.2.7.11]
	GCA_000427685.1_ASM42768v1_02396 K00174 korA, oorA, oforA; 2-oxoglutarate/2-oxoacid ferredoxin oxidoreductase subunit alpha [EC:1.2.7.3 1.2.7.11]
	GCA_000427685.1_ASM42768v1_03588 K00175 korB, oorB, oforB; 2-oxoglutarate/2-oxoacid ferredoxin oxidoreductase subunit beta [EC:1.2.7.3 1.2.7.11]
	GCA_000427685.1_ASM42768v1_03589 K00175 korB, oorB, oforB; 2-oxoglutarate/2-oxoacid ferredoxin oxidoreductase subunit beta [EC:1.2.7.3 1.2.7.11]
	GCA_001261915.1_Halorubrum_SD626R_01238 K00175 korB, oorB, oforB; 2-oxoglutarate/2-oxoacid ferredoxin oxidoreductase subunit beta [EC:1.2.7.3 1.2.7.11]
	GCA_000187225.2_ASM18722v1_01210 K01641 E2.3.3.10; hydroxymethylglutaryl-CoA synthase [EC:2.3.3.10]
	GCA_000011085.1_ASM1108v1_03522 K01641 E2.3.3.10; hydroxymethylglutaryl-CoA synthase [EC:2.3.3.10]
	GCA_000187225.2_ASM18722v1_01211 K01641 E2.3.3.10; hydroxymethylglutaryl-CoA synthase [EC:2.3.3.10]
	GCA_000336635.1_ASM33663v1_04331 K01641 E2.3.3.10; hydroxymethylglutaryl-CoA synthase [EC:2.3.3.10]
	GCA_000336635.1_ASM33663v1_04332 K01641 E2.3.3.10; hydroxymethylglutaryl-CoA synthase [EC:2.3.3.10]
	GCA_000337555.1_ASM33755v1_01409 K01641 E2.3.3.10; hydroxymethylglutaryl-CoA synthase [EC:2.3.3.10]
	GCA_000337555.1_ASM33755v1_01410 K01641 E2.3.3.10; hydroxymethylglutaryl-CoA synthase [EC:2.3.3.10]
	GCA_000337695.1_ASM33769v1_02943 K01641 E2.3.3.10; hydroxymethylglutaryl-CoA synthase [EC:2.3.3.10]
	GCA_000337875.1_ASM33787v1_02951 K01641 E2.3.3.10; hydroxymethylglutaryl-CoA synthase [EC:2.3.3.10]
	GCA_000493245.1_Nat_J71_03567 K01641 E2.3.3.10; hydroxymethylglutaryl-CoA synthase [EC:2.3.3.10]
	GCA_000493245.1_Nat_J71_03687 K01641 E2.3.3.10; hydroxymethylglutaryl-CoA synthase [EC:2.3.3.10]
	GCA_000022205.1_ASM2220v1_01119 K01640 E4.1.3.4, HMGCL, hmgL; hydroxymethylglutaryl-CoA lyase [EC:4.1.3.4]
	GCA_000337675.1_ASM33767v1_00292 K01907 AACS, acsA; acetoacetyl-CoA synthetase [EC:6.2.1.16]
	GCA_000011085.1_ASM1108v1_00596 K00019 E1.1.1.30, bdh; 3-hydroxybutyrate dehydrogenase [EC:1.1.1.30]
	GCA_000337235.1_ASM33723v1_04135 K00019 E1.1.1.30, bdh; 3-hydroxybutyrate dehydrogenase [EC:1.1.1.30]
	GCA_000337715.1_ASM33771v1_02922 K00019 E1.1.1.30, bdh; 3-hydroxybutyrate dehydrogenase [EC:1.1.1.30]
	GCA_000196895.1_ASM19689v1_02355 K01652 E2.2.1.6L, ilvB, ilvG, ilvI; acetolactate synthase I/II/III large subunit [EC:2.2.1.6]
	GCA_000336675.1_ASM33667v1_02655 K01652 E2.2.1.6L, ilvB, ilvG, ilvI; acetolactate synthase I/II/III large subunit [EC:2.2.1.6]
	GCA_000011085.1_ASM1108v1_00127 K01652 E2.2.1.6L, ilvB, ilvG, ilvI; acetolactate synthase I/II/III large subunit [EC:2.2.1.6]
	GCA_000023965.1_ASM2396v1_00322 K01652 E2.2.1.6L, ilvB, ilvG, ilvI; acetolactate synthase I/II/III large subunit [EC:2.2.1.6]
	GCA_000011085.1_ASM1108v1_03498 K01652 E2.2.1.6L, ilvB, ilvG, ilvI; acetolactate synthase I/II/III large subunit [EC:2.2.1.6]
	GCA_000328525.1_ASM32852v1_00881 K01652 E2.2.1.6L, ilvB, ilvG, ilvI; acetolactate synthase I/II/III large subunit [EC:2.2.1.6]
	GCA_000336715.1_ASM33671v1_01639 K01652 E2.2.1.6L, ilvB, ilvG, ilvI; acetolactate synthase I/II/III large subunit [EC:2.2.1.6]
	GCA_000336715.1_ASM33671v1_01640 K01652 E2.2.1.6L, ilvB, ilvG, ilvI; acetolactate synthase I/II/III large subunit [EC:2.2.1.6]
	GCA_000336755.1_ASM33675v1_03851 K01652 E2.2.1.6L, ilvB, ilvG, ilvI; acetolactate synthase I/II/III large subunit [EC:2.2.1.6]
	GCA_000337235.1_ASM33723v1_03220 K01652 E2.2.1.6L, ilvB, ilvG, ilvI; acetolactate synthase I/II/III large subunit [EC:2.2.1.6]
	GCA_000337615.1_ASM33761v1_02319 K01652 E2.2.1.6L, ilvB, ilvG, ilvI; acetolactate synthase I/II/III large subunit [EC:2.2.1.6]
	GCA_000337715.1_ASM33771v1_00503 K01652 E2.2.1.6L, ilvB, ilvG, ilvI; acetolactate synthase I/II/III large subunit [EC:2.2.1.6]
	GCA_000337835.1_ASM33783v1_00847 K01652 E2.2.1.6L, ilvB, ilvG, ilvI; acetolactate synthase I/II/III large subunit [EC:2.2.1.6]
	GCA_000723845.1_PRJEB5511_00440 K01652 E2.2.1.6L, ilvB, ilvG, ilvI; acetolactate synthase I/II/III large subunit [EC:2.2.1.6]
	GCA_000283335.1_162.HSB1.1_03976 K01652 E2.2.1.6L, ilvB, ilvG, ilvI; acetolactate synthase I/II/III large subunit [EC:2.2.1.6]
	GCA_000283335.1_162.HSB1.1_00345 K03366 butA, budC; meso-butanediol dehydrogenase / (S,S)-butanediol dehydrogenase / diacetyl reductase [EC:1.1.1.- 1.1.1.76 1.1.1.304]
	00660 C5-Branched dibasic acid metabolism [PATH:ko00660]
	GCA_000196895.1_ASM19689v1_02355 K01652 E2.2.1.6L, ilvB, ilvG, ilvI; acetolactate synthase I/II/III large subunit [EC:2.2.1.6]
	GCA_000336675.1_ASM33667v1_02655 K01652 E2.2.1.6L, ilvB, ilvG, ilvI; acetolactate synthase I/II/III large subunit [EC:2.2.1.6]
	GCA_000011085.1_ASM1108v1_00127 K01652 E2.2.1.6L, ilvB, ilvG, ilvI; acetolactate synthase I/II/III large subunit [EC:2.2.1.6]
	GCA_000023965.1_ASM2396v1_00322 K01652 E2.2.1.6L, ilvB, ilvG, ilvI; acetolactate synthase I/II/III large subunit [EC:2.2.1.6]
	GCA_000011085.1_ASM1108v1_03498 K01652 E2.2.1.6L, ilvB, ilvG, ilvI; acetolactate synthase I/II/III large subunit [EC:2.2.1.6]
	GCA_000328525.1_ASM32852v1_00881 K01652 E2.2.1.6L, ilvB, ilvG, ilvI; acetolactate synthase I/II/III large subunit [EC:2.2.1.6]
	GCA_000336715.1_ASM33671v1_01639 K01652 E2.2.1.6L, ilvB, ilvG, ilvI; acetolactate synthase I/II/III large subunit [EC:2.2.1.6]
	GCA_000336715.1_ASM33671v1_01640 K01652 E2.2.1.6L, ilvB, ilvG, ilvI; acetolactate synthase I/II/III large subunit [EC:2.2.1.6]
	GCA_000336755.1_ASM33675v1_03851 K01652 E2.2.1.6L, ilvB, ilvG, ilvI; acetolactate synthase I/II/III large subunit [EC:2.2.1.6]
	GCA_000337235.1_ASM33723v1_03220 K01652 E2.2.1.6L, ilvB, ilvG, ilvI; acetolactate synthase I/II/III large subunit [EC:2.2.1.6]
	GCA_000337615.1_ASM33761v1_02319 K01652 E2.2.1.6L, ilvB, ilvG, ilvI; acetolactate synthase I/II/III large subunit [EC:2.2.1.6]
	GCA_000337715.1_ASM33771v1_00503 K01652 E2.2.1.6L, ilvB, ilvG, ilvI; acetolactate synthase I/II/III large subunit [EC:2.2.1.6]
	GCA_000337835.1_ASM33783v1_00847 K01652 E2.2.1.6L, ilvB, ilvG, ilvI; acetolactate synthase I/II/III large subunit [EC:2.2.1.6]
	GCA_000723845.1_PRJEB5511_00440 K01652 E2.2.1.6L, ilvB, ilvG, ilvI; acetolactate synthase I/II/III large subunit [EC:2.2.1.6]
	GCA_000283335.1_162.HSB1.1_03976 K01652 E2.2.1.6L, ilvB, ilvG, ilvI; acetolactate synthase I/II/III large subunit [EC:2.2.1.6]
	GCA_000336615.1_ASM33661v1_01921 K01902 sucD; succinyl-CoA synthetase alpha subunit [EC:6.2.1.5]
	GCA_001261915.1_Halorubrum_SD626R_02498 K18290 ich-Y; itaconyl-CoA hydratase [EC:4.2.1.56]
	GCA_000011085.1_ASM1108v1_00633 K04835 mal; methylaspartate ammonia-lyase [EC:4.3.1.2]
	GCA_000337195.1_ASM33719v1_04191 K04835 mal; methylaspartate ammonia-lyase [EC:4.3.1.2]
	GCA_001190965.1_ASM119096v1_03374 K04835 mal; methylaspartate ammonia-lyase [EC:4.3.1.2]
	GCA_000230715.3_ASM23071v3_02162 K04835 mal; methylaspartate ammonia-lyase [EC:4.3.1.2]
	GCA_000011085.1_ASM1108v1_00632 K19268 glmE, mutE, mamB; methylaspartate mutase epsilon subunit [EC:5.4.99.1]
	GCA_000337515.1_ASM33751v1_00179 K19268 glmE, mutE, mamB; methylaspartate mutase epsilon subunit [EC:5.4.99.1]
	GCA_000011085.1_ASM1108v1_00915 K01846 glmS, mutS, mamA; methylaspartate mutase sigma subunit [EC:5.4.99.1]
	GCA_000011085.1_ASM1108v1_00631 K01846 glmS, mutS, mamA; methylaspartate mutase sigma subunit [EC:5.4.99.1]
	GCA_000230715.3_ASM23071v3_02164 K01846 glmS, mutS, mamA; methylaspartate mutase sigma subunit [EC:5.4.99.1]
	GCA_000011085.1_ASM1108v1_00635 K19281 mcl; beta-methylmalyl-CoA/(S)-malyl-CoA lyase [EC:4.1.3.24]
	GCA_000011085.1_ASM1108v1_00634 K14449 mch, mcd; 2-methylfumaryl-CoA hydratase [EC:4.2.1.148]
	GCA_000025325.1_ASM2532v1_00839 K10218 ligK, galC; 4-hydroxy-4-methyl-2-oxoglutarate aldolase [EC:4.1.3.17]
	GCA_000023945.1_ASM2394v1_00616 K10218 ligK, galC; 4-hydroxy-4-methyl-2-oxoglutarate aldolase [EC:4.1.3.17]
	GCA_000336775.1_ASM33677v1_00316 K10218 ligK, galC; 4-hydroxy-4-methyl-2-oxoglutarate aldolase [EC:4.1.3.17]
	GCA_000337455.1_ASM33745v1_01623 K10218 ligK, galC; 4-hydroxy-4-methyl-2-oxoglutarate aldolase [EC:4.1.3.17]
	GCA_001011115.1_ASM101111v1_00565 K09011 cimA; (R)-citramalate synthase [EC:2.3.1.182]
	GCA_000337795.1_ASM33779v1_02926 K09011 cimA; (R)-citramalate synthase [EC:2.3.1.182]
	GCA_001011115.1_ASM101111v1_00254 K01703 leuC, IPMI-L; 3-isopropylmalate/(R)-2-methylmalate dehydratase large subunit [EC:4.2.1.33 4.2.1.35]
	GCA_001011115.1_ASM101111v1_00255 K01704 leuD, IPMI-S; 3-isopropylmalate/(R)-2-methylmalate dehydratase small subunit [EC:4.2.1.33 4.2.1.35]
	GCA_000336695.1_ASM33669v1_02215 K00052 leuB, IMDH; 3-isopropylmalate dehydrogenase [EC:1.1.1.85]
	GCA_000337215.1_ASM33721v1_03233 K00052 leuB, IMDH; 3-isopropylmalate dehydrogenase [EC:1.1.1.85]
	GCA_001280455.1_ASM128045v1_00054 K00052 leuB, IMDH; 3-isopropylmalate dehydrogenase [EC:1.1.1.85]
	00562 Inositol phosphate metabolism [PATH:ko00562]
	GCA_000337515.1_ASM33751v1_00770 K15909 SHIP2, INPPL1; phosphatidylinositol-3,4,5-trisphosphate 5-phosphatase 2 [EC:3.1.3.86]
	GCA_000187225.2_ASM18722v1_04310 K01092 E3.1.3.25, IMPA, suhB; myo-inositol-1(or 4)-monophosphatase [EC:3.1.3.25]
	GCA_000025685.1_ASM2568v1_00329 K01092 E3.1.3.25, IMPA, suhB; myo-inositol-1(or 4)-monophosphatase [EC:3.1.3.25]
	GCA_000009185.1_ASM918v1_00528 K01092 E3.1.3.25, IMPA, suhB; myo-inositol-1(or 4)-monophosphatase [EC:3.1.3.25]
	GCA_000011085.1_ASM1108v1_03403 K01092 E3.1.3.25, IMPA, suhB; myo-inositol-1(or 4)-monophosphatase [EC:3.1.3.25]
	GCA_000337055.1_ASM33705v1_01630 K01092 E3.1.3.25, IMPA, suhB; myo-inositol-1(or 4)-monophosphatase [EC:3.1.3.25]
	GCA_000337215.1_ASM33721v1_02516 K01092 E3.1.3.25, IMPA, suhB; myo-inositol-1(or 4)-monophosphatase [EC:3.1.3.25]
	GCA_000025685.1_ASM2568v1_00698 K01092 E3.1.3.25, IMPA, suhB; myo-inositol-1(or 4)-monophosphatase [EC:3.1.3.25]
	GCA_000517625.1_ASM51762v1_03440 K01092 E3.1.3.25, IMPA, suhB; myo-inositol-1(or 4)-monophosphatase [EC:3.1.3.25]
	GCA_000217715.1_ASM21771v1_03818 K01092 E3.1.3.25, IMPA, suhB; myo-inositol-1(or 4)-monophosphatase [EC:3.1.3.25]
	GCA_000025625.1_ASM2562v1_00786 K01858 INO1, ISYNA1; myo-inositol-1-phosphate synthase [EC:5.5.1.4]
	GCA_000337095.1_ASM33709v1_00548 K01858 INO1, ISYNA1; myo-inositol-1-phosphate synthase [EC:5.5.1.4]
	GCA_000455365.1_HdjelfamassiliensisIIH2_01759 K01083 E3.1.3.8; 3-phytase [EC:3.1.3.8]
	GCA_000023965.1_ASM2396v1_00317 K03335 iolE; inosose dehydratase [EC:4.2.1.44]
	GCA_000187225.2_ASM18722v1_00250 K03335 iolE; inosose dehydratase [EC:4.2.1.44]
	GCA_000025325.1_ASM2532v1_04402 K03335 iolE; inosose dehydratase [EC:4.2.1.44]
	GCA_000023945.1_ASM2394v1_00869 K01803 TPI, tpiA; triosephosphate isomerase (TIM) [EC:5.3.1.1]
	09102 Energy metabolism
	00190 Oxidative phosphorylation [PATH:ko00190]
	GCA_000746205.1_ASM74620v1_01811 K00330 nuoA; NADH-quinone oxidoreductase subunit A [EC:7.1.1.2]
	GCA_000011085.1_ASM1108v1_04294 K00331 nuoB; NADH-quinone oxidoreductase subunit B [EC:7.1.1.2]
	GCA_000337915.1_ASM33791v1_02743 K00331 nuoB; NADH-quinone oxidoreductase subunit B [EC:7.1.1.2]
	GCA_000187225.2_ASM18722v1_01785 K00331 nuoB; NADH-quinone oxidoreductase subunit B [EC:7.1.1.2]
	GCA_001280425.1_ASM128042v1_03517 K00331 nuoB; NADH-quinone oxidoreductase subunit B [EC:7.1.1.2]
	GCA_000336735.1_ASM33673v1_01212 K13378 nuoCD; NADH-quinone oxidoreductase subunit C/D [EC:7.1.1.2]
	GCA_000336735.1_ASM33673v1_01213 K13378 nuoCD; NADH-quinone oxidoreductase subunit C/D [EC:7.1.1.2]
	GCA_000336815.1_ASM33681v1_01031 K13378 nuoCD; NADH-quinone oxidoreductase subunit C/D [EC:7.1.1.2]
	GCA_000336835.1_ASM33683v1_01864 K13378 nuoCD; NADH-quinone oxidoreductase subunit C/D [EC:7.1.1.2]
	GCA_000337835.1_ASM33783v1_01796 K13378 nuoCD; NADH-quinone oxidoreductase subunit C/D [EC:7.1.1.2]
	GCA_000337835.1_ASM33783v1_01797 K13378 nuoCD; NADH-quinone oxidoreductase subunit C/D [EC:7.1.1.2]
	GCA_000337915.1_ASM33791v1_01636 K13378 nuoCD; NADH-quinone oxidoreductase subunit C/D [EC:7.1.1.2]
	GCA_001261915.1_Halorubrum_SD626R_00566 K13378 nuoCD; NADH-quinone oxidoreductase subunit C/D [EC:7.1.1.2]
	GCA_000023945.1_ASM2394v1_02137 K00334 nuoE; NADH-quinone oxidoreductase subunit E [EC:7.1.1.2]
	GCA_000009185.1_ASM918v1_00148 K00335 nuoF; NADH-quinone oxidoreductase subunit F [EC:7.1.1.2]
	GCA_000023945.1_ASM2394v1_02265 K00337 nuoH; NADH-quinone oxidoreductase subunit H [EC:7.1.1.2]
	GCA_000337555.1_ASM33755v1_00678 K00337 nuoH; NADH-quinone oxidoreductase subunit H [EC:7.1.1.2]
	GCA_000023945.1_ASM2394v1_02264 K00338 nuoI; NADH-quinone oxidoreductase subunit I [EC:7.1.1.2]
	GCA_000337675.1_ASM33767v1_00433 K00338 nuoI; NADH-quinone oxidoreductase subunit I [EC:7.1.1.2]
	GCA_000023945.1_ASM2394v1_02259 K00341 nuoL; NADH-quinone oxidoreductase subunit L [EC:7.1.1.2]
	GCA_000337435.1_ASM33743v1_00351 K00341 nuoL; NADH-quinone oxidoreductase subunit L [EC:7.1.1.2]
	GCA_000337155.1_ASM33715v1_03658 K00342 nuoM; NADH-quinone oxidoreductase subunit M [EC:7.1.1.2]
	GCA_000334895.1_ASM33489v1_00626 K00342 nuoM; NADH-quinone oxidoreductase subunit M [EC:7.1.1.2]
	GCA_000009185.1_ASM918v1_01831 K05577 ndhF; NAD(P)H-quinone oxidoreductase subunit 5 [EC:7.1.1.2]
	GCA_000187225.2_ASM18722v1_01339 K03885 ndh; NADH dehydrogenase [EC:1.6.99.3]
	GCA_000009185.1_ASM918v1_00594 K03885 ndh; NADH dehydrogenase [EC:1.6.99.3]
	GCA_000283335.1_162.HSB1.1_01549 K03885 ndh; NADH dehydrogenase [EC:1.6.99.3]
	GCA_000336635.1_ASM33663v1_01467 K03885 ndh; NADH dehydrogenase [EC:1.6.99.3]
	GCA_000336635.1_ASM33663v1_01468 K03885 ndh; NADH dehydrogenase [EC:1.6.99.3]
	GCA_000336635.1_ASM33663v1_01469 K03885 ndh; NADH dehydrogenase [EC:1.6.99.3]
	GCA_000337275.1_ASM33727v1_00057 K03885 ndh; NADH dehydrogenase [EC:1.6.99.3]
	GCA_000337275.1_ASM33727v1_02230 K03885 ndh; NADH dehydrogenase [EC:1.6.99.3]
	GCA_000337755.1_ASM33775v1_01859 K03885 ndh; NADH dehydrogenase [EC:1.6.99.3]
	GCA_000337755.1_ASM33775v1_03298 K03885 ndh; NADH dehydrogenase [EC:1.6.99.3]
	GCA_000755245.1_ASM75524v1_03230 K03885 ndh; NADH dehydrogenase [EC:1.6.99.3]
	GCA_000755245.1_ASM75524v1_03231 K03885 ndh; NADH dehydrogenase [EC:1.6.99.3]
	GCA_001368915.1_PRJEB5949_assembly_1_01563 K03885 ndh; NADH dehydrogenase [EC:1.6.99.3]
	GCA_000336615.1_ASM33661v1_04347 K03885 ndh; NADH dehydrogenase [EC:1.6.99.3]
	GCA_000009185.1_ASM918v1_01623 K00239 sdhA, frdA; succinate dehydrogenase / fumarate reductase, flavoprotein subunit [EC:1.3.5.1 1.3.5.4]
	GCA_000337535.1_ASM33753v1_00591 K00239 sdhA, frdA; succinate dehydrogenase / fumarate reductase, flavoprotein subunit [EC:1.3.5.1 1.3.5.4]
	GCA_000337535.1_ASM33753v1_03934 K00240 sdhB, frdB; succinate dehydrogenase / fumarate reductase, iron-sulfur subunit [EC:1.3.5.1 1.3.5.4]
	GCA_000710615.1_HAPD43.1_03520 K00240 sdhB, frdB; succinate dehydrogenase / fumarate reductase, iron-sulfur subunit [EC:1.3.5.1 1.3.5.4]
	GCA_000187225.2_ASM18722v1_03710 K00240 sdhB, frdB; succinate dehydrogenase / fumarate reductase, iron-sulfur subunit [EC:1.3.5.1 1.3.5.4]
	GCA_000022205.1_ASM2220v1_01113 K00244 frdA; fumarate reductase flavoprotein subunit [EC:1.3.5.4]
	GCA_000026045.1_ASM2604v1_02172 K02257 COX10, ctaB, cyoE; heme o synthase [EC:2.5.1.141]
	GCA_000337735.1_ASM33773v1_02335 K02257 COX10, ctaB, cyoE; heme o synthase [EC:2.5.1.141]
	GCA_001282785.1_halo7_01138 K02257 COX10, ctaB, cyoE; heme o synthase [EC:2.5.1.141]
	GCA_000334895.1_ASM33489v1_02669 K02257 COX10, ctaB, cyoE; heme o synthase [EC:2.5.1.141]
	GCA_000187225.2_ASM18722v1_02996 K02276 coxC, ctaE; cytochrome c oxidase subunit III [EC:7.1.1.9]
	GCA_000009185.1_ASM918v1_01530 K02276 coxC, ctaE; cytochrome c oxidase subunit III [EC:7.1.1.9]
	GCA_000022205.1_ASM2220v1_02902 K02276 coxC, ctaE; cytochrome c oxidase subunit III [EC:7.1.1.9]
	GCA_000337195.1_ASM33719v1_03686 K02276 coxC, ctaE; cytochrome c oxidase subunit III [EC:7.1.1.9]
	GCA_000337695.1_ASM33769v1_02917 K02276 coxC, ctaE; cytochrome c oxidase subunit III [EC:7.1.1.9]
	GCA_000337535.1_ASM33753v1_01025 K02274 coxA, ctaD; cytochrome c oxidase subunit I [EC:7.1.1.9]
	GCA_000026045.1_ASM2604v1_02176 K02274 coxA, ctaD; cytochrome c oxidase subunit I [EC:7.1.1.9]
	GCA_000011085.1_ASM1108v1_01075 K02274 coxA, ctaD; cytochrome c oxidase subunit I [EC:7.1.1.9]
	GCA_000009185.1_ASM918v1_00688 K02274 coxA, ctaD; cytochrome c oxidase subunit I [EC:7.1.1.9]
	GCA_000025625.1_ASM2562v1_00126 K02274 coxA, ctaD; cytochrome c oxidase subunit I [EC:7.1.1.9]
	GCA_000337455.1_ASM33745v1_03292 K02274 coxA, ctaD; cytochrome c oxidase subunit I [EC:7.1.1.9]
	GCA_000337455.1_ASM33745v1_03306 K02274 coxA, ctaD; cytochrome c oxidase subunit I [EC:7.1.1.9]
	GCA_000337615.1_ASM33761v1_00716 K02274 coxA, ctaD; cytochrome c oxidase subunit I [EC:7.1.1.9]
	GCA_000337615.1_ASM33761v1_00717 K02274 coxA, ctaD; cytochrome c oxidase subunit I [EC:7.1.1.9]
	GCA_000337615.1_ASM33761v1_00718 K02274 coxA, ctaD; cytochrome c oxidase subunit I [EC:7.1.1.9]
	GCA_000011085.1_ASM1108v1_02168 K15408 coxAC; cytochrome c oxidase subunit I+III [EC:7.1.1.9]
	GCA_000337615.1_ASM33761v1_02052 K15408 coxAC; cytochrome c oxidase subunit I+III [EC:7.1.1.9]
	GCA_000337615.1_ASM33761v1_02053 K15408 coxAC; cytochrome c oxidase subunit I+III [EC:7.1.1.9]
	GCA_000026045.1_ASM2604v1_02175 K02275 coxB, ctaC; cytochrome c oxidase subunit II [EC:7.1.1.9]
	GCA_000011085.1_ASM1108v1_01074 K02275 coxB, ctaC; cytochrome c oxidase subunit II [EC:7.1.1.9]
	GCA_000025325.1_ASM2532v1_02280 K02275 coxB, ctaC; cytochrome c oxidase subunit II [EC:7.1.1.9]
	GCA_000025325.1_ASM2532v1_00473 K02275 coxB, ctaC; cytochrome c oxidase subunit II [EC:7.1.1.9]
	GCA_000009185.1_ASM918v1_00652 K02275 coxB, ctaC; cytochrome c oxidase subunit II [EC:7.1.1.9]
	GCA_000336675.1_ASM33667v1_01521 K02275 coxB, ctaC; cytochrome c oxidase subunit II [EC:7.1.1.9]
	GCA_000337615.1_ASM33761v1_01901 K02275 coxB, ctaC; cytochrome c oxidase subunit II [EC:7.1.1.9]
	GCA_001282785.1_halo7_01140 K02275 coxB, ctaC; cytochrome c oxidase subunit II [EC:7.1.1.9]
	GCA_000328685.1_ASM32868v1_03443 K02275 coxB, ctaC; cytochrome c oxidase subunit II [EC:7.1.1.9]
	GCA_000025685.1_ASM2568v1_03291 K02261 COX2; cytochrome c oxidase subunit 2
	GCA_000009185.1_ASM918v1_01948 K02259 COX15, ctaA; cytochrome c oxidase assembly protein subunit 15
	GCA_000011085.1_ASM1108v1_01650 K02259 COX15, ctaA; cytochrome c oxidase assembly protein subunit 15
	GCA_000336675.1_ASM33667v1_03252 K02259 COX15, ctaA; cytochrome c oxidase assembly protein subunit 15
	GCA_000011085.1_ASM1108v1_04011 K02259 COX15, ctaA; cytochrome c oxidase assembly protein subunit 15
	GCA_000283335.1_162.HSB1.1_04581 K02259 COX15, ctaA; cytochrome c oxidase assembly protein subunit 15
	GCA_000337215.1_ASM33721v1_00500 K00404 ccoN; cytochrome c oxidase cbb3-type subunit I [EC:7.1.1.9]
	GCA_001011115.1_ASM101111v1_01478 K00425 cydA; cytochrome bd ubiquinol oxidase subunit I [EC:7.1.1.7]
	GCA_000337475.1_ASM33747v1_03630 K00425 cydA; cytochrome bd ubiquinol oxidase subunit I [EC:7.1.1.7]
	GCA_000337775.1_ASM33777v1_02762 K00425 cydA; cytochrome bd ubiquinol oxidase subunit I [EC:7.1.1.7]
	GCA_001011115.1_ASM101111v1_01477 K00426 cydB; cytochrome bd ubiquinol oxidase subunit II [EC:7.1.1.7]
	GCA_000336815.1_ASM33681v1_02167 K00426 cydB; cytochrome bd ubiquinol oxidase subunit II [EC:7.1.1.7]
	GCA_000337475.1_ASM33747v1_00714 K00426 cydB; cytochrome bd ubiquinol oxidase subunit II [EC:7.1.1.7]
	GCA_000337015.1_ASM33701v1_02500 K02112 ATPF1B, atpD; F-type H+/Na+-transporting ATPase subunit beta [EC:7.1.2.2 7.2.2.1]
	GCA_000025325.1_ASM2532v1_05175 K02112 ATPF1B, atpD; F-type H+/Na+-transporting ATPase subunit beta [EC:7.1.2.2 7.2.2.1]
	GCA_001261915.1_Halorubrum_SD626R_00389 K02134 ATPeF1D, ATP5D, ATP16; F-type H+-transporting ATPase subunit delta
	GCA_000337375.1_ASM33737v1_01511 K02117 ATPVA, ntpA, atpA; V/A-type H+/Na+-transporting ATPase subunit A [EC:7.1.2.2 7.2.2.1]
	GCA_000337375.1_ASM33737v1_01512 K02117 ATPVA, ntpA, atpA; V/A-type H+/Na+-transporting ATPase subunit A [EC:7.1.2.2 7.2.2.1]
	GCA_001261915.1_Halorubrum_SD626R_00747 K02118 ATPVB, ntpB, atpB; V/A-type H+/Na+-transporting ATPase subunit B
	GCA_000337475.1_ASM33747v1_01137 K02119 ATPVC, ntpC, atpC; V/A-type H+/Na+-transporting ATPase subunit C
	GCA_000337475.1_ASM33747v1_01138 K02119 ATPVC, ntpC, atpC; V/A-type H+/Na+-transporting ATPase subunit C
	GCA_000025685.1_ASM2568v1_00618 K02120 ATPVD, ntpD, atpD; V/A-type H+/Na+-transporting ATPase subunit D
	GCA_000196895.1_ASM19689v1_00757 K02121 ATPVE, ntpE, atpE; V/A-type H+/Na+-transporting ATPase subunit E
	GCA_000336835.1_ASM33683v1_02511 K02123 ATPVI, ntpI, atpI; V/A-type H+/Na+-transporting ATPase subunit I
	GCA_000337215.1_ASM33721v1_02765 K02123 ATPVI, ntpI, atpI; V/A-type H+/Na+-transporting ATPase subunit I
	GCA_000011085.1_ASM1108v1_01336 K02124 ATPVK, ntpK, atpK; V/A-type H+/Na+-transporting ATPase subunit K
	GCA_000336675.1_ASM33667v1_03504 K02124 ATPVK, ntpK, atpK; V/A-type H+/Na+-transporting ATPase subunit K
	GCA_000023965.1_ASM2396v1_01283 K02124 ATPVK, ntpK, atpK; V/A-type H+/Na+-transporting ATPase subunit K
	GCA_000337475.1_ASM33747v1_01717 K02154 ATPeV0A, ATP6N; V-type H+-transporting ATPase subunit a
	GCA_000336995.1_ASM33699v1_02259 K01507 ppa; inorganic pyrophosphatase [EC:3.6.1.1]
	GCA_000337555.1_ASM33755v1_01909 K01507 ppa; inorganic pyrophosphatase [EC:3.6.1.1]
	GCA_000025625.1_ASM2562v1_04137 K15986 ppaC; manganese-dependent inorganic pyrophosphatase [EC:3.6.1.1]
	GCA_000337095.1_ASM33709v1_02045 K15986 ppaC; manganese-dependent inorganic pyrophosphatase [EC:3.6.1.1]
	GCA_000009185.1_ASM918v1_00831 K00937 ppk; polyphosphate kinase [EC:2.7.4.1]
	GCA_000337415.1_ASM33741v1_02942 K00937 ppk; polyphosphate kinase [EC:2.7.4.1]
	GCA_000337415.1_ASM33741v1_02943 K00937 ppk; polyphosphate kinase [EC:2.7.4.1]
	GCA_000337615.1_ASM33761v1_00815 K00937 ppk; polyphosphate kinase [EC:2.7.4.1]
	GCA_000710615.1_HAPD43.1_02723 K00937 ppk; polyphosphate kinase [EC:2.7.4.1]
	GCA_000226975.2_HalLac_AJ5_1_01856 K00937 ppk; polyphosphate kinase [EC:2.7.4.1]
	GCA_000025685.1_ASM2568v1_01112 K22468 ppk2; polyphosphate kinase [EC:2.7.4.1]
	00195 Photosynthesis [PATH:ko00195]
	GCA_000009185.1_ASM918v1_00618 K02635 petB; cytochrome b6
	GCA_000011085.1_ASM1108v1_02035 K02639 petF; ferredoxin
	GCA_000328685.1_ASM32868v1_02115 K02639 petF; ferredoxin
	GCA_000025325.1_ASM2532v1_04201 K02639 petF; ferredoxin
	GCA_000187225.2_ASM18722v1_02643 K02639 petF; ferredoxin
	GCA_000025325.1_ASM2532v1_03691 K02639 petF; ferredoxin
	GCA_000337235.1_ASM33723v1_00998 K02639 petF; ferredoxin
	GCA_000337015.1_ASM33701v1_02500 K02112 ATPF1B, atpD; F-type H+/Na+-transporting ATPase subunit beta [EC:7.1.2.2 7.2.2.1]
	GCA_000025325.1_ASM2532v1_05175 K02112 ATPF1B, atpD; F-type H+/Na+-transporting ATPase subunit beta [EC:7.1.2.2 7.2.2.1]
	00710 Carbon fixation in photosynthetic organisms [PATH:ko00710]
	GCA_001011115.1_ASM101111v1_01222 K01601 rbcL; ribulose-bisphosphate carboxylase large chain [EC:4.1.1.39]
	GCA_000337115.1_ASM33711v1_03187 K01601 rbcL; ribulose-bisphosphate carboxylase large chain [EC:4.1.1.39]
	GCA_000710605.1_HTGA29.1_03358 K01601 rbcL; ribulose-bisphosphate carboxylase large chain [EC:4.1.1.39]
	GCA_000710605.1_HTGA29.1_03359 K01601 rbcL; ribulose-bisphosphate carboxylase large chain [EC:4.1.1.39]
	GCA_000336695.1_ASM33669v1_00422 K00927 PGK, pgk; phosphoglycerate kinase [EC:2.7.2.3]
	GCA_001011115.1_ASM101111v1_01630 K00927 PGK, pgk; phosphoglycerate kinase [EC:2.7.2.3]
	GCA_000336695.1_ASM33669v1_00423 K00927 PGK, pgk; phosphoglycerate kinase [EC:2.7.2.3]
	GCA_000337435.1_ASM33743v1_03169 K00927 PGK, pgk; phosphoglycerate kinase [EC:2.7.2.3]
	GCA_000009185.1_ASM918v1_00444 K00134 GAPDH, gapA; glyceraldehyde 3-phosphate dehydrogenase [EC:1.2.1.12]
	GCA_000336715.1_ASM33671v1_01817 K00150 gap2; glyceraldehyde-3-phosphate dehydrogenase (NAD(P)) [EC:1.2.1.59]
	GCA_000336715.1_ASM33671v1_01818 K00150 gap2; glyceraldehyde-3-phosphate dehydrogenase (NAD(P)) [EC:1.2.1.59]
	GCA_000009185.1_ASM918v1_01151 K00150 gap2; glyceraldehyde-3-phosphate dehydrogenase (NAD(P)) [EC:1.2.1.59]
	GCA_001011115.1_ASM101111v1_01224 K11645 fbaB; fructose-bisphosphate aldolase, class I [EC:4.1.2.13]
	GCA_000025685.1_ASM2568v1_03144 K11645 fbaB; fructose-bisphosphate aldolase, class I [EC:4.1.2.13]
	GCA_000337195.1_ASM33719v1_02015 K11645 fbaB; fructose-bisphosphate aldolase, class I [EC:4.1.2.13]
	GCA_000011085.1_ASM1108v1_04139 K11645 fbaB; fructose-bisphosphate aldolase, class I [EC:4.1.2.13]
	GCA_000009185.1_ASM918v1_01924 K01624 FBA, fbaA; fructose-bisphosphate aldolase, class II [EC:4.1.2.13]
	GCA_000011085.1_ASM1108v1_01061 K03841 FBP, fbp; fructose-1,6-bisphosphatase I [EC:3.1.3.11]
	GCA_000025685.1_ASM2568v1_03168 K03841 FBP, fbp; fructose-1,6-bisphosphatase I [EC:3.1.3.11]
	GCA_000337195.1_ASM33719v1_02016 K03841 FBP, fbp; fructose-1,6-bisphosphatase I [EC:3.1.3.11]
	GCA_000023945.1_ASM2394v1_00873 K00615 E2.2.1.1, tktA, tktB; transketolase [EC:2.2.1.1]
	GCA_000337615.1_ASM33761v1_03944 K00615 E2.2.1.1, tktA, tktB; transketolase [EC:2.2.1.1]
	GCA_000334895.1_ASM33489v1_02230 K01807 rpiA; ribose 5-phosphate isomerase A [EC:5.3.1.6]
	GCA_000023945.1_ASM2394v1_00869 K01803 TPI, tpiA; triosephosphate isomerase (TIM) [EC:5.3.1.1]
	GCA_000023945.1_ASM2394v1_00844 K01783 rpe, RPE; ribulose-phosphate 3-epimerase [EC:5.1.3.1]
	GCA_000009185.1_ASM918v1_02463 K01595 ppc; phosphoenolpyruvate carboxylase [EC:4.1.1.31]
	GCA_000337775.1_ASM33777v1_02467 K01595 ppc; phosphoenolpyruvate carboxylase [EC:4.1.1.31]
	GCA_000334895.1_ASM33489v1_00062 K01595 ppc; phosphoenolpyruvate carboxylase [EC:4.1.1.31]
	GCA_000334895.1_ASM33489v1_00203 K01595 ppc; phosphoenolpyruvate carboxylase [EC:4.1.1.31]
	GCA_000334895.1_ASM33489v1_00690 K01595 ppc; phosphoenolpyruvate carboxylase [EC:4.1.1.31]
	GCA_000334895.1_ASM33489v1_00691 K01595 ppc; phosphoenolpyruvate carboxylase [EC:4.1.1.31]
	GCA_000022205.1_ASM2220v1_02278 K01610 E4.1.1.49, pckA; phosphoenolpyruvate carboxykinase (ATP) [EC:4.1.1.49]
	GCA_000731985.1_ASM73198v1_02985 K01610 E4.1.1.49, pckA; phosphoenolpyruvate carboxykinase (ATP) [EC:4.1.1.49]
	GCA_000336695.1_ASM33669v1_02576 K00029 E1.1.1.40, maeB; malate dehydrogenase (oxaloacetate-decarboxylating)(NADP+) [EC:1.1.1.40]
	GCA_000336795.1_ASM33679v1_01226 K00029 E1.1.1.40, maeB; malate dehydrogenase (oxaloacetate-decarboxylating)(NADP+) [EC:1.1.1.40]
	GCA_000336815.1_ASM33681v1_02845 K00029 E1.1.1.40, maeB; malate dehydrogenase (oxaloacetate-decarboxylating)(NADP+) [EC:1.1.1.40]
	GCA_000336855.1_ASM33685v1_03156 K00029 E1.1.1.40, maeB; malate dehydrogenase (oxaloacetate-decarboxylating)(NADP+) [EC:1.1.1.40]
	GCA_000336915.1_ASM33691v1_03592 K00029 E1.1.1.40, maeB; malate dehydrogenase (oxaloacetate-decarboxylating)(NADP+) [EC:1.1.1.40]
	GCA_000337095.1_ASM33709v1_03223 K00029 E1.1.1.40, maeB; malate dehydrogenase (oxaloacetate-decarboxylating)(NADP+) [EC:1.1.1.40]
	GCA_000337675.1_ASM33767v1_03391 K00029 E1.1.1.40, maeB; malate dehydrogenase (oxaloacetate-decarboxylating)(NADP+) [EC:1.1.1.40]
	GCA_000455345.1_Halgo_00775 K00029 E1.1.1.40, maeB; malate dehydrogenase (oxaloacetate-decarboxylating)(NADP+) [EC:1.1.1.40]
	GCA_000455345.1_Halgo_01517 K00029 E1.1.1.40, maeB; malate dehydrogenase (oxaloacetate-decarboxylating)(NADP+) [EC:1.1.1.40]
	GCA_000196895.1_ASM19689v1_03550 K00024 mdh; malate dehydrogenase [EC:1.1.1.37]
	00720 Carbon fixation pathways in prokaryotes [PATH:ko00720]
	GCA_001011115.1_ASM101111v1_00498 K00169 porA; pyruvate ferredoxin oxidoreductase alpha subunit [EC:1.2.7.1]
	GCA_000336715.1_ASM33671v1_03171 K00169 porA; pyruvate ferredoxin oxidoreductase alpha subunit [EC:1.2.7.1]
	GCA_000336715.1_ASM33671v1_03172 K00169 porA; pyruvate ferredoxin oxidoreductase alpha subunit [EC:1.2.7.1]
	GCA_000336715.1_ASM33671v1_03173 K00169 porA; pyruvate ferredoxin oxidoreductase alpha subunit [EC:1.2.7.1]
	GCA_000336715.1_ASM33671v1_03377 K00169 porA; pyruvate ferredoxin oxidoreductase alpha subunit [EC:1.2.7.1]
	GCA_000336715.1_ASM33671v1_04047 K00169 porA; pyruvate ferredoxin oxidoreductase alpha subunit [EC:1.2.7.1]
	GCA_000336915.1_ASM33691v1_01263 K00169 porA; pyruvate ferredoxin oxidoreductase alpha subunit [EC:1.2.7.1]
	GCA_001011115.1_ASM101111v1_00497 K00170 porB; pyruvate ferredoxin oxidoreductase beta subunit [EC:1.2.7.1]
	GCA_000336915.1_ASM33691v1_01260 K00170 porB; pyruvate ferredoxin oxidoreductase beta subunit [EC:1.2.7.1]
	GCA_001011115.1_ASM101111v1_00500 K00172 porC, porG; pyruvate ferredoxin oxidoreductase gamma subunit [EC:1.2.7.1]
	GCA_001011115.1_ASM101111v1_00499 K00171 porD; pyruvate ferredoxin oxidoreductase delta subunit [EC:1.2.7.1]
	GCA_000025625.1_ASM2562v1_03885 K01007 pps, ppsA; pyruvate, water dikinase [EC:2.7.9.2]
	GCA_000009185.1_ASM918v1_01150 K01007 pps, ppsA; pyruvate, water dikinase [EC:2.7.9.2]
	GCA_000337215.1_ASM33721v1_03563 K01007 pps, ppsA; pyruvate, water dikinase [EC:2.7.9.2]
	GCA_000337675.1_ASM33767v1_02760 K01007 pps, ppsA; pyruvate, water dikinase [EC:2.7.9.2]
	GCA_000337695.1_ASM33769v1_01789 K01007 pps, ppsA; pyruvate, water dikinase [EC:2.7.9.2]
	GCA_000517625.1_ASM51762v1_03544 K01007 pps, ppsA; pyruvate, water dikinase [EC:2.7.9.2]
	GCA_000237865.1_ASM23786v1_02253 K01007 pps, ppsA; pyruvate, water dikinase [EC:2.7.9.2]
	GCA_000009185.1_ASM918v1_02463 K01595 ppc; phosphoenolpyruvate carboxylase [EC:4.1.1.31]
	GCA_000337775.1_ASM33777v1_02467 K01595 ppc; phosphoenolpyruvate carboxylase [EC:4.1.1.31]
	GCA_000334895.1_ASM33489v1_00062 K01595 ppc; phosphoenolpyruvate carboxylase [EC:4.1.1.31]
	GCA_000334895.1_ASM33489v1_00203 K01595 ppc; phosphoenolpyruvate carboxylase [EC:4.1.1.31]
	GCA_000334895.1_ASM33489v1_00690 K01595 ppc; phosphoenolpyruvate carboxylase [EC:4.1.1.31]
	GCA_000334895.1_ASM33489v1_00691 K01595 ppc; phosphoenolpyruvate carboxylase [EC:4.1.1.31]
	GCA_000196895.1_ASM19689v1_03550 K00024 mdh; malate dehydrogenase [EC:1.1.1.37]
	GCA_000009185.1_ASM918v1_01623 K00239 sdhA, frdA; succinate dehydrogenase / fumarate reductase, flavoprotein subunit [EC:1.3.5.1 1.3.5.4]
	GCA_000337535.1_ASM33753v1_00591 K00239 sdhA, frdA; succinate dehydrogenase / fumarate reductase, flavoprotein subunit [EC:1.3.5.1 1.3.5.4]
	GCA_000337535.1_ASM33753v1_03934 K00240 sdhB, frdB; succinate dehydrogenase / fumarate reductase, iron-sulfur subunit [EC:1.3.5.1 1.3.5.4]
	GCA_000710615.1_HAPD43.1_03520 K00240 sdhB, frdB; succinate dehydrogenase / fumarate reductase, iron-sulfur subunit [EC:1.3.5.1 1.3.5.4]
	GCA_000187225.2_ASM18722v1_03710 K00240 sdhB, frdB; succinate dehydrogenase / fumarate reductase, iron-sulfur subunit [EC:1.3.5.1 1.3.5.4]
	GCA_000022205.1_ASM2220v1_01113 K00244 frdA; fumarate reductase flavoprotein subunit [EC:1.3.5.4]
	GCA_000336615.1_ASM33661v1_01921 K01902 sucD; succinyl-CoA synthetase alpha subunit [EC:6.2.1.5]
	GCA_000328525.1_ASM32852v1_00879 K15016 K15016; enoyl-CoA hydratase / 3-hydroxyacyl-CoA dehydrogenase [EC:4.2.1.17 1.1.1.35]
	GCA_000336675.1_ASM33667v1_03285 K15016 K15016; enoyl-CoA hydratase / 3-hydroxyacyl-CoA dehydrogenase [EC:4.2.1.17 1.1.1.35]
	GCA_000011085.1_ASM1108v1_01016 K15016 K15016; enoyl-CoA hydratase / 3-hydroxyacyl-CoA dehydrogenase [EC:4.2.1.17 1.1.1.35]
	GCA_000336695.1_ASM33669v1_02479 K15016 K15016; enoyl-CoA hydratase / 3-hydroxyacyl-CoA dehydrogenase [EC:4.2.1.17 1.1.1.35]
	GCA_000336915.1_ASM33691v1_00021 K15016 K15016; enoyl-CoA hydratase / 3-hydroxyacyl-CoA dehydrogenase [EC:4.2.1.17 1.1.1.35]
	GCA_000337215.1_ASM33721v1_03699 K15016 K15016; enoyl-CoA hydratase / 3-hydroxyacyl-CoA dehydrogenase [EC:4.2.1.17 1.1.1.35]
	GCA_000337215.1_ASM33721v1_03806 K15016 K15016; enoyl-CoA hydratase / 3-hydroxyacyl-CoA dehydrogenase [EC:4.2.1.17 1.1.1.35]
	GCA_000337235.1_ASM33723v1_03990 K15016 K15016; enoyl-CoA hydratase / 3-hydroxyacyl-CoA dehydrogenase [EC:4.2.1.17 1.1.1.35]
	GCA_000337235.1_ASM33723v1_04017 K15016 K15016; enoyl-CoA hydratase / 3-hydroxyacyl-CoA dehydrogenase [EC:4.2.1.17 1.1.1.35]
	GCA_000337595.1_ASM33759v1_00097 K15016 K15016; enoyl-CoA hydratase / 3-hydroxyacyl-CoA dehydrogenase [EC:4.2.1.17 1.1.1.35]
	GCA_000337595.1_ASM33759v1_00759 K15016 K15016; enoyl-CoA hydratase / 3-hydroxyacyl-CoA dehydrogenase [EC:4.2.1.17 1.1.1.35]
	GCA_000784335.1_ASM78433v1_00712 K15016 K15016; enoyl-CoA hydratase / 3-hydroxyacyl-CoA dehydrogenase [EC:4.2.1.17 1.1.1.35]
	GCA_000025325.1_ASM2532v1_03831 K00626 ACAT, atoB; acetyl-CoA C-acetyltransferase [EC:2.3.1.9]
	GCA_000011085.1_ASM1108v1_03258 K00626 ACAT, atoB; acetyl-CoA C-acetyltransferase [EC:2.3.1.9]
	GCA_000011085.1_ASM1108v1_03581 K00626 ACAT, atoB; acetyl-CoA C-acetyltransferase [EC:2.3.1.9]
	GCA_000025625.1_ASM2562v1_03987 K00626 ACAT, atoB; acetyl-CoA C-acetyltransferase [EC:2.3.1.9]
	GCA_000009185.1_ASM918v1_01110 K00626 ACAT, atoB; acetyl-CoA C-acetyltransferase [EC:2.3.1.9]
	GCA_000011085.1_ASM1108v1_03523 K00626 ACAT, atoB; acetyl-CoA C-acetyltransferase [EC:2.3.1.9]
	GCA_000025325.1_ASM2532v1_03830 K00626 ACAT, atoB; acetyl-CoA C-acetyltransferase [EC:2.3.1.9]
	GCA_000230715.3_ASM23071v3_00423 K00626 ACAT, atoB; acetyl-CoA C-acetyltransferase [EC:2.3.1.9]
	GCA_000230955.3_ASM23095v3_01760 K00626 ACAT, atoB; acetyl-CoA C-acetyltransferase [EC:2.3.1.9]
	GCA_000336675.1_ASM33667v1_02903 K00626 ACAT, atoB; acetyl-CoA C-acetyltransferase [EC:2.3.1.9]
	GCA_000336995.1_ASM33699v1_00190 K00626 ACAT, atoB; acetyl-CoA C-acetyltransferase [EC:2.3.1.9]
	GCA_000337095.1_ASM33709v1_03363 K00626 ACAT, atoB; acetyl-CoA C-acetyltransferase [EC:2.3.1.9]
	GCA_000337215.1_ASM33721v1_03795 K00626 ACAT, atoB; acetyl-CoA C-acetyltransferase [EC:2.3.1.9]
	GCA_000337235.1_ASM33723v1_01834 K00626 ACAT, atoB; acetyl-CoA C-acetyltransferase [EC:2.3.1.9]
	GCA_000337235.1_ASM33723v1_04023 K00626 ACAT, atoB; acetyl-CoA C-acetyltransferase [EC:2.3.1.9]
	GCA_000025325.1_ASM2532v1_02758 K00626 ACAT, atoB; acetyl-CoA C-acetyltransferase [EC:2.3.1.9]
	GCA_000337475.1_ASM33747v1_02149 K00626 ACAT, atoB; acetyl-CoA C-acetyltransferase [EC:2.3.1.9]
	GCA_000337475.1_ASM33747v1_03472 K00626 ACAT, atoB; acetyl-CoA C-acetyltransferase [EC:2.3.1.9]
	GCA_000337575.1_ASM33757v1_01683 K00626 ACAT, atoB; acetyl-CoA C-acetyltransferase [EC:2.3.1.9]
	GCA_000337575.1_ASM33757v1_01684 K00626 ACAT, atoB; acetyl-CoA C-acetyltransferase [EC:2.3.1.9]
	GCA_000337575.1_ASM33757v1_03987 K00626 ACAT, atoB; acetyl-CoA C-acetyltransferase [EC:2.3.1.9]
	GCA_000337615.1_ASM33761v1_03127 K00626 ACAT, atoB; acetyl-CoA C-acetyltransferase [EC:2.3.1.9]
	GCA_000337615.1_ASM33761v1_03128 K00626 ACAT, atoB; acetyl-CoA C-acetyltransferase [EC:2.3.1.9]
	GCA_000337615.1_ASM33761v1_03131 K00626 ACAT, atoB; acetyl-CoA C-acetyltransferase [EC:2.3.1.9]
	GCA_000337695.1_ASM33769v1_04162 K00626 ACAT, atoB; acetyl-CoA C-acetyltransferase [EC:2.3.1.9]
	GCA_000337795.1_ASM33779v1_03752 K00626 ACAT, atoB; acetyl-CoA C-acetyltransferase [EC:2.3.1.9]
	GCA_000337875.1_ASM33787v1_00709 K00626 ACAT, atoB; acetyl-CoA C-acetyltransferase [EC:2.3.1.9]
	GCA_000226975.2_HalLac_AJ5_1_02281 K00626 ACAT, atoB; acetyl-CoA C-acetyltransferase [EC:2.3.1.9]
	GCA_000334895.1_ASM33489v1_01054 K00626 ACAT, atoB; acetyl-CoA C-acetyltransferase [EC:2.3.1.9]
	GCA_000336895.1_ASM33689v1_01002 K00174 korA, oorA, oforA; 2-oxoglutarate/2-oxoacid ferredoxin oxidoreductase subunit alpha [EC:1.2.7.3 1.2.7.11]
	GCA_000337775.1_ASM33777v1_03091 K00174 korA, oorA, oforA; 2-oxoglutarate/2-oxoacid ferredoxin oxidoreductase subunit alpha [EC:1.2.7.3 1.2.7.11]
	GCA_000427685.1_ASM42768v1_02396 K00174 korA, oorA, oforA; 2-oxoglutarate/2-oxoacid ferredoxin oxidoreductase subunit alpha [EC:1.2.7.3 1.2.7.11]
	GCA_000427685.1_ASM42768v1_03588 K00175 korB, oorB, oforB; 2-oxoglutarate/2-oxoacid ferredoxin oxidoreductase subunit beta [EC:1.2.7.3 1.2.7.11]
	GCA_000427685.1_ASM42768v1_03589 K00175 korB, oorB, oforB; 2-oxoglutarate/2-oxoacid ferredoxin oxidoreductase subunit beta [EC:1.2.7.3 1.2.7.11]
	GCA_001261915.1_Halorubrum_SD626R_01238 K00175 korB, oorB, oforB; 2-oxoglutarate/2-oxoacid ferredoxin oxidoreductase subunit beta [EC:1.2.7.3 1.2.7.11]
	GCA_000337095.1_ASM33709v1_01153 K00031 IDH1, IDH2, icd; isocitrate dehydrogenase [EC:1.1.1.42]
	GCA_000455345.1_Halgo_01511 K00031 IDH1, IDH2, icd; isocitrate dehydrogenase [EC:1.1.1.42]
	GCA_000739555.1_ASM73955v1_00421 K00031 IDH1, IDH2, icd; isocitrate dehydrogenase [EC:1.1.1.42]
	GCA_001011115.1_ASM101111v1_00252 K01681 ACO, acnA; aconitate hydratase [EC:4.2.1.3]
	GCA_000337175.1_ASM33717v1_01730 K01681 ACO, acnA; aconitate hydratase [EC:4.2.1.3]
	GCA_000009185.1_ASM918v1_02375 K01681 ACO, acnA; aconitate hydratase [EC:4.2.1.3]
	GCA_000337175.1_ASM33717v1_01731 K01681 ACO, acnA; aconitate hydratase [EC:4.2.1.3]
	GCA_000226975.2_HalLac_AJ5_1_00496 K01681 ACO, acnA; aconitate hydratase [EC:4.2.1.3]
	GCA_000025625.1_ASM2562v1_04098 K02160 accB, bccP; acetyl-CoA carboxylase biotin carboxyl carrier protein
	GCA_000011085.1_ASM1108v1_00634 K14449 mch, mcd; 2-methylfumaryl-CoA hydratase [EC:4.2.1.148]
	GCA_000337475.1_ASM33747v1_03203 K05606 MCEE, epi; methylmalonyl-CoA/ethylmalonyl-CoA epimerase [EC:5.1.99.1]
	GCA_000011085.1_ASM1108v1_03516 K05606 MCEE, epi; methylmalonyl-CoA/ethylmalonyl-CoA epimerase [EC:5.1.99.1]
	GCA_000230955.3_ASM23095v3_00616 K05606 MCEE, epi; methylmalonyl-CoA/ethylmalonyl-CoA epimerase [EC:5.1.99.1]
	GCA_000337135.1_ASM33713v1_01567 K01848 E5.4.99.2A, mcmA1; methylmalonyl-CoA mutase, N-terminal domain [EC:5.4.99.2]
	GCA_000337135.1_ASM33713v1_01570 K01848 E5.4.99.2A, mcmA1; methylmalonyl-CoA mutase, N-terminal domain [EC:5.4.99.2]
	GCA_000337675.1_ASM33767v1_02306 K01848 E5.4.99.2A, mcmA1; methylmalonyl-CoA mutase, N-terminal domain [EC:5.4.99.2]
	GCA_000337735.1_ASM33773v1_02932 K01848 E5.4.99.2A, mcmA1; methylmalonyl-CoA mutase, N-terminal domain [EC:5.4.99.2]
	GCA_000230735.3_ASM23073v3_02945 K01848 E5.4.99.2A, mcmA1; methylmalonyl-CoA mutase, N-terminal domain [EC:5.4.99.2]
	GCA_000025325.1_ASM2532v1_03880 K01849 E5.4.99.2B, mcmA2; methylmalonyl-CoA mutase, C-terminal domain [EC:5.4.99.2]
	GCA_001011115.1_ASM101111v1_02063 K01938 fhs; formate--tetrahydrofolate ligase [EC:6.3.4.3]
	GCA_000337695.1_ASM33769v1_03701 K01938 fhs; formate--tetrahydrofolate ligase [EC:6.3.4.3]
	GCA_000739555.1_ASM73955v1_01638 K01938 fhs; formate--tetrahydrofolate ligase [EC:6.3.4.3]
	GCA_000328685.1_ASM32868v1_01429 K01491 folD; methylenetetrahydrofolate dehydrogenase (NADP+) / methenyltetrahydrofolate cyclohydrolase [EC:1.5.1.5 3.5.4.9]
	GCA_000337675.1_ASM33767v1_03675 K01491 folD; methylenetetrahydrofolate dehydrogenase (NADP+) / methenyltetrahydrofolate cyclohydrolase [EC:1.5.1.5 3.5.4.9]
	GCA_000427685.1_ASM42768v1_02131 K01491 folD; methylenetetrahydrofolate dehydrogenase (NADP+) / methenyltetrahydrofolate cyclohydrolase [EC:1.5.1.5 3.5.4.9]
	GCA_000009185.1_ASM918v1_00845 K00297 metF, MTHFR; methylenetetrahydrofolate reductase (NADPH) [EC:1.5.1.20]
	GCA_000336695.1_ASM33669v1_02052 K00625 E2.3.1.8, pta; phosphate acetyltransferase [EC:2.3.1.8]
	GCA_000334895.1_ASM33489v1_02016 K00925 ackA; acetate kinase [EC:2.7.2.1]
	GCA_000011085.1_ASM1108v1_01243 K01895 ACSS1_2, acs; acetyl-CoA synthetase [EC:6.2.1.1]
	GCA_000337155.1_ASM33715v1_00410 K01895 ACSS1_2, acs; acetyl-CoA synthetase [EC:6.2.1.1]
	GCA_000011085.1_ASM1108v1_00597 K01895 ACSS1_2, acs; acetyl-CoA synthetase [EC:6.2.1.1]
	GCA_000336675.1_ASM33667v1_03165 K01895 ACSS1_2, acs; acetyl-CoA synthetase [EC:6.2.1.1]
	GCA_000011085.1_ASM1108v1_03542 K01895 ACSS1_2, acs; acetyl-CoA synthetase [EC:6.2.1.1]
	GCA_000336815.1_ASM33681v1_00945 K01895 ACSS1_2, acs; acetyl-CoA synthetase [EC:6.2.1.1]
	GCA_000336815.1_ASM33681v1_00946 K01895 ACSS1_2, acs; acetyl-CoA synthetase [EC:6.2.1.1]
	GCA_000336835.1_ASM33683v1_01948 K01895 ACSS1_2, acs; acetyl-CoA synthetase [EC:6.2.1.1]
	GCA_000336835.1_ASM33683v1_01949 K01895 ACSS1_2, acs; acetyl-CoA synthetase [EC:6.2.1.1]
	GCA_000336835.1_ASM33683v1_01950 K01895 ACSS1_2, acs; acetyl-CoA synthetase [EC:6.2.1.1]
	GCA_000337115.1_ASM33711v1_01415 K01895 ACSS1_2, acs; acetyl-CoA synthetase [EC:6.2.1.1]
	GCA_000337175.1_ASM33717v1_01225 K01895 ACSS1_2, acs; acetyl-CoA synthetase [EC:6.2.1.1]
	GCA_000337215.1_ASM33721v1_03792 K01895 ACSS1_2, acs; acetyl-CoA synthetase [EC:6.2.1.1]
	GCA_000337235.1_ASM33723v1_04014 K01895 ACSS1_2, acs; acetyl-CoA synthetase [EC:6.2.1.1]
	GCA_000025325.1_ASM2532v1_03857 K01895 ACSS1_2, acs; acetyl-CoA synthetase [EC:6.2.1.1]
	GCA_000337595.1_ASM33759v1_01554 K01895 ACSS1_2, acs; acetyl-CoA synthetase [EC:6.2.1.1]
	GCA_000337595.1_ASM33759v1_01592 K01895 ACSS1_2, acs; acetyl-CoA synthetase [EC:6.2.1.1]
	GCA_000337595.1_ASM33759v1_01594 K01895 ACSS1_2, acs; acetyl-CoA synthetase [EC:6.2.1.1]
	GCA_000337615.1_ASM33761v1_02746 K01895 ACSS1_2, acs; acetyl-CoA synthetase [EC:6.2.1.1]
	GCA_000337615.1_ASM33761v1_02748 K01895 ACSS1_2, acs; acetyl-CoA synthetase [EC:6.2.1.1]
	GCA_000337615.1_ASM33761v1_03889 K01895 ACSS1_2, acs; acetyl-CoA synthetase [EC:6.2.1.1]
	GCA_000337615.1_ASM33761v1_03890 K01895 ACSS1_2, acs; acetyl-CoA synthetase [EC:6.2.1.1]
	GCA_000337855.1_ASM33785v1_00001 K01895 ACSS1_2, acs; acetyl-CoA synthetase [EC:6.2.1.1]
	GCA_000739555.1_ASM73955v1_00034 K01895 ACSS1_2, acs; acetyl-CoA synthetase [EC:6.2.1.1]
	GCA_000739555.1_ASM73955v1_00035 K01895 ACSS1_2, acs; acetyl-CoA synthetase [EC:6.2.1.1]
	GCA_000230715.3_ASM23071v3_01777 K01895 ACSS1_2, acs; acetyl-CoA synthetase [EC:6.2.1.1]
	00680 Methane metabolism [PATH:ko00680]
	GCA_000009185.1_ASM918v1_02452 K00148 fdhA; glutathione-independent formaldehyde dehydrogenase [EC:1.2.1.46]
	GCA_000336715.1_ASM33671v1_04174 K00148 fdhA; glutathione-independent formaldehyde dehydrogenase [EC:1.2.1.46]
	GCA_000009185.1_ASM918v1_00149 K00123 fdoG, fdhF, fdwA; formate dehydrogenase major subunit [EC:1.17.1.9]
	GCA_000011085.1_ASM1108v1_01233 K00123 fdoG, fdhF, fdwA; formate dehydrogenase major subunit [EC:1.17.1.9]
	GCA_000011085.1_ASM1108v1_04419 K00123 fdoG, fdhF, fdwA; formate dehydrogenase major subunit [EC:1.17.1.9]
	GCA_000023945.1_ASM2394v1_02139 K00123 fdoG, fdhF, fdwA; formate dehydrogenase major subunit [EC:1.17.1.9]
	GCA_000337095.1_ASM33709v1_02669 K00123 fdoG, fdhF, fdwA; formate dehydrogenase major subunit [EC:1.17.1.9]
	GCA_000337095.1_ASM33709v1_03109 K00123 fdoG, fdhF, fdwA; formate dehydrogenase major subunit [EC:1.17.1.9]
	GCA_000784335.1_ASM78433v1_03538 K00123 fdoG, fdhF, fdwA; formate dehydrogenase major subunit [EC:1.17.1.9]
	GCA_000230715.3_ASM23071v3_00401 K00123 fdoG, fdhF, fdwA; formate dehydrogenase major subunit [EC:1.17.1.9]
	GCA_000337715.1_ASM33771v1_02839 K22516 fdhA; formate dehydrogenase (coenzyme F420) alpha subunit [EC:1.17.98.3 1.8.98.6]
	GCA_000337835.1_ASM33783v1_01833 K22516 fdhA; formate dehydrogenase (coenzyme F420) alpha subunit [EC:1.17.98.3 1.8.98.6]
	GCA_000026045.1_ASM2604v1_01878 K22516 fdhA; formate dehydrogenase (coenzyme F420) alpha subunit [EC:1.17.98.3 1.8.98.6]
	GCA_000710615.1_HAPD43.1_03245 K22516 fdhA; formate dehydrogenase (coenzyme F420) alpha subunit [EC:1.17.98.3 1.8.98.6]
	GCA_000025325.1_ASM2532v1_04711 K00600 glyA, SHMT; glycine hydroxymethyltransferase [EC:2.1.2.1]
	GCA_000025325.1_ASM2532v1_04712 K00600 glyA, SHMT; glycine hydroxymethyltransferase [EC:2.1.2.1]
	GCA_000403645.1_ASM40364v1_01542 K00600 glyA, SHMT; glycine hydroxymethyltransferase [EC:2.1.2.1]
	GCA_001011115.1_ASM101111v1_01671 K00830 AGXT; alanine-glyoxylate transaminase / serine-glyoxylate transaminase / serine-pyruvate transaminase [EC:2.6.1.44 2.6.1.45 2.6.1.51]
	GCA_000337215.1_ASM33721v1_00001 K00830 AGXT; alanine-glyoxylate transaminase / serine-glyoxylate transaminase / serine-pyruvate transaminase [EC:2.6.1.44 2.6.1.45 2.6.1.51]
	GCA_000023945.1_ASM2394v1_02507 K11529 gck, gckA, GLYCTK; glycerate 2-kinase [EC:2.7.1.165]
	GCA_000337135.1_ASM33713v1_03267 K11529 gck, gckA, GLYCTK; glycerate 2-kinase [EC:2.7.1.165]
	GCA_000337335.1_ASM33733v1_01424 K11529 gck, gckA, GLYCTK; glycerate 2-kinase [EC:2.7.1.165]
	GCA_000337595.1_ASM33759v1_01913 K11529 gck, gckA, GLYCTK; glycerate 2-kinase [EC:2.7.1.165]
	GCA_000427685.1_ASM42768v1_03153 K11529 gck, gckA, GLYCTK; glycerate 2-kinase [EC:2.7.1.165]
	GCA_000334895.1_ASM33489v1_00256 K11529 gck, gckA, GLYCTK; glycerate 2-kinase [EC:2.7.1.165]
	GCA_000337435.1_ASM33743v1_01451 K01689 ENO, eno; enolase [EC:4.2.1.11]
	GCA_000337435.1_ASM33743v1_01452 K01689 ENO, eno; enolase [EC:4.2.1.11]
	GCA_000427685.1_ASM42768v1_03154 K01689 ENO, eno; enolase [EC:4.2.1.11]
	GCA_000334895.1_ASM33489v1_01835 K01689 ENO, eno; enolase [EC:4.2.1.11]
	GCA_000009185.1_ASM918v1_02463 K01595 ppc; phosphoenolpyruvate carboxylase [EC:4.1.1.31]
	GCA_000337775.1_ASM33777v1_02467 K01595 ppc; phosphoenolpyruvate carboxylase [EC:4.1.1.31]
	GCA_000334895.1_ASM33489v1_00062 K01595 ppc; phosphoenolpyruvate carboxylase [EC:4.1.1.31]
	GCA_000334895.1_ASM33489v1_00203 K01595 ppc; phosphoenolpyruvate carboxylase [EC:4.1.1.31]
	GCA_000334895.1_ASM33489v1_00690 K01595 ppc; phosphoenolpyruvate carboxylase [EC:4.1.1.31]
	GCA_000334895.1_ASM33489v1_00691 K01595 ppc; phosphoenolpyruvate carboxylase [EC:4.1.1.31]
	GCA_000196895.1_ASM19689v1_03550 K00024 mdh; malate dehydrogenase [EC:1.1.1.37]
	GCA_001011115.1_ASM101111v1_01224 K11645 fbaB; fructose-bisphosphate aldolase, class I [EC:4.1.2.13]
	GCA_000025685.1_ASM2568v1_03144 K11645 fbaB; fructose-bisphosphate aldolase, class I [EC:4.1.2.13]
	GCA_000337195.1_ASM33719v1_02015 K11645 fbaB; fructose-bisphosphate aldolase, class I [EC:4.1.2.13]
	GCA_000011085.1_ASM1108v1_04139 K11645 fbaB; fructose-bisphosphate aldolase, class I [EC:4.1.2.13]
	GCA_000009185.1_ASM918v1_01924 K01624 FBA, fbaA; fructose-bisphosphate aldolase, class II [EC:4.1.2.13]
	GCA_000336915.1_ASM33691v1_00832 K16306 K16306; fructose-bisphosphate aldolase / 2-amino-3,7-dideoxy-D-threo-hept-6-ulosonate synthase [EC:4.1.2.13 2.2.1.10]
	GCA_000011085.1_ASM1108v1_01061 K03841 FBP, fbp; fructose-1,6-bisphosphatase I [EC:3.1.3.11]
	GCA_000025685.1_ASM2568v1_03168 K03841 FBP, fbp; fructose-1,6-bisphosphatase I [EC:3.1.3.11]
	GCA_000337195.1_ASM33719v1_02016 K03841 FBP, fbp; fructose-1,6-bisphosphatase I [EC:3.1.3.11]
	GCA_000337775.1_ASM33777v1_03154 K21071 pfk, pfp; ATP-dependent phosphofructokinase / diphosphate-dependent phosphofructokinase [EC:2.7.1.11 2.7.1.90]
	GCA_000025625.1_ASM2562v1_03882 K00918 pfkC; ADP-dependent phosphofructokinase/glucokinase [EC:2.7.1.146 2.7.1.147]
	GCA_000337415.1_ASM33741v1_02995 K22083 mgsC; methylamine---glutamate N-methyltransferase subunit C [EC:2.1.1.21]
	GCA_000379085.1_ASM37908v1_01440 K22083 mgsC; methylamine---glutamate N-methyltransferase subunit C [EC:2.1.1.21]
	GCA_000379085.1_ASM37908v1_01454 K22083 mgsC; methylamine---glutamate N-methyltransferase subunit C [EC:2.1.1.21]
	GCA_000427685.1_ASM42768v1_00826 K11261 fwdE, fmdE; formylmethanofuran dehydrogenase subunit E [EC:1.2.7.12]
	GCA_000023945.1_ASM2394v1_01345 K00441 frhB; coenzyme F420 hydrogenase subunit beta [EC:1.12.98.1]
	GCA_000023945.1_ASM2394v1_00180 K00441 frhB; coenzyme F420 hydrogenase subunit beta [EC:1.12.98.1]
	GCA_000337235.1_ASM33723v1_04321 K00441 frhB; coenzyme F420 hydrogenase subunit beta [EC:1.12.98.1]
	GCA_000011085.1_ASM1108v1_04360 K00320 mer; 5,10-methylenetetrahydromethanopterin reductase [EC:1.5.98.2]
	GCA_000739595.1_ASM73959v1_02405 K00320 mer; 5,10-methylenetetrahydromethanopterin reductase [EC:1.5.98.2]
	GCA_000230715.3_ASM23071v3_02839 K03388 hdrA2; heterodisulfide reductase subunit A2 [EC:1.8.7.3 1.8.98.4 1.8.98.5 1.8.98.6]
	GCA_000230715.3_ASM23071v3_02840 K14127 mvhD, vhuD, vhcD; F420-non-reducing hydrogenase iron-sulfur subunit [EC:1.12.99.- 1.8.98.5 1.8.98.6]
	GCA_000230715.3_ASM23071v3_02841 K14128 mvhG, vhuG, vhcG; F420-non-reducing hydrogenase small subunit [EC:1.12.99.- 1.8.98.5]
	GCA_000334895.1_ASM33489v1_02016 K00925 ackA; acetate kinase [EC:2.7.2.1]
	GCA_000336695.1_ASM33669v1_02052 K00625 E2.3.1.8, pta; phosphate acetyltransferase [EC:2.3.1.8]
	GCA_000011085.1_ASM1108v1_01243 K01895 ACSS1_2, acs; acetyl-CoA synthetase [EC:6.2.1.1]
	GCA_000337155.1_ASM33715v1_00410 K01895 ACSS1_2, acs; acetyl-CoA synthetase [EC:6.2.1.1]
	GCA_000011085.1_ASM1108v1_00597 K01895 ACSS1_2, acs; acetyl-CoA synthetase [EC:6.2.1.1]
	GCA_000336675.1_ASM33667v1_03165 K01895 ACSS1_2, acs; acetyl-CoA synthetase [EC:6.2.1.1]
	GCA_000011085.1_ASM1108v1_03542 K01895 ACSS1_2, acs; acetyl-CoA synthetase [EC:6.2.1.1]
	GCA_000336815.1_ASM33681v1_00945 K01895 ACSS1_2, acs; acetyl-CoA synthetase [EC:6.2.1.1]
	GCA_000336815.1_ASM33681v1_00946 K01895 ACSS1_2, acs; acetyl-CoA synthetase [EC:6.2.1.1]
	GCA_000336835.1_ASM33683v1_01948 K01895 ACSS1_2, acs; acetyl-CoA synthetase [EC:6.2.1.1]
	GCA_000336835.1_ASM33683v1_01949 K01895 ACSS1_2, acs; acetyl-CoA synthetase [EC:6.2.1.1]
	GCA_000336835.1_ASM33683v1_01950 K01895 ACSS1_2, acs; acetyl-CoA synthetase [EC:6.2.1.1]
	GCA_000337115.1_ASM33711v1_01415 K01895 ACSS1_2, acs; acetyl-CoA synthetase [EC:6.2.1.1]
	GCA_000337175.1_ASM33717v1_01225 K01895 ACSS1_2, acs; acetyl-CoA synthetase [EC:6.2.1.1]
	GCA_000337215.1_ASM33721v1_03792 K01895 ACSS1_2, acs; acetyl-CoA synthetase [EC:6.2.1.1]
	GCA_000337235.1_ASM33723v1_04014 K01895 ACSS1_2, acs; acetyl-CoA synthetase [EC:6.2.1.1]
	GCA_000025325.1_ASM2532v1_03857 K01895 ACSS1_2, acs; acetyl-CoA synthetase [EC:6.2.1.1]
	GCA_000337595.1_ASM33759v1_01554 K01895 ACSS1_2, acs; acetyl-CoA synthetase [EC:6.2.1.1]
	GCA_000337595.1_ASM33759v1_01592 K01895 ACSS1_2, acs; acetyl-CoA synthetase [EC:6.2.1.1]
	GCA_000337595.1_ASM33759v1_01594 K01895 ACSS1_2, acs; acetyl-CoA synthetase [EC:6.2.1.1]
	GCA_000337615.1_ASM33761v1_02746 K01895 ACSS1_2, acs; acetyl-CoA synthetase [EC:6.2.1.1]
	GCA_000337615.1_ASM33761v1_02748 K01895 ACSS1_2, acs; acetyl-CoA synthetase [EC:6.2.1.1]
	GCA_000337615.1_ASM33761v1_03889 K01895 ACSS1_2, acs; acetyl-CoA synthetase [EC:6.2.1.1]
	GCA_000337615.1_ASM33761v1_03890 K01895 ACSS1_2, acs; acetyl-CoA synthetase [EC:6.2.1.1]
	GCA_000337855.1_ASM33785v1_00001 K01895 ACSS1_2, acs; acetyl-CoA synthetase [EC:6.2.1.1]
	GCA_000739555.1_ASM73955v1_00034 K01895 ACSS1_2, acs; acetyl-CoA synthetase [EC:6.2.1.1]
	GCA_000739555.1_ASM73955v1_00035 K01895 ACSS1_2, acs; acetyl-CoA synthetase [EC:6.2.1.1]
	GCA_000230715.3_ASM23071v3_01777 K01895 ACSS1_2, acs; acetyl-CoA synthetase [EC:6.2.1.1]
	GCA_001011115.1_ASM101111v1_00498 K00169 porA; pyruvate ferredoxin oxidoreductase alpha subunit [EC:1.2.7.1]
	GCA_000336715.1_ASM33671v1_03171 K00169 porA; pyruvate ferredoxin oxidoreductase alpha subunit [EC:1.2.7.1]
	GCA_000336715.1_ASM33671v1_03172 K00169 porA; pyruvate ferredoxin oxidoreductase alpha subunit [EC:1.2.7.1]
	GCA_000336715.1_ASM33671v1_03173 K00169 porA; pyruvate ferredoxin oxidoreductase alpha subunit [EC:1.2.7.1]
	GCA_000336715.1_ASM33671v1_03377 K00169 porA; pyruvate ferredoxin oxidoreductase alpha subunit [EC:1.2.7.1]
	GCA_000336715.1_ASM33671v1_04047 K00169 porA; pyruvate ferredoxin oxidoreductase alpha subunit [EC:1.2.7.1]
	GCA_000336915.1_ASM33691v1_01263 K00169 porA; pyruvate ferredoxin oxidoreductase alpha subunit [EC:1.2.7.1]
	GCA_001011115.1_ASM101111v1_00497 K00170 porB; pyruvate ferredoxin oxidoreductase beta subunit [EC:1.2.7.1]
	GCA_000336915.1_ASM33691v1_01260 K00170 porB; pyruvate ferredoxin oxidoreductase beta subunit [EC:1.2.7.1]
	GCA_001011115.1_ASM101111v1_00500 K00172 porC, porG; pyruvate ferredoxin oxidoreductase gamma subunit [EC:1.2.7.1]
	GCA_001011115.1_ASM101111v1_00499 K00171 porD; pyruvate ferredoxin oxidoreductase delta subunit [EC:1.2.7.1]
	GCA_000025625.1_ASM2562v1_03885 K01007 pps, ppsA; pyruvate, water dikinase [EC:2.7.9.2]
	GCA_000009185.1_ASM918v1_01150 K01007 pps, ppsA; pyruvate, water dikinase [EC:2.7.9.2]
	GCA_000337215.1_ASM33721v1_03563 K01007 pps, ppsA; pyruvate, water dikinase [EC:2.7.9.2]
	GCA_000337675.1_ASM33767v1_02760 K01007 pps, ppsA; pyruvate, water dikinase [EC:2.7.9.2]
	GCA_000337695.1_ASM33769v1_01789 K01007 pps, ppsA; pyruvate, water dikinase [EC:2.7.9.2]
	GCA_000517625.1_ASM51762v1_03544 K01007 pps, ppsA; pyruvate, water dikinase [EC:2.7.9.2]
	GCA_000237865.1_ASM23786v1_02253 K01007 pps, ppsA; pyruvate, water dikinase [EC:2.7.9.2]
	GCA_000337855.1_ASM33785v1_00414 K15633 gpmI; 2,3-bisphosphoglycerate-independent phosphoglycerate mutase [EC:5.4.2.12]
	GCA_000026045.1_ASM2604v1_00993 K15633 gpmI; 2,3-bisphosphoglycerate-independent phosphoglycerate mutase [EC:5.4.2.12]
	GCA_000009185.1_ASM918v1_01203 K00058 serA, PHGDH; D-3-phosphoglycerate dehydrogenase / 2-oxoglutarate reductase [EC:1.1.1.95 1.1.1.399]
	GCA_000337235.1_ASM33723v1_04476 K00058 serA, PHGDH; D-3-phosphoglycerate dehydrogenase / 2-oxoglutarate reductase [EC:1.1.1.95 1.1.1.399]
	GCA_000025625.1_ASM2562v1_00830 K00058 serA, PHGDH; D-3-phosphoglycerate dehydrogenase / 2-oxoglutarate reductase [EC:1.1.1.95 1.1.1.399]
	GCA_000337695.1_ASM33769v1_01893 K00058 serA, PHGDH; D-3-phosphoglycerate dehydrogenase / 2-oxoglutarate reductase [EC:1.1.1.95 1.1.1.399]
	GCA_000755245.1_ASM75524v1_00708 K00058 serA, PHGDH; D-3-phosphoglycerate dehydrogenase / 2-oxoglutarate reductase [EC:1.1.1.95 1.1.1.399]
	GCA_000784335.1_ASM78433v1_03432 K00058 serA, PHGDH; D-3-phosphoglycerate dehydrogenase / 2-oxoglutarate reductase [EC:1.1.1.95 1.1.1.399]
	GCA_000328685.1_ASM32868v1_01237 K00058 serA, PHGDH; D-3-phosphoglycerate dehydrogenase / 2-oxoglutarate reductase [EC:1.1.1.95 1.1.1.399]
	GCA_000011085.1_ASM1108v1_04433 K01079 serB, PSPH; phosphoserine phosphatase [EC:3.1.3.3]
	GCA_000337295.1_ASM33729v1_03529 K01079 serB, PSPH; phosphoserine phosphatase [EC:3.1.3.3]
	GCA_000337915.1_ASM33791v1_02969 K01079 serB, PSPH; phosphoserine phosphatase [EC:3.1.3.3]
	GCA_001011115.1_ASM101111v1_00029 K01079 serB, PSPH; phosphoserine phosphatase [EC:3.1.3.3]
	GCA_000447865.2_ASM44786v2_01209 K14083 mttB; trimethylamine---corrinoid protein Co-methyltransferase [EC:2.1.1.250]
	GCA_000025325.1_ASM2532v1_02029 K08097 comA; phosphosulfolactate synthase [EC:4.4.1.19]
	GCA_000283335.1_162.HSB1.1_04434 K08097 comA; phosphosulfolactate synthase [EC:4.4.1.19]
	GCA_000334895.1_ASM33489v1_01949 K08097 comA; phosphosulfolactate synthase [EC:4.4.1.19]
	GCA_000025685.1_ASM2568v1_00260 K05979 comB; 2-phosphosulfolactate phosphatase [EC:3.1.3.71]
	GCA_000336675.1_ASM33667v1_02614 K05979 comB; 2-phosphosulfolactate phosphatase [EC:3.1.3.71]
	GCA_000023945.1_ASM2394v1_01618 K05979 comB; 2-phosphosulfolactate phosphatase [EC:3.1.3.71]
	GCA_000334895.1_ASM33489v1_03235 K05884 comC; L-2-hydroxycarboxylate dehydrogenase (NAD+) [EC:1.1.1.337]
	GCA_000337475.1_ASM33747v1_01936 K11212 cofD; LPPG:FO 2-phospho-L-lactate transferase [EC:2.7.8.28]
	GCA_001011115.1_ASM101111v1_00419 K12234 cofE, fbiB; coenzyme F420-0:L-glutamate ligase / coenzyme F420-1:gamma-L-glutamate ligase [EC:6.3.2.31 6.3.2.34]
	GCA_001011115.1_ASM101111v1_01135 K12234 cofE, fbiB; coenzyme F420-0:L-glutamate ligase / coenzyme F420-1:gamma-L-glutamate ligase [EC:6.3.2.31 6.3.2.34]
	GCA_000336675.1_ASM33667v1_01680 K12234 cofE, fbiB; coenzyme F420-0:L-glutamate ligase / coenzyme F420-1:gamma-L-glutamate ligase [EC:6.3.2.31 6.3.2.34]
	GCA_001011115.1_ASM101111v1_00647 K18933 mfnA, adc; tyrosine decarboxylase / aspartate 1-decarboxylase [EC:4.1.1.25 4.1.1.11]
	00910 Nitrogen metabolism [PATH:ko00910]
	GCA_000011085.1_ASM1108v1_04173 K01455 E3.5.1.49; formamidase [EC:3.5.1.49]
	GCA_000025325.1_ASM2532v1_00170 K02575 NRT, narK, nrtP, nasA; MFS transporter, NNP family, nitrate/nitrite transporter
	GCA_000009185.1_ASM918v1_01377 K02575 NRT, narK, nrtP, nasA; MFS transporter, NNP family, nitrate/nitrite transporter
	GCA_000026045.1_ASM2604v1_02434 K02575 NRT, narK, nrtP, nasA; MFS transporter, NNP family, nitrate/nitrite transporter
	GCA_000011085.1_ASM1108v1_01116 K00370 narG, narZ, nxrA; nitrate reductase / nitrite oxidoreductase, alpha subunit [EC:1.7.5.1 1.7.99.-]
	GCA_000025325.1_ASM2532v1_01671 K00370 narG, narZ, nxrA; nitrate reductase / nitrite oxidoreductase, alpha subunit [EC:1.7.5.1 1.7.99.-]
	GCA_000337615.1_ASM33761v1_03069 K00370 narG, narZ, nxrA; nitrate reductase / nitrite oxidoreductase, alpha subunit [EC:1.7.5.1 1.7.99.-]
	GCA_000337615.1_ASM33761v1_03070 K00370 narG, narZ, nxrA; nitrate reductase / nitrite oxidoreductase, alpha subunit [EC:1.7.5.1 1.7.99.-]
	GCA_000026045.1_ASM2604v1_01302 K00370 narG, narZ, nxrA; nitrate reductase / nitrite oxidoreductase, alpha subunit [EC:1.7.5.1 1.7.99.-]
	GCA_000230735.3_ASM23073v3_02427 K00370 narG, narZ, nxrA; nitrate reductase / nitrite oxidoreductase, alpha subunit [EC:1.7.5.1 1.7.99.-]
	GCA_000328685.1_ASM32868v1_04200 K00370 narG, narZ, nxrA; nitrate reductase / nitrite oxidoreductase, alpha subunit [EC:1.7.5.1 1.7.99.-]
	GCA_000011085.1_ASM1108v1_01117 K00371 narH, narY, nxrB; nitrate reductase / nitrite oxidoreductase, beta subunit [EC:1.7.5.1 1.7.99.-]
	GCA_000336715.1_ASM33671v1_00894 K00371 narH, narY, nxrB; nitrate reductase / nitrite oxidoreductase, beta subunit [EC:1.7.5.1 1.7.99.-]
	GCA_000827835.1_ASM82783v1_00060 K00371 narH, narY, nxrB; nitrate reductase / nitrite oxidoreductase, beta subunit [EC:1.7.5.1 1.7.99.-]
	GCA_000226975.2_HalLac_AJ5_1_03487 K00371 narH, narY, nxrB; nitrate reductase / nitrite oxidoreductase, beta subunit [EC:1.7.5.1 1.7.99.-]
	GCA_000739595.1_ASM73959v1_02357 K00374 narI, narV; nitrate reductase gamma subunit [EC:1.7.5.1 1.7.99.-]
	GCA_000009185.1_ASM918v1_01378 K00372 nasA; assimilatory nitrate reductase catalytic subunit [EC:1.7.99.-]
	GCA_000337375.1_ASM33737v1_00358 K00372 nasA; assimilatory nitrate reductase catalytic subunit [EC:1.7.99.-]
	GCA_000337375.1_ASM33737v1_00360 K00372 nasA; assimilatory nitrate reductase catalytic subunit [EC:1.7.99.-]
	GCA_000379085.1_ASM37908v1_01109 K00372 nasA; assimilatory nitrate reductase catalytic subunit [EC:1.7.99.-]
	GCA_000281695.1_ASM28169v1_00534 K00366 nirA; ferredoxin-nitrite reductase [EC:1.7.7.1]
	GCA_000009185.1_ASM918v1_00134 K00366 nirA; ferredoxin-nitrite reductase [EC:1.7.7.1]
	GCA_000023945.1_ASM2394v1_00179 K00366 nirA; ferredoxin-nitrite reductase [EC:1.7.7.1]
	GCA_000025325.1_ASM2532v1_00241 K00366 nirA; ferredoxin-nitrite reductase [EC:1.7.7.1]
	GCA_000025685.1_ASM2568v1_02948 K00366 nirA; ferredoxin-nitrite reductase [EC:1.7.7.1]
	GCA_000337175.1_ASM33717v1_01623 K00368 nirK; nitrite reductase (NO-forming) [EC:1.7.2.1]
	GCA_000011085.1_ASM1108v1_02676 K00368 nirK; nitrite reductase (NO-forming) [EC:1.7.2.1]
	GCA_000337135.1_ASM33713v1_02228 K00368 nirK; nitrite reductase (NO-forming) [EC:1.7.2.1]
	GCA_000337135.1_ASM33713v1_03332 K00368 nirK; nitrite reductase (NO-forming) [EC:1.7.2.1]
	GCA_000337135.1_ASM33713v1_03333 K00368 nirK; nitrite reductase (NO-forming) [EC:1.7.2.1]
	GCA_000337615.1_ASM33761v1_02306 K00368 nirK; nitrite reductase (NO-forming) [EC:1.7.2.1]
	GCA_000337695.1_ASM33769v1_00436 K00368 nirK; nitrite reductase (NO-forming) [EC:1.7.2.1]
	GCA_000337915.1_ASM33791v1_01542 K00368 nirK; nitrite reductase (NO-forming) [EC:1.7.2.1]
	GCA_000455345.1_Halgo_02008 K00368 nirK; nitrite reductase (NO-forming) [EC:1.7.2.1]
	GCA_000455365.1_HdjelfamassiliensisIIH2_00215 K00368 nirK; nitrite reductase (NO-forming) [EC:1.7.2.1]
	GCA_000739555.1_ASM73955v1_00315 K00368 nirK; nitrite reductase (NO-forming) [EC:1.7.2.1]
	GCA_000226975.2_HalLac_AJ5_1_01147 K15864 nirS; nitrite reductase (NO-forming) / hydroxylamine reductase [EC:1.7.2.1 1.7.99.1]
	GCA_000011085.1_ASM1108v1_02124 K04561 norB; nitric oxide reductase subunit B [EC:1.7.2.5]
	GCA_000025325.1_ASM2532v1_00887 K04561 norB; nitric oxide reductase subunit B [EC:1.7.2.5]
	GCA_000337095.1_ASM33709v1_01400 K04561 norB; nitric oxide reductase subunit B [EC:1.7.2.5]
	GCA_000337095.1_ASM33709v1_01543 K04561 norB; nitric oxide reductase subunit B [EC:1.7.2.5]
	GCA_000337095.1_ASM33709v1_03003 K04561 norB; nitric oxide reductase subunit B [EC:1.7.2.5]
	GCA_000337595.1_ASM33759v1_01473 K04561 norB; nitric oxide reductase subunit B [EC:1.7.2.5]
	GCA_000517625.1_ASM51762v1_03730 K04561 norB; nitric oxide reductase subunit B [EC:1.7.2.5]
	GCA_000739555.1_ASM73955v1_02945 K04561 norB; nitric oxide reductase subunit B [EC:1.7.2.5]
	GCA_000011085.1_ASM1108v1_00361 K00376 nosZ; nitrous-oxide reductase [EC:1.7.2.4]
	GCA_000739555.1_ASM73955v1_00997 K00376 nosZ; nitrous-oxide reductase [EC:1.7.2.4]
	GCA_000739555.1_ASM73955v1_00998 K00376 nosZ; nitrous-oxide reductase [EC:1.7.2.4]
	GCA_000023945.1_ASM2394v1_02595 K05601 hcp; hydroxylamine reductase [EC:1.7.99.1]
	GCA_000011085.1_ASM1108v1_04453 K01501 E3.5.5.1; nitrilase [EC:3.5.5.1]
	GCA_000337755.1_ASM33775v1_04130 K01501 E3.5.5.1; nitrilase [EC:3.5.5.1]
	GCA_000337755.1_ASM33775v1_04131 K01501 E3.5.5.1; nitrilase [EC:3.5.5.1]
	GCA_000337775.1_ASM33777v1_01555 K01501 E3.5.5.1; nitrilase [EC:3.5.5.1]
	GCA_000334895.1_ASM33489v1_01818 K01501 E3.5.5.1; nitrilase [EC:3.5.5.1]
	GCA_000427685.1_ASM42768v1_01872 K00260 gudB, rocG; glutamate dehydrogenase [EC:1.4.1.2]
	GCA_000230735.3_ASM23073v3_04285 K00261 GLUD1_2, gdhA; glutamate dehydrogenase (NAD(P)+) [EC:1.4.1.3]
	GCA_000337535.1_ASM33753v1_01028 K00261 GLUD1_2, gdhA; glutamate dehydrogenase (NAD(P)+) [EC:1.4.1.3]
	GCA_001011115.1_ASM101111v1_00496 K00261 GLUD1_2, gdhA; glutamate dehydrogenase (NAD(P)+) [EC:1.4.1.3]
	GCA_000336715.1_ASM33671v1_01500 K00261 GLUD1_2, gdhA; glutamate dehydrogenase (NAD(P)+) [EC:1.4.1.3]
	GCA_000336715.1_ASM33671v1_04215 K00261 GLUD1_2, gdhA; glutamate dehydrogenase (NAD(P)+) [EC:1.4.1.3]
	GCA_000337155.1_ASM33715v1_01385 K00261 GLUD1_2, gdhA; glutamate dehydrogenase (NAD(P)+) [EC:1.4.1.3]
	GCA_000337175.1_ASM33717v1_01000 K00261 GLUD1_2, gdhA; glutamate dehydrogenase (NAD(P)+) [EC:1.4.1.3]
	GCA_000337475.1_ASM33747v1_02054 K00261 GLUD1_2, gdhA; glutamate dehydrogenase (NAD(P)+) [EC:1.4.1.3]
	GCA_000026045.1_ASM2604v1_02808 K00261 GLUD1_2, gdhA; glutamate dehydrogenase (NAD(P)+) [EC:1.4.1.3]
	GCA_000504565.2_ASM50456v2_01261 K00261 GLUD1_2, gdhA; glutamate dehydrogenase (NAD(P)+) [EC:1.4.1.3]
	GCA_000337195.1_ASM33719v1_01127 K01915 glnA, GLUL; glutamine synthetase [EC:6.3.1.2]
	GCA_000025625.1_ASM2562v1_03913 K01915 glnA, GLUL; glutamine synthetase [EC:6.3.1.2]
	GCA_000223905.1_ASM22390v1_03420 K01915 glnA, GLUL; glutamine synthetase [EC:6.3.1.2]
	GCA_000025625.1_ASM2562v1_03906 K01915 glnA, GLUL; glutamine synthetase [EC:6.3.1.2]
	GCA_000336815.1_ASM33681v1_00324 K01915 glnA, GLUL; glutamine synthetase [EC:6.3.1.2]
	GCA_000336815.1_ASM33681v1_00325 K01915 glnA, GLUL; glutamine synthetase [EC:6.3.1.2]
	GCA_000337175.1_ASM33717v1_01824 K01915 glnA, GLUL; glutamine synthetase [EC:6.3.1.2]
	GCA_000337175.1_ASM33717v1_01825 K01915 glnA, GLUL; glutamine synthetase [EC:6.3.1.2]
	GCA_000337555.1_ASM33755v1_00980 K01915 glnA, GLUL; glutamine synthetase [EC:6.3.1.2]
	GCA_000337595.1_ASM33759v1_01282 K01915 glnA, GLUL; glutamine synthetase [EC:6.3.1.2]
	GCA_000337615.1_ASM33761v1_02612 K01915 glnA, GLUL; glutamine synthetase [EC:6.3.1.2]
	GCA_000337615.1_ASM33761v1_02613 K01915 glnA, GLUL; glutamine synthetase [EC:6.3.1.2]
	GCA_000025625.1_ASM2562v1_04179 K01915 glnA, GLUL; glutamine synthetase [EC:6.3.1.2]
	GCA_000455365.1_HdjelfamassiliensisIIH2_00787 K01915 glnA, GLUL; glutamine synthetase [EC:6.3.1.2]
	GCA_000493245.1_Nat_J71_03177 K01915 glnA, GLUL; glutamine synthetase [EC:6.3.1.2]
	GCA_000023945.1_ASM2394v1_00617 K00266 gltD; glutamate synthase (NADPH) small chain [EC:1.4.1.13]
	GCA_000755245.1_ASM75524v1_03100 K00266 gltD; glutamate synthase (NADPH) small chain [EC:1.4.1.13]
	GCA_000337375.1_ASM33737v1_01017 K00284 GLU, gltS; glutamate synthase (ferredoxin) [EC:1.4.7.1]
	GCA_000337715.1_ASM33771v1_00722 K00284 GLU, gltS; glutamate synthase (ferredoxin) [EC:1.4.7.1]
[truncated: 14,210 more rows]
