# Supplementary material for: Pan-genome analysis and ancestral state reconstruction of class halobacteria: probability of a new super-order
Source: Sci Rep. 2020 Dec 3;10:21205. doi: 10.1038/s41598-020-77723-6 (PMC7713125; doi:10.1038/s41598-020-77723-6)
Supplement: Supplementary file 3 — Supplementary Information 3. [file 41598_2020_77723_MOESM3_ESM.xlsx]

## Sheet: Sheet1
Supplementary Table S5 List of gene families with number of gains, loses, expansion and reductions
name	Gains	Losses	Expansions	Reductions
2_GCA_000009185.1_ASM918v1_00002.faa	1	14	0	0
4_GCA_000009185.1_ASM918v1_00004.faa	1	1	0	0
5_GCA_000009185.1_ASM918v1_00005.faa	0	3	1	0
6_GCA_000009185.1_ASM918v1_00006.faa	1	0	0	0
7_GCA_000009185.1_ASM918v1_00007.faa	2	2	0	0
8_GCA_000009185.1_ASM918v1_00009.faa	1	2	0	0
10_GCA_000009185.1_ASM918v1_00011.faa	1	0	0	0
11_GCA_000009185.1_ASM918v1_00012.faa	1	0	0	0
12_GCA_000009185.1_ASM918v1_00013.faa	3	0	0	0
13_GCA_000009185.1_ASM918v1_00014.faa	3	0	0	0
14_GCA_000009185.1_ASM918v1_00015.faa	1	0	0	0
15_GCA_000009185.1_ASM918v1_00016.faa	4	25	22	9
16_GCA_000009185.1_ASM918v1_00017.faa	6	0	0	0
18_GCA_000009185.1_ASM918v1_00019.faa	1	0	0	0
19_GCA_000009185.1_ASM918v1_00020.faa	1	1	1	0
21_GCA_000009185.1_ASM918v1_00022.faa	1	0	0	0
22_GCA_000009185.1_ASM918v1_00023.faa	4	6	3	0
25_GCA_000009185.1_ASM918v1_00026.faa	1	3	0	0
26_GCA_000009185.1_ASM918v1_00027.faa	1	4	4	1
27_GCA_000009185.1_ASM918v1_00028.faa	1	1	0	0
28_GCA_000009185.1_ASM918v1_00029.faa	0	10	10	5
29_GCA_000009185.1_ASM918v1_00030.faa	1	4	0	0
30_GCA_000009185.1_ASM918v1_00031.faa	1	4	0	0
31_GCA_000009185.1_ASM918v1_00032.faa	1	4	1	0
32_GCA_000009185.1_ASM918v1_00033.faa	1	0	0	0
33_GCA_000009185.1_ASM918v1_00034.faa	4	0	3	0
34_GCA_000009185.1_ASM918v1_00035.faa	2	2	0	0
35_GCA_000009185.1_ASM918v1_00036.faa	1	8	0	0
36_GCA_000009185.1_ASM918v1_00037.faa	10	5	0	0
37_GCA_000009185.1_ASM918v1_00038.faa	3	19	0	0
38_GCA_000009185.1_ASM918v1_00039.faa	1	14	7	4
39_GCA_000009185.1_ASM918v1_00040.faa	2	9	0	0
40_GCA_000009185.1_ASM918v1_00041.faa	1	9	0	0
41_GCA_000009185.1_ASM918v1_00042.faa	2	7	2	0
42_GCA_000009185.1_ASM918v1_00043.faa	1	8	1	0
43_GCA_000009185.1_ASM918v1_00044.faa	1	0	0	0
44_GCA_000009185.1_ASM918v1_00045.faa	1	14	2	1
45_GCA_000009185.1_ASM918v1_00046.faa	1	8	0	0
46_GCA_000009185.1_ASM918v1_00047.faa	1	0	0	0
48_GCA_000009185.1_ASM918v1_00049.faa	1	0	3	19
49_GCA_000009185.1_ASM918v1_00050.faa	1	4	1	0
50_GCA_000009185.1_ASM918v1_00051.faa	1	6	6	0
51_GCA_000009185.1_ASM918v1_00052.faa	1	0	0	0
52_GCA_000009185.1_ASM918v1_00053.faa	1	4	0	0
54_GCA_000009185.1_ASM918v1_00055.faa	1	0	0	0
57_GCA_000009185.1_ASM918v1_00058.faa	0	4	0	0
58_GCA_000009185.1_ASM918v1_00059.faa	1	4	0	0
59_GCA_000009185.1_ASM918v1_00060.faa	1	2	0	0
60_GCA_000009185.1_ASM918v1_00061.faa	1	2	3	1
61_GCA_000009185.1_ASM918v1_00063.faa	2	0	0	0
62_GCA_000009185.1_ASM918v1_00065.faa	1	4	0	0
63_GCA_000009185.1_ASM918v1_00066.faa	1	0	0	0
64_GCA_000009185.1_ASM918v1_00067.faa	2	2	1	0
65_GCA_000009185.1_ASM918v1_00068.faa	1	0	0	0
66_GCA_000009185.1_ASM918v1_00069.faa	1	3	3	0
67_GCA_000009185.1_ASM918v1_00070.faa	3	1	4	10
68_GCA_000009185.1_ASM918v1_00071.faa	2	1	4	1
69_GCA_000009185.1_ASM918v1_00072.faa	1	1	0	0
70_GCA_000009185.1_ASM918v1_00073.faa	1	5	0	0
71_GCA_000009185.1_ASM918v1_00074.faa	1	2	0	0
72_GCA_000009185.1_ASM918v1_00075.faa	2	0	8	3
73_GCA_000009185.1_ASM918v1_00076.faa	1	0	0	0
74_GCA_000009185.1_ASM918v1_00077.faa	1	1	0	0
75_GCA_000009185.1_ASM918v1_00078.faa	1	1	0	0
76_GCA_000009185.1_ASM918v1_00079.faa	1	0	0	0
77_GCA_000009185.1_ASM918v1_00080.faa	1	0	0	0
78_GCA_000009185.1_ASM918v1_00081.faa	11	9	1	0
80_GCA_000009185.1_ASM918v1_00083.faa	1	3	1	0
81_GCA_000009185.1_ASM918v1_00084.faa	1	0	0	0
82_GCA_000009185.1_ASM918v1_00085.faa	6	17	1	0
83_GCA_000009185.1_ASM918v1_00086.faa	2	16	12	13
84_GCA_000009185.1_ASM918v1_00087.faa	1	4	0	0
86_GCA_000009185.1_ASM918v1_00089.faa	1	5	0	0
87_GCA_000009185.1_ASM918v1_00091.faa	1	0	0	0
88_GCA_000009185.1_ASM918v1_00092.faa	1	27	17	6
89_GCA_000009185.1_ASM918v1_00093.faa	1	0	0	0
90_GCA_000009185.1_ASM918v1_00094.faa	13	2	1	0
91_GCA_000009185.1_ASM918v1_00095.faa	5	0	0	0
92_GCA_000009185.1_ASM918v1_00096.faa	7	6	1	0
93_GCA_000009185.1_ASM918v1_00097.faa	1	0	0	0
94_GCA_000009185.1_ASM918v1_00098.faa	13	2	1	0
95_GCA_000009185.1_ASM918v1_00099.faa	15	9	2	0
96_GCA_000009185.1_ASM918v1_00100.faa	1	0	0	0
97_GCA_000009185.1_ASM918v1_00101.faa	1	4	10	20
98_GCA_000009185.1_ASM918v1_00102.faa	8	5	3	0
99_GCA_000009185.1_ASM918v1_00103.faa	4	6	1	0
100_GCA_000009185.1_ASM918v1_00104.faa	7	5	1	0
101_GCA_000009185.1_ASM918v1_00105.faa	1	5	0	0
102_GCA_000009185.1_ASM918v1_00106.faa	1	2	6	14
103_GCA_000009185.1_ASM918v1_00108.faa	4	5	0	0
104_GCA_000009185.1_ASM918v1_00109.faa	1	0	0	0
105_GCA_000009185.1_ASM918v1_00110.faa	4	9	0	0
106_GCA_000009185.1_ASM918v1_00111.faa	1	1	0	0
109_GCA_000009185.1_ASM918v1_00114.faa	0	5	0	0
111_GCA_000009185.1_ASM918v1_00116.faa	1	2	0	0
112_GCA_000009185.1_ASM918v1_00117.faa	1	1	5	5
113_GCA_000009185.1_ASM918v1_00118.faa	1	6	4	0
114_GCA_000009185.1_ASM918v1_00119.faa	1	0	0	0
115_GCA_000009185.1_ASM918v1_00120.faa	1	0	0	0
119_GCA_000009185.1_ASM918v1_00124.faa	1	5	0	0
121_GCA_000009185.1_ASM918v1_00126.faa	1	0	0	0
122_GCA_000009185.1_ASM918v1_00127.faa	1	12	8	3
123_GCA_000009185.1_ASM918v1_00128.faa	1	4	0	0
124_GCA_000009185.1_ASM918v1_00129.faa	1	0	0	0
125_GCA_000009185.1_ASM918v1_00130.faa	1	0	0	0
126_GCA_000009185.1_ASM918v1_00131.faa	1	11	4	4
127_GCA_000009185.1_ASM918v1_00132.faa	1	0	0	0
128_GCA_000009185.1_ASM918v1_00133.faa	2	9	1	0
129_GCA_000009185.1_ASM918v1_00134.faa	1	8	2	17
130_GCA_000009185.1_ASM918v1_00135.faa	1	9	4	3
131_GCA_000009185.1_ASM918v1_00136.faa	4	0	15	6
133_GCA_000009185.1_ASM918v1_00138.faa	1	15	7	7
134_GCA_000009185.1_ASM918v1_00139.faa	1	7	1	0
135_GCA_000009185.1_ASM918v1_00140.faa	1	7	1	0
136_GCA_000009185.1_ASM918v1_00141.faa	1	0	1	0
137_GCA_000009185.1_ASM918v1_00142.faa	1	1	0	0
138_GCA_000009185.1_ASM918v1_00143.faa	1	8	0	0
140_GCA_000009185.1_ASM918v1_00145.faa	9	10	3	0
141_GCA_000009185.1_ASM918v1_00146.faa	1	7	10	5
142_GCA_000009185.1_ASM918v1_00147.faa	7	13	3	2
143_GCA_000009185.1_ASM918v1_00148.faa	5	16	4	0
144_GCA_000009185.1_ASM918v1_00149.faa	6	1	0	0
145_GCA_000009185.1_ASM918v1_00150.faa	2	18	10	8
146_GCA_000009185.1_ASM918v1_00151.faa	1	24	1	0
148_GCA_000009185.1_ASM918v1_00153.faa	1	0	0	0
149_GCA_000009185.1_ASM918v1_00154.faa	1	0	0	0
150_GCA_000009185.1_ASM918v1_00155.faa	1	2	1	0
151_GCA_000009185.1_ASM918v1_00156.faa	1	1	0	0
152_GCA_000009185.1_ASM918v1_00157.faa	1	4	0	0
153_GCA_000009185.1_ASM918v1_00158.faa	1	5	0	0
155_GCA_000009185.1_ASM918v1_00160.faa	1	0	0	0
157_GCA_000009185.1_ASM918v1_00163.faa	2	0	0	0
158_GCA_000009185.1_ASM918v1_00164.faa	11	3	0	0
159_GCA_000009185.1_ASM918v1_00165.faa	12	7	0	0
160_GCA_000009185.1_ASM918v1_00166.faa	3	15	3	0
161_GCA_000009185.1_ASM918v1_00167.faa	1	9	19	30
162_GCA_000009185.1_ASM918v1_00168.faa	3	14	5	5
163_GCA_000009185.1_ASM918v1_00169.faa	4	1	0	0
164_GCA_000009185.1_ASM918v1_00170.faa	1	0	0	0
165_GCA_000009185.1_ASM918v1_00171.faa	9	0	0	0
166_GCA_000009185.1_ASM918v1_00172.faa	1	0	0	0
168_GCA_000009185.1_ASM918v1_00174.faa	2	6	0	0
169_GCA_000009185.1_ASM918v1_00175.faa	1	0	0	0
170_GCA_000009185.1_ASM918v1_00176.faa	1	5	0	0
171_GCA_000009185.1_ASM918v1_00177.faa	1	4	1	0
172_GCA_000009185.1_ASM918v1_00179.faa	1	0	0	0
173_GCA_000009185.1_ASM918v1_00180.faa	1	7	0	0
174_GCA_000009185.1_ASM918v1_00181.faa	1	1	12	4
177_GCA_000009185.1_ASM918v1_00184.faa	1	3	0	0
178_GCA_000009185.1_ASM918v1_00185.faa	1	4	5	10
179_GCA_000009185.1_ASM918v1_00186.faa	8	3	0	0
180_GCA_000009185.1_ASM918v1_00187.faa	3	3	0	0
181_GCA_000009185.1_ASM918v1_00188.faa	1	4	3	0
183_GCA_000009185.1_ASM918v1_00190.faa	2	5	0	0
184_GCA_000009185.1_ASM918v1_00191.faa	1	2	0	0
185_GCA_000009185.1_ASM918v1_00192.faa	1	0	0	0
186_GCA_000009185.1_ASM918v1_00193.faa	2	0	0	0
187_GCA_000009185.1_ASM918v1_00194.faa	1	2	0	0
188_GCA_000009185.1_ASM918v1_00195.faa	2	6	0	0
189_GCA_000009185.1_ASM918v1_00196.faa	2	3	0	0
190_GCA_000009185.1_ASM918v1_00197.faa	1	0	0	0
191_GCA_000009185.1_ASM918v1_00198.faa	1	5	0	0
192_GCA_000009185.1_ASM918v1_00199.faa	5	5	0	0
193_GCA_000009185.1_ASM918v1_00200.faa	4	15	2	0
194_GCA_000009185.1_ASM918v1_00201.faa	1	4	0	0
195_GCA_000009185.1_ASM918v1_00202.faa	1	5	0	0
196_GCA_000009185.1_ASM918v1_00203.faa	2	2	0	0
197_GCA_000009185.1_ASM918v1_00204.faa	1	0	0	0
198_GCA_000009185.1_ASM918v1_00205.faa	1	3	0	0
199_GCA_000009185.1_ASM918v1_00206.faa	1	7	0	0
200_GCA_000009185.1_ASM918v1_00207.faa	1	0	0	0
201_GCA_000009185.1_ASM918v1_00208.faa	1	5	0	0
202_GCA_000009185.1_ASM918v1_00209.faa	1	1	0	0
203_GCA_000009185.1_ASM918v1_00210.faa	2	3	0	0
204_GCA_000009185.1_ASM918v1_00211.faa	2	11	0	0
205_GCA_000009185.1_ASM918v1_00212.faa	1	13	2	0
206_GCA_000009185.1_ASM918v1_00213.faa	2	13	0	0
207_GCA_000009185.1_ASM918v1_00214.faa	2	6	0	0
208_GCA_000009185.1_ASM918v1_00215.faa	2	18	1	0
209_GCA_000009185.1_ASM918v1_00216.faa	1	16	1	0
210_GCA_000009185.1_ASM918v1_00217.faa	4	7	0	0
211_GCA_000009185.1_ASM918v1_00218.faa	1	0	0	0
212_GCA_000009185.1_ASM918v1_00219.faa	1	0	0	0
213_GCA_000009185.1_ASM918v1_00220.faa	1	0	0	0
214_GCA_000009185.1_ASM918v1_00221.faa	1	0	0	0
215_GCA_000009185.1_ASM918v1_00222.faa	1	0	0	0
216_GCA_000009185.1_ASM918v1_00223.faa	1	0	0	0
217_GCA_000009185.1_ASM918v1_00224.faa	1	0	0	0
218_GCA_000009185.1_ASM918v1_00225.faa	1	0	0	0
219_GCA_000009185.1_ASM918v1_00226.faa	1	0	0	0
220_GCA_000009185.1_ASM918v1_00227.faa	1	0	0	0
221_GCA_000009185.1_ASM918v1_00228.faa	1	0	0	0
222_GCA_000009185.1_ASM918v1_00229.faa	1	0	0	0
223_GCA_000009185.1_ASM918v1_00230.faa	1	0	0	0
224_GCA_000009185.1_ASM918v1_00231.faa	6	7	0	0
225_GCA_000009185.1_ASM918v1_00232.faa	3	0	0	0
226_GCA_000009185.1_ASM918v1_00233.faa	1	0	0	0
227_GCA_000009185.1_ASM918v1_00234.faa	1	0	0	0
228_GCA_000009185.1_ASM918v1_00235.faa	1	0	0	0
229_GCA_000009185.1_ASM918v1_00236.faa	5	12	1	0
230_GCA_000009185.1_ASM918v1_00237.faa	1	0	0	0
231_GCA_000009185.1_ASM918v1_00238.faa	1	0	0	0
232_GCA_000009185.1_ASM918v1_00239.faa	3	0	0	0
233_GCA_000009185.1_ASM918v1_00240.faa	1	0	0	0
234_GCA_000009185.1_ASM918v1_00241.faa	1	0	0	0
235_GCA_000009185.1_ASM918v1_00242.faa	11	7	2	0
236_GCA_000009185.1_ASM918v1_00243.faa	5	21	4	0
239_GCA_000009185.1_ASM918v1_00246.faa	2	1	14	35
240_GCA_000009185.1_ASM918v1_00247.faa	4	1	4	0
241_GCA_000009185.1_ASM918v1_00248.faa	1	0	0	0
242_GCA_000009185.1_ASM918v1_00249.faa	1	2	0	0
243_GCA_000009185.1_ASM918v1_00250.faa	3	1	1	0
244_GCA_000009185.1_ASM918v1_00251.faa	1	9	0	0
245_GCA_000009185.1_ASM918v1_00252.faa	1	3	0	0
246_GCA_000009185.1_ASM918v1_00253.faa	1	1	0	0
247_GCA_000009185.1_ASM918v1_00254.faa	1	7	0	0
248_GCA_000009185.1_ASM918v1_00255.faa	3	16	12	6
249_GCA_000009185.1_ASM918v1_00256.faa	1	0	0	0
250_GCA_000009185.1_ASM918v1_00257.faa	1	2	2	0
252_GCA_000009185.1_ASM918v1_00259.faa	1	2	0	0
253_GCA_000009185.1_ASM918v1_00260.faa	1	2	0	0
254_GCA_000009185.1_ASM918v1_00261.faa	1	2	3	0
256_GCA_000009185.1_ASM918v1_00263.faa	1	0	0	0
258_GCA_000009185.1_ASM918v1_00265.faa	1	3	0	0
259_GCA_000009185.1_ASM918v1_00266.faa	1	1	0	0
260_GCA_000009185.1_ASM918v1_00267.faa	2	4	7	6
261_GCA_000009185.1_ASM918v1_00268.faa	1	3	0	0
262_GCA_000009185.1_ASM918v1_00269.faa	2	1	2	0
263_GCA_000009185.1_ASM918v1_00270.faa	1	5	0	0
264_GCA_000009185.1_ASM918v1_00271.faa	1	0	0	0
265_GCA_000009185.1_ASM918v1_00272.faa	1	1	0	0
268_GCA_000009185.1_ASM918v1_00275.faa	1	0	0	0
270_GCA_000009185.1_ASM918v1_00277.faa	2	1	0	0
272_GCA_000009185.1_ASM918v1_00279.faa	1	16	0	0
273_GCA_000009185.1_ASM918v1_00280.faa	2	4	0	0
274_GCA_000009185.1_ASM918v1_00281.faa	2	6	0	0
275_GCA_000009185.1_ASM918v1_00282.faa	1	0	0	0
276_GCA_000009185.1_ASM918v1_00284.faa	1	9	4	10
277_GCA_000009185.1_ASM918v1_00285.faa	6	8	3	0
278_GCA_000009185.1_ASM918v1_00286.faa	1	2	1	1
279_GCA_000009185.1_ASM918v1_00287.faa	1	0	0	0
283_GCA_000009185.1_ASM918v1_00291.faa	3	15	0	0
285_GCA_000009185.1_ASM918v1_00293.faa	2	0	0	0
286_GCA_000009185.1_ASM918v1_00294.faa	1	0	0	0
287_GCA_000009185.1_ASM918v1_00295.faa	1	0	0	0
288_GCA_000009185.1_ASM918v1_00296.faa	2	2	4	3
289_GCA_000009185.1_ASM918v1_00297.faa	1	6	0	0
290_GCA_000009185.1_ASM918v1_00298.faa	2	14	9	11
291_GCA_000009185.1_ASM918v1_00299.faa	1	0	0	0
292_GCA_000009185.1_ASM918v1_00300.faa	2	9	3	0
293_GCA_000009185.1_ASM918v1_00301.faa	1	3	0	0
294_GCA_000009185.1_ASM918v1_00302.faa	1	4	0	0
295_GCA_000009185.1_ASM918v1_00303.faa	1	1	0	0
299_GCA_000009185.1_ASM918v1_00307.faa	1	4	2	0
301_GCA_000009185.1_ASM918v1_00309.faa	1	2	4	0
302_GCA_000009185.1_ASM918v1_00310.faa	1	0	0	0
303_GCA_000009185.1_ASM918v1_00311.faa	1	1	0	0
304_GCA_000009185.1_ASM918v1_00312.faa	1	0	0	0
305_GCA_000009185.1_ASM918v1_00313.faa	1	1	0	0
306_GCA_000009185.1_ASM918v1_00314.faa	1	6	1	0
307_GCA_000009185.1_ASM918v1_00315.faa	2	1	6	9
309_GCA_000009185.1_ASM918v1_00317.faa	1	0	0	0
311_GCA_000009185.1_ASM918v1_00319.faa	10	2	0	0
312_GCA_000009185.1_ASM918v1_00320.faa	0	1	0	0
313_GCA_000009185.1_ASM918v1_00321.faa	3	0	0	0
316_GCA_000009185.1_ASM918v1_00324.faa	1	0	0	0
317_GCA_000009185.1_ASM918v1_00325.faa	1	2	0	0
318_GCA_000009185.1_ASM918v1_00326.faa	2	2	0	0
319_GCA_000009185.1_ASM918v1_00327.faa	1	6	0	0
320_GCA_000009185.1_ASM918v1_00328.faa	1	0	0	0
321_GCA_000009185.1_ASM918v1_00329.faa	1	1	0	0
322_GCA_000009185.1_ASM918v1_00330.faa	3	5	0	0
323_GCA_000009185.1_ASM918v1_00331.faa	1	7	1	1
324_GCA_000009185.1_ASM918v1_00332.faa	1	0	0	0
325_GCA_000009185.1_ASM918v1_00333.faa	1	0	0	0
326_GCA_000009185.1_ASM918v1_00335.faa	8	0	0	0
327_GCA_000009185.1_ASM918v1_00336.faa	3	20	11	0
328_GCA_000009185.1_ASM918v1_00337.faa	3	19	10	2
329_GCA_000009185.1_ASM918v1_00338.faa	5	1	0	0
330_GCA_000009185.1_ASM918v1_00339.faa	8	3	0	0
331_GCA_000009185.1_ASM918v1_00340.faa	1	5	9	0
332_GCA_000009185.1_ASM918v1_00341.faa	1	4	1	0
333_GCA_000009185.1_ASM918v1_00342.faa	1	0	0	0
334_GCA_000009185.1_ASM918v1_00343.faa	1	3	0	0
335_GCA_000009185.1_ASM918v1_00344.faa	6	0	0	0
336_GCA_000009185.1_ASM918v1_00345.faa	1	0	0	0
337_GCA_000009185.1_ASM918v1_00346.faa	1	12	5	6
338_GCA_000009185.1_ASM918v1_00347.faa	5	15	4	0
339_GCA_000009185.1_ASM918v1_00348.faa	2	18	1	0
340_GCA_000009185.1_ASM918v1_00349.faa	3	19	4	1
341_GCA_000009185.1_ASM918v1_00350.faa	2	17	1	0
342_GCA_000009185.1_ASM918v1_00351.faa	2	18	1	0
343_GCA_000009185.1_ASM918v1_00352.faa	1	0	0	0
344_GCA_000009185.1_ASM918v1_00353.faa	1	0	0	0
347_GCA_000009185.1_ASM918v1_00356.faa	3	20	10	4
348_GCA_000009185.1_ASM918v1_00357.faa	8	30	3	0
349_GCA_000009185.1_ASM918v1_00358.faa	2	0	0	0
350_GCA_000009185.1_ASM918v1_00359.faa	1	0	0	0
351_GCA_000009185.1_ASM918v1_00360.faa	1	0	0	0
352_GCA_000009185.1_ASM918v1_00361.faa	1	0	0	0
353_GCA_000009185.1_ASM918v1_00362.faa	1	2	4	12
354_GCA_000009185.1_ASM918v1_00363.faa	1	0	0	0
355_GCA_000009185.1_ASM918v1_00364.faa	4	1	0	0
356_GCA_000009185.1_ASM918v1_00365.faa	1	5	5	0
357_GCA_000009185.1_ASM918v1_00366.faa	1	0	0	0
358_GCA_000009185.1_ASM918v1_00367.faa	5	4	0	0
359_GCA_000009185.1_ASM918v1_00368.faa	1	0	0	0
360_GCA_000009185.1_ASM918v1_00369.faa	1	0	0	0
361_GCA_000009185.1_ASM918v1_00370.faa	2	20	0	0
362_GCA_000009185.1_ASM918v1_00371.faa	1	19	0	0
363_GCA_000009185.1_ASM918v1_00372.faa	1	15	0	0
364_GCA_000009185.1_ASM918v1_00373.faa	1	0	0	0
365_GCA_000009185.1_ASM918v1_00374.faa	1	15	0	0
366_GCA_000009185.1_ASM918v1_00375.faa	1	14	0	0
367_GCA_000009185.1_ASM918v1_00376.faa	1	12	0	0
368_GCA_000009185.1_ASM918v1_00377.faa	0	1	0	0
372_GCA_000009185.1_ASM918v1_00381.faa	1	1	0	0
373_GCA_000009185.1_ASM918v1_00382.faa	1	1	0	0
374_GCA_000009185.1_ASM918v1_00383.faa	1	4	0	0
375_GCA_000009185.1_ASM918v1_00384.faa	1	0	0	0
376_GCA_000009185.1_ASM918v1_00385.faa	1	0	0	0
378_GCA_000009185.1_ASM918v1_00387.faa	3	1	0	0
379_GCA_000009185.1_ASM918v1_00388.faa	1	5	0	0
380_GCA_000009185.1_ASM918v1_00389.faa	1	0	0	0
381_GCA_000009185.1_ASM918v1_00391.faa	1	0	0	0
382_GCA_000009185.1_ASM918v1_00392.faa	1	2	0	0
383_GCA_000009185.1_ASM918v1_00393.faa	2	2	2	0
384_GCA_000009185.1_ASM918v1_00394.faa	1	0	0	0
385_GCA_000009185.1_ASM918v1_00395.faa	1	3	3	0
386_GCA_000009185.1_ASM918v1_00396.faa	1	3	0	0
387_GCA_000009185.1_ASM918v1_00397.faa	0	3	0	0
388_GCA_000009185.1_ASM918v1_00398.faa	1	0	0	0
389_GCA_000009185.1_ASM918v1_00399.faa	1	0	0	0
390_GCA_000009185.1_ASM918v1_00400.faa	4	0	0	0
391_GCA_000009185.1_ASM918v1_00401.faa	3	0	0	0
392_GCA_000009185.1_ASM918v1_00402.faa	16	2	4	0
393_GCA_000009185.1_ASM918v1_00403.faa	1	3	3	8
394_GCA_000009185.1_ASM918v1_00404.faa	1	0	0	0
396_GCA_000009185.1_ASM918v1_00406.faa	1	3	1	0
397_GCA_000009185.1_ASM918v1_00407.faa	1	0	0	0
398_GCA_000009185.1_ASM918v1_00408.faa	2	13	0	0
399_GCA_000009185.1_ASM918v1_00409.faa	2	0	0	0
400_GCA_000009185.1_ASM918v1_00410.faa	3	1	0	0
401_GCA_000009185.1_ASM918v1_00411.faa	2	3	7	0
402_GCA_000009185.1_ASM918v1_00412.faa	1	4	0	0
403_GCA_000009185.1_ASM918v1_00413.faa	1	0	0	0
404_GCA_000009185.1_ASM918v1_00414.faa	0	6	7	4
405_GCA_000009185.1_ASM918v1_00415.faa	1	0	0	0
408_GCA_000009185.1_ASM918v1_00418.faa	2	0	3	7
409_GCA_000009185.1_ASM918v1_00419.faa	2	2	0	0
411_GCA_000009185.1_ASM918v1_00421.faa	3	14	2	0
412_GCA_000009185.1_ASM918v1_00422.faa	1	0	0	0
413_GCA_000009185.1_ASM918v1_00423.faa	1	4	0	0
414_GCA_000009185.1_ASM918v1_00424.faa	1	7	0	0
415_GCA_000009185.1_ASM918v1_00425.faa	2	0	0	0
416_GCA_000009185.1_ASM918v1_00426.faa	1	2	1	5
417_GCA_000009185.1_ASM918v1_00427.faa	1	1	1	0
418_GCA_000009185.1_ASM918v1_00428.faa	0	5	0	0
420_GCA_000009185.1_ASM918v1_00430.faa	6	16	2	0
421_GCA_000009185.1_ASM918v1_00431.faa	3	20	9	14
422_GCA_000009185.1_ASM918v1_00432.faa	5	18	4	1
423_GCA_000009185.1_ASM918v1_00433.faa	1	2	1	0
424_GCA_000009185.1_ASM918v1_00434.faa	0	5	0	0
425_GCA_000009185.1_ASM918v1_00435.faa	1	4	7	1
426_GCA_000009185.1_ASM918v1_00436.faa	0	1	5	8
428_GCA_000009185.1_ASM918v1_00438.faa	1	10	1	0
431_GCA_000009185.1_ASM918v1_00441.faa	3	3	0	0
432_GCA_000009185.1_ASM918v1_00442.faa	1	0	0	0
433_GCA_000009185.1_ASM918v1_00443.faa	2	3	0	0
434_GCA_000009185.1_ASM918v1_00444.faa	2	16	2	0
435_GCA_000009185.1_ASM918v1_00445.faa	1	3	5	0
436_GCA_000009185.1_ASM918v1_00446.faa	1	3	1	0
437_GCA_000009185.1_ASM918v1_00447.faa	1	0	0	0
438_GCA_000009185.1_ASM918v1_00448.faa	1	1	3	0
439_GCA_000009185.1_ASM918v1_00449.faa	3	4	0	0
440_GCA_000009185.1_ASM918v1_00450.faa	1	0	0	0
442_GCA_000009185.1_ASM918v1_00452.faa	1	0	0	0
443_GCA_000009185.1_ASM918v1_00453.faa	1	0	0	0
444_GCA_000009185.1_ASM918v1_00454.faa	1	7	0	0
446_GCA_000009185.1_ASM918v1_00456.faa	3	13	1	0
447_GCA_000009185.1_ASM918v1_00457.faa	3	6	1	0
448_GCA_000009185.1_ASM918v1_00458.faa	4	6	1	0
449_GCA_000009185.1_ASM918v1_00459.faa	1	8	2	0
450_GCA_000009185.1_ASM918v1_00460.faa	2	8	1	0
451_GCA_000009185.1_ASM918v1_00461.faa	1	8	0	0
452_GCA_000009185.1_ASM918v1_00462.faa	1	12	1	0
453_GCA_000009185.1_ASM918v1_00463.faa	1	12	1	0
454_GCA_000009185.1_ASM918v1_00464.faa	2	6	0	0
455_GCA_000009185.1_ASM918v1_00465.faa	1	2	0	0
456_GCA_000009185.1_ASM918v1_00466.faa	2	2	2	0
458_GCA_000009185.1_ASM918v1_00468.faa	2	2	0	0
460_GCA_000009185.1_ASM918v1_00470.faa	2	7	12	15
461_GCA_000009185.1_ASM918v1_00471.faa	4	27	0	0
462_GCA_000009185.1_ASM918v1_00472.faa	1	2	0	0
463_GCA_000009185.1_ASM918v1_00473.faa	5	8	0	0
464_GCA_000009185.1_ASM918v1_00474.faa	3	20	6	0
465_GCA_000009185.1_ASM918v1_00475.faa	3	22	3	1
466_GCA_000009185.1_ASM918v1_00476.faa	1	0	0	0
469_GCA_000009185.1_ASM918v1_00479.faa	3	0	0	0
471_GCA_000009185.1_ASM918v1_00481.faa	3	2	0	0
472_GCA_000009185.1_ASM918v1_00482.faa	1	0	0	0
473_GCA_000009185.1_ASM918v1_00483.faa	1	4	0	0
474_GCA_000009185.1_ASM918v1_00484.faa	1	8	8	2
475_GCA_000009185.1_ASM918v1_00485.faa	1	5	16	19
479_GCA_000009185.1_ASM918v1_00490.faa	1	0	0	0
480_GCA_000009185.1_ASM918v1_00491.faa	1	0	0	0
483_GCA_000009185.1_ASM918v1_00494.faa	1	5	7	0
485_GCA_000009185.1_ASM918v1_00498.faa	9	12	0	0
486_GCA_000009185.1_ASM918v1_00499.faa	1	0	0	0
487_GCA_000009185.1_ASM918v1_00500.faa	1	0	0	0
488_GCA_000009185.1_ASM918v1_00501.faa	3	27	2	0
489_GCA_000009185.1_ASM918v1_00502.faa	3	25	0	0
490_GCA_000009185.1_ASM918v1_00503.faa	2	27	2	0
491_GCA_000009185.1_ASM918v1_00504.faa	7	2	1	0
492_GCA_000009185.1_ASM918v1_00505.faa	5	3	0	0
493_GCA_000009185.1_ASM918v1_00506.faa	1	0	0	0
494_GCA_000009185.1_ASM918v1_00507.faa	2	12	4	1
496_GCA_000009185.1_ASM918v1_00509.faa	7	8	2	1
497_GCA_000009185.1_ASM918v1_00510.faa	1	0	0	0
498_GCA_000009185.1_ASM918v1_00511.faa	1	24	0	0
499_GCA_000009185.1_ASM918v1_00512.faa	1	3	9	12
500_GCA_000009185.1_ASM918v1_00513.faa	2	8	0	0
501_GCA_000009185.1_ASM918v1_00514.faa	5	10	2	1
502_GCA_000009185.1_ASM918v1_00515.faa	0	1	16	28
503_GCA_000009185.1_ASM918v1_00516.faa	3	0	2	3
505_GCA_000009185.1_ASM918v1_00518.faa	1	0	0	0
506_GCA_000009185.1_ASM918v1_00519.faa	4	2	0	0
507_GCA_000009185.1_ASM918v1_00520.faa	1	0	0	0
508_GCA_000009185.1_ASM918v1_00521.faa	1	4	1	7
509_GCA_000009185.1_ASM918v1_00522.faa	3	7	1	0
510_GCA_000009185.1_ASM918v1_00523.faa	1	0	0	0
511_GCA_000009185.1_ASM918v1_00524.faa	3	0	0	0
512_GCA_000009185.1_ASM918v1_00525.faa	1	0	0	0
513_GCA_000009185.1_ASM918v1_00526.faa	6	0	0	0
514_GCA_000009185.1_ASM918v1_00527.faa	1	0	0	0
515_GCA_000009185.1_ASM918v1_00528.faa	5	4	1	0
516_GCA_000009185.1_ASM918v1_00529.faa	8	16	0	0
517_GCA_000009185.1_ASM918v1_00530.faa	4	10	2	0
518_GCA_000009185.1_ASM918v1_00531.faa	1	4	4	17
519_GCA_000009185.1_ASM918v1_00532.faa	1	21	0	0
520_GCA_000009185.1_ASM918v1_00533.faa	1	3	2	19
521_GCA_000009185.1_ASM918v1_00534.faa	1	21	4	3
522_GCA_000009185.1_ASM918v1_00535.faa	7	8	0	0
523_GCA_000009185.1_ASM918v1_00537.faa	4	6	4	6
525_GCA_000009185.1_ASM918v1_00539.faa	4	17	3	0
526_GCA_000009185.1_ASM918v1_00540.faa	6	1	0	0
527_GCA_000009185.1_ASM918v1_00541.faa	4	17	2	0
528_GCA_000009185.1_ASM918v1_00542.faa	1	7	23	49
529_GCA_000009185.1_ASM918v1_00543.faa	8	15	5	0
530_GCA_000009185.1_ASM918v1_00544.faa	2	21	5	0
531_GCA_000009185.1_ASM918v1_00545.faa	2	21	9	1
532_GCA_000009185.1_ASM918v1_00546.faa	3	0	0	0
533_GCA_000009185.1_ASM918v1_00547.faa	7	6	0	0
534_GCA_000009185.1_ASM918v1_00548.faa	1	22	16	20
535_GCA_000009185.1_ASM918v1_00549.faa	1	11	23	40
536_GCA_000009185.1_ASM918v1_00550.faa	2	31	13	4
537_GCA_000009185.1_ASM918v1_00551.faa	1	0	0	0
538_GCA_000009185.1_ASM918v1_00552.faa	3	9	2	0
539_GCA_000009185.1_ASM918v1_00553.faa	3	13	3	1
540_GCA_000009185.1_ASM918v1_00554.faa	3	5	0	0
542_GCA_000009185.1_ASM918v1_00556.faa	1	1	0	0
546_GCA_000009185.1_ASM918v1_00560.faa	1	9	3	0
547_GCA_000009185.1_ASM918v1_00561.faa	1	0	0	0
548_GCA_000009185.1_ASM918v1_00562.faa	1	4	3	3
549_GCA_000009185.1_ASM918v1_00563.faa	0	2	1	4
550_GCA_000009185.1_ASM918v1_00564.faa	1	0	0	0
551_GCA_000009185.1_ASM918v1_00565.faa	1	4	8	0
552_GCA_000009185.1_ASM918v1_00566.faa	1	4	8	6
553_GCA_000009185.1_ASM918v1_00567.faa	1	0	0	0
554_GCA_000009185.1_ASM918v1_00568.faa	4	8	0	0
555_GCA_000009185.1_ASM918v1_00569.faa	1	0	0	0
556_GCA_000009185.1_ASM918v1_00570.faa	1	6	0	0
557_GCA_000009185.1_ASM918v1_00571.faa	1	2	1	0
559_GCA_000009185.1_ASM918v1_00573.faa	0	2	2	11
560_GCA_000009185.1_ASM918v1_00574.faa	0	6	0	0
561_GCA_000009185.1_ASM918v1_00575.faa	1	2	0	0
562_GCA_000009185.1_ASM918v1_00576.faa	0	5	6	1
563_GCA_000009185.1_ASM918v1_00577.faa	5	6	0	0
564_GCA_000009185.1_ASM918v1_00578.faa	2	3	1	0
565_GCA_000009185.1_ASM918v1_00579.faa	0	4	0	0
566_GCA_000009185.1_ASM918v1_00580.faa	4	5	1	0
567_GCA_000009185.1_ASM918v1_00581.faa	2	4	0	0
569_GCA_000009185.1_ASM918v1_00583.faa	2	0	4	3
570_GCA_000009185.1_ASM918v1_00584.faa	1	2	0	0
571_GCA_000009185.1_ASM918v1_00585.faa	1	0	0	0
572_GCA_000009185.1_ASM918v1_00586.faa	1	2	6	1
573_GCA_000009185.1_ASM918v1_00587.faa	1	0	6	15
574_GCA_000009185.1_ASM918v1_00588.faa	1	0	0	0
575_GCA_000009185.1_ASM918v1_00589.faa	2	0	0	0
576_GCA_000009185.1_ASM918v1_00590.faa	1	0	0	0
577_GCA_000009185.1_ASM918v1_00591.faa	1	6	1	0
578_GCA_000009185.1_ASM918v1_00592.faa	5	5	0	0
579_GCA_000009185.1_ASM918v1_00593.faa	2	1	0	0
581_GCA_000009185.1_ASM918v1_00595.faa	1	12	0	0
582_GCA_000009185.1_ASM918v1_00596.faa	1	1	0	0
583_GCA_000009185.1_ASM918v1_00597.faa	1	3	0	0
584_GCA_000009185.1_ASM918v1_00598.faa	1	2	0	0
585_GCA_000009185.1_ASM918v1_00599.faa	1	0	0	0
586_GCA_000009185.1_ASM918v1_00600.faa	1	5	3	0
587_GCA_000009185.1_ASM918v1_00601.faa	3	1	7	20
589_GCA_000009185.1_ASM918v1_00603.faa	1	4	5	5
590_GCA_000009185.1_ASM918v1_00604.faa	1	8	0	0
591_GCA_000009185.1_ASM918v1_00605.faa	1	4	3	0
592_GCA_000009185.1_ASM918v1_00606.faa	1	5	17	25
593_GCA_000009185.1_ASM918v1_00607.faa	6	4	1	0
594_GCA_000009185.1_ASM918v1_00608.faa	8	4	0	0
595_GCA_000009185.1_ASM918v1_00609.faa	1	3	3	1
597_GCA_000009185.1_ASM918v1_00611.faa	2	19	4	1
598_GCA_000009185.1_ASM918v1_00612.faa	1	7	1	1
600_GCA_000009185.1_ASM918v1_00614.faa	1	4	0	0
601_GCA_000009185.1_ASM918v1_00615.faa	1	4	1	0
602_GCA_000009185.1_ASM918v1_00616.faa	1	0	0	0
603_GCA_000009185.1_ASM918v1_00617.faa	1	3	0	0
604_GCA_000009185.1_ASM918v1_00618.faa	1	3	0	0
605_GCA_000009185.1_ASM918v1_00619.faa	1	3	3	0
606_GCA_000009185.1_ASM918v1_00620.faa	1	3	0	0
607_GCA_000009185.1_ASM918v1_00621.faa	1	3	0	0
608_GCA_000009185.1_ASM918v1_00622.faa	1	3	0	0
609_GCA_000009185.1_ASM918v1_00623.faa	1	5	0	0
610_GCA_000009185.1_ASM918v1_00624.faa	2	3	8	1
611_GCA_000009185.1_ASM918v1_00625.faa	1	8	1	0
612_GCA_000009185.1_ASM918v1_00626.faa	1	0	0	0
613_GCA_000009185.1_ASM918v1_00627.faa	3	5	9	15
614_GCA_000009185.1_ASM918v1_00628.faa	1	2	1	0
615_GCA_000009185.1_ASM918v1_00629.faa	1	1	0	0
616_GCA_000009185.1_ASM918v1_00630.faa	1	4	2	0
617_GCA_000009185.1_ASM918v1_00631.faa	4	5	3	0
618_GCA_000009185.1_ASM918v1_00632.faa	1	0	0	0
619_GCA_000009185.1_ASM918v1_00633.faa	1	0	4	1
620_GCA_000009185.1_ASM918v1_00634.faa	1	9	0	0
621_GCA_000009185.1_ASM918v1_00635.faa	1	0	0	0
622_GCA_000009185.1_ASM918v1_00636.faa	1	7	27	51
623_GCA_000009185.1_ASM918v1_00637.faa	1	0	0	0
625_GCA_000009185.1_ASM918v1_00639.faa	1	0	0	0
626_GCA_000009185.1_ASM918v1_00640.faa	1	3	5	1
627_GCA_000009185.1_ASM918v1_00641.faa	1	0	0	0
628_GCA_000009185.1_ASM918v1_00642.faa	1	4	0	0
629_GCA_000009185.1_ASM918v1_00643.faa	0	2	6	0
630_GCA_000009185.1_ASM918v1_00644.faa	4	11	3	0
631_GCA_000009185.1_ASM918v1_00645.faa	1	1	0	0
632_GCA_000009185.1_ASM918v1_00646.faa	1	7	2	0
633_GCA_000009185.1_ASM918v1_00647.faa	1	0	0	0
634_GCA_000009185.1_ASM918v1_00648.faa	1	4	0	0
635_GCA_000009185.1_ASM918v1_00649.faa	1	0	0	0
636_GCA_000009185.1_ASM918v1_00650.faa	2	9	5	0
637_GCA_000009185.1_ASM918v1_00651.faa	1	3	2	0
638_GCA_000009185.1_ASM918v1_00652.faa	1	9	8	8
639_GCA_000009185.1_ASM918v1_00653.faa	0	1	3	3
640_GCA_000009185.1_ASM918v1_00654.faa	1	2	0	0
641_GCA_000009185.1_ASM918v1_00655.faa	1	3	0	0
643_GCA_000009185.1_ASM918v1_00657.faa	1	5	0	0
645_GCA_000009185.1_ASM918v1_00659.faa	4	6	1	0
647_GCA_000009185.1_ASM918v1_00661.faa	1	0	0	0
648_GCA_000009185.1_ASM918v1_00662.faa	1	0	0	0
649_GCA_000009185.1_ASM918v1_00663.faa	1	0	0	0
651_GCA_000009185.1_ASM918v1_00665.faa	1	0	19	24
653_GCA_000009185.1_ASM918v1_00668.faa	1	6	3	7
654_GCA_000009185.1_ASM918v1_00669.faa	1	0	0	0
655_GCA_000009185.1_ASM918v1_00670.faa	1	0	0	0
656_GCA_000009185.1_ASM918v1_00671.faa	4	14	9	10
657_GCA_000009185.1_ASM918v1_00672.faa	5	3	2	0
658_GCA_000009185.1_ASM918v1_00673.faa	12	9	9	2
659_GCA_000009185.1_ASM918v1_00674.faa	2	0	0	0
660_GCA_000009185.1_ASM918v1_00675.faa	2	6	17	23
661_GCA_000009185.1_ASM918v1_00676.faa	1	0	0	0
662_GCA_000009185.1_ASM918v1_00677.faa	2	1	1	0
663_GCA_000009185.1_ASM918v1_00678.faa	6	19	1	0
664_GCA_000009185.1_ASM918v1_00679.faa	1	0	0	0
666_GCA_000009185.1_ASM918v1_00681.faa	1	3	0	0
668_GCA_000009185.1_ASM918v1_00683.faa	1	7	0	0
670_GCA_000009185.1_ASM918v1_00685.faa	1	7	0	0
671_GCA_000009185.1_ASM918v1_00686.faa	1	12	2	0
672_GCA_000009185.1_ASM918v1_00687.faa	2	0	0	0
673_GCA_000009185.1_ASM918v1_00688.faa	1	12	10	10
674_GCA_000009185.1_ASM918v1_00689.faa	1	0	0	0
675_GCA_000009185.1_ASM918v1_00690.faa	1	6	20	31
676_GCA_000009185.1_ASM918v1_00691.faa	3	12	0	0
677_GCA_000009185.1_ASM918v1_00692.faa	2	19	12	3
678_GCA_000009185.1_ASM918v1_00693.faa	2	19	15	4
679_GCA_000009185.1_ASM918v1_00694.faa	5	16	3	0
680_GCA_000009185.1_ASM918v1_00695.faa	7	4	0	0
681_GCA_000009185.1_ASM918v1_00696.faa	3	13	3	0
682_GCA_000009185.1_ASM918v1_00697.faa	1	3	2	0
683_GCA_000009185.1_ASM918v1_00698.faa	2	11	0	0
684_GCA_000009185.1_ASM918v1_00699.faa	7	4	0	0
685_GCA_000009185.1_ASM918v1_00700.faa	5	7	0	0
686_GCA_000009185.1_ASM918v1_00702.faa	0	3	1	0
687_GCA_000009185.1_ASM918v1_00703.faa	2	1	0	0
688_GCA_000009185.1_ASM918v1_00704.faa	2	8	0	0
689_GCA_000009185.1_ASM918v1_00705.faa	1	4	3	1
690_GCA_000009185.1_ASM918v1_00706.faa	1	9	7	0
693_GCA_000009185.1_ASM918v1_00709.faa	2	0	0	0
694_GCA_000009185.1_ASM918v1_00710.faa	2	3	0	0
695_GCA_000009185.1_ASM918v1_00711.faa	1	0	5	3
697_GCA_000009185.1_ASM918v1_00713.faa	1	4	3	4
698_GCA_000009185.1_ASM918v1_00714.faa	2	1	0	0
699_GCA_000009185.1_ASM918v1_00715.faa	1	0	1	0
700_GCA_000009185.1_ASM918v1_00716.faa	2	1	1	0
701_GCA_000009185.1_ASM918v1_00717.faa	1	4	2	1
702_GCA_000009185.1_ASM918v1_00718.faa	1	1	9	20
703_GCA_000009185.1_ASM918v1_00719.faa	1	3	1	0
704_GCA_000009185.1_ASM918v1_00720.faa	1	3	4	2
705_GCA_000009185.1_ASM918v1_00721.faa	1	0	0	0
706_GCA_000009185.1_ASM918v1_00722.faa	1	0	0	0
707_GCA_000009185.1_ASM918v1_00723.faa	2	0	0	0
708_GCA_000009185.1_ASM918v1_00724.faa	1	0	0	0
709_GCA_000009185.1_ASM918v1_00725.faa	2	0	0	0
710_GCA_000009185.1_ASM918v1_00726.faa	2	1	0	0
711_GCA_000009185.1_ASM918v1_00727.faa	2	1	0	0
712_GCA_000009185.1_ASM918v1_00728.faa	3	1	0	0
713_GCA_000009185.1_ASM918v1_00729.faa	1	0	0	0
714_GCA_000009185.1_ASM918v1_00730.faa	1	2	0	0
715_GCA_000009185.1_ASM918v1_00731.faa	1	3	1	0
716_GCA_000009185.1_ASM918v1_00732.faa	1	1	6	16
717_GCA_000009185.1_ASM918v1_00733.faa	1	3	1	0
718_GCA_000009185.1_ASM918v1_00734.faa	1	0	0	0
719_GCA_000009185.1_ASM918v1_00735.faa	0	6	0	0
721_GCA_000009185.1_ASM918v1_00737.faa	1	11	3	0
722_GCA_000009185.1_ASM918v1_00738.faa	1	5	0	0
723_GCA_000009185.1_ASM918v1_00739.faa	1	7	0	0
724_GCA_000009185.1_ASM918v1_00740.faa	2	2	0	0
725_GCA_000009185.1_ASM918v1_00741.faa	1	1	2	0
726_GCA_000009185.1_ASM918v1_00742.faa	1	2	0	0
727_GCA_000009185.1_ASM918v1_00743.faa	1	1	1	0
728_GCA_000009185.1_ASM918v1_00744.faa	1	9	9	3
729_GCA_000009185.1_ASM918v1_00745.faa	1	6	5	2
730_GCA_000009185.1_ASM918v1_00746.faa	1	2	1	0
731_GCA_000009185.1_ASM918v1_00747.faa	1	1	0	0
732_GCA_000009185.1_ASM918v1_00748.faa	3	6	4	1
734_GCA_000009185.1_ASM918v1_00750.faa	1	0	0	0
735_GCA_000009185.1_ASM918v1_00751.faa	1	0	2	0
736_GCA_000009185.1_ASM918v1_00752.faa	0	5	1	0
737_GCA_000009185.1_ASM918v1_00753.faa	1	0	0	0
738_GCA_000009185.1_ASM918v1_00754.faa	1	2	6	6
739_GCA_000009185.1_ASM918v1_00755.faa	3	19	16	14
740_GCA_000009185.1_ASM918v1_00756.faa	1	9	0	0
743_GCA_000009185.1_ASM918v1_00759.faa	2	11	0	0
744_GCA_000009185.1_ASM918v1_00760.faa	3	10	0	0
745_GCA_000009185.1_ASM918v1_00761.faa	3	13	2	0
746_GCA_000009185.1_ASM918v1_00762.faa	2	11	3	0
747_GCA_000009185.1_ASM918v1_00763.faa	2	12	0	0
748_GCA_000009185.1_ASM918v1_00764.faa	3	9	1	0
749_GCA_000009185.1_ASM918v1_00765.faa	1	3	0	0
751_GCA_000009185.1_ASM918v1_00767.faa	0	1	24	31
755_GCA_000009185.1_ASM918v1_00771.faa	1	5	3	11
757_GCA_000009185.1_ASM918v1_00773.faa	2	2	0	0
758_GCA_000009185.1_ASM918v1_00774.faa	1	3	1	0
759_GCA_000009185.1_ASM918v1_00775.faa	1	5	1	0
760_GCA_000009185.1_ASM918v1_00776.faa	1	0	0	0
761_GCA_000009185.1_ASM918v1_00777.faa	1	2	0	0
762_GCA_000009185.1_ASM918v1_00778.faa	1	3	0	0
763_GCA_000009185.1_ASM918v1_00779.faa	2	5	10	3
764_GCA_000009185.1_ASM918v1_00780.faa	1	0	0	0
765_GCA_000009185.1_ASM918v1_00781.faa	1	1	0	0
766_GCA_000009185.1_ASM918v1_00782.faa	1	7	22	30
767_GCA_000009185.1_ASM918v1_00783.faa	1	5	0	0
768_GCA_000009185.1_ASM918v1_00784.faa	1	4	11	7
769_GCA_000009185.1_ASM918v1_00785.faa	1	4	0	0
770_GCA_000009185.1_ASM918v1_00786.faa	6	10	0	0
771_GCA_000009185.1_ASM918v1_00787.faa	1	6	0	0
772_GCA_000009185.1_ASM918v1_00788.faa	1	0	0	0
773_GCA_000009185.1_ASM918v1_00789.faa	5	1	0	0
777_GCA_000009185.1_ASM918v1_00793.faa	1	0	0	0
778_GCA_000009185.1_ASM918v1_00794.faa	0	3	0	0
779_GCA_000009185.1_ASM918v1_00796.faa	1	0	0	0
782_GCA_000009185.1_ASM918v1_00799.faa	1	0	0	0
783_GCA_000009185.1_ASM918v1_00800.faa	2	2	1	0
785_GCA_000009185.1_ASM918v1_00802.faa	1	0	0	0
786_GCA_000009185.1_ASM918v1_00803.faa	1	0	0	0
788_GCA_000009185.1_ASM918v1_00805.faa	1	16	0	0
789_GCA_000009185.1_ASM918v1_00806.faa	1	16	0	0
790_GCA_000009185.1_ASM918v1_00807.faa	3	15	2	1
791_GCA_000009185.1_ASM918v1_00808.faa	1	9	4	0
792_GCA_000009185.1_ASM918v1_00809.faa	1	9	2	0
793_GCA_000009185.1_ASM918v1_00810.faa	6	0	0	0
794_GCA_000009185.1_ASM918v1_00811.faa	3	1	10	6
795_GCA_000009185.1_ASM918v1_00812.faa	1	0	0	0
796_GCA_000009185.1_ASM918v1_00813.faa	1	1	0	0
797_GCA_000009185.1_ASM918v1_00814.faa	12	1	1	0
798_GCA_000009185.1_ASM918v1_00815.faa	8	7	0	0
799_GCA_000009185.1_ASM918v1_00816.faa	3	14	0	0
800_GCA_000009185.1_ASM918v1_00817.faa	1	12	2	2
801_GCA_000009185.1_ASM918v1_00818.faa	1	9	6	2
802_GCA_000009185.1_ASM918v1_00819.faa	4	7	13	3
803_GCA_000009185.1_ASM918v1_00820.faa	2	11	4	0
804_GCA_000009185.1_ASM918v1_00821.faa	1	7	3	0
805_GCA_000009185.1_ASM918v1_00822.faa	1	10	7	1
806_GCA_000009185.1_ASM918v1_00823.faa	1	4	4	16
807_GCA_000009185.1_ASM918v1_00824.faa	1	9	16	9
808_GCA_000009185.1_ASM918v1_00825.faa	5	0	0	0
809_GCA_000009185.1_ASM918v1_00826.faa	1	0	0	0
810_GCA_000009185.1_ASM918v1_00827.faa	1	0	0	0
811_GCA_000009185.1_ASM918v1_00828.faa	7	15	6	0
812_GCA_000009185.1_ASM918v1_00829.faa	10	15	3	0
813_GCA_000009185.1_ASM918v1_00830.faa	1	0	0	0
814_GCA_000009185.1_ASM918v1_00831.faa	4	27	4	0
815_GCA_000009185.1_ASM918v1_00832.faa	1	0	0	0
817_GCA_000009185.1_ASM918v1_00834.faa	1	0	0	0
818_GCA_000009185.1_ASM918v1_00835.faa	5	10	2	0
819_GCA_000009185.1_ASM918v1_00836.faa	4	9	1	0
822_GCA_000009185.1_ASM918v1_00839.faa	1	0	0	0
823_GCA_000009185.1_ASM918v1_00840.faa	5	1	1	0
825_GCA_000009185.1_ASM918v1_00842.faa	5	1	1	0
827_GCA_000009185.1_ASM918v1_00844.faa	2	16	5	0
828_GCA_000009185.1_ASM918v1_00845.faa	7	2	1	0
829_GCA_000009185.1_ASM918v1_00846.faa	1	0	0	0
830_GCA_000009185.1_ASM918v1_00847.faa	6	1	0	0
831_GCA_000009185.1_ASM918v1_00848.faa	2	8	3	0
832_GCA_000009185.1_ASM918v1_00849.faa	2	2	3	0
833_GCA_000009185.1_ASM918v1_00850.faa	5	15	9	0
835_GCA_000009185.1_ASM918v1_00852.faa	3	14	5	0
836_GCA_000009185.1_ASM918v1_00853.faa	10	3	1	1
837_GCA_000009185.1_ASM918v1_00854.faa	3	4	0	0
838_GCA_000009185.1_ASM918v1_00855.faa	2	18	13	13
839_GCA_000009185.1_ASM918v1_00856.faa	1	0	0	0
840_GCA_000009185.1_ASM918v1_00857.faa	5	0	0	0
841_GCA_000009185.1_ASM918v1_00858.faa	1	5	7	1
842_GCA_000009185.1_ASM918v1_00859.faa	5	12	1	0
843_GCA_000009185.1_ASM918v1_00860.faa	1	4	10	0
844_GCA_000009185.1_ASM918v1_00861.faa	2	10	0	0
845_GCA_000009185.1_ASM918v1_00862.faa	2	7	0	0
846_GCA_000009185.1_ASM918v1_00863.faa	2	7	0	0
847_GCA_000009185.1_ASM918v1_00864.faa	5	1	0	0
848_GCA_000009185.1_ASM918v1_00865.faa	1	0	0	0
849_GCA_000009185.1_ASM918v1_00866.faa	3	4	1	0
850_GCA_000009185.1_ASM918v1_00867.faa	2	8	0	0
851_GCA_000009185.1_ASM918v1_00868.faa	2	8	0	0
852_GCA_000009185.1_ASM918v1_00869.faa	5	18	12	10
853_GCA_000009185.1_ASM918v1_00870.faa	1	0	0	0
854_GCA_000009185.1_ASM918v1_00871.faa	1	0	0	0
855_GCA_000009185.1_ASM918v1_00872.faa	3	7	0	0
856_GCA_000009185.1_ASM918v1_00873.faa	6	2	0	0
857_GCA_000009185.1_ASM918v1_00874.faa	4	0	0	0
858_GCA_000009185.1_ASM918v1_00875.faa	2	7	2	0
859_GCA_000009185.1_ASM918v1_00876.faa	1	2	6	5
860_GCA_000009185.1_ASM918v1_00877.faa	1	7	3	0
861_GCA_000009185.1_ASM918v1_00878.faa	7	4	0	0
862_GCA_000009185.1_ASM918v1_00879.faa	1	0	0	0
863_GCA_000009185.1_ASM918v1_00880.faa	5	16	1	0
864_GCA_000009185.1_ASM918v1_00881.faa	6	3	0	0
865_GCA_000009185.1_ASM918v1_00882.faa	6	1	0	0
866_GCA_000009185.1_ASM918v1_00883.faa	4	0	0	0
867_GCA_000009185.1_ASM918v1_00884.faa	6	1	0	0
868_GCA_000009185.1_ASM918v1_00885.faa	4	0	0	0
870_GCA_000009185.1_ASM918v1_00887.faa	1	6	0	0
871_GCA_000009185.1_ASM918v1_00888.faa	1	5	7	4
872_GCA_000009185.1_ASM918v1_00889.faa	3	5	0	0
873_GCA_000009185.1_ASM918v1_00890.faa	1	3	0	0
874_GCA_000009185.1_ASM918v1_00891.faa	1	4	0	0
875_GCA_000009185.1_ASM918v1_00892.faa	1	0	0	0
877_GCA_000009185.1_ASM918v1_00894.faa	4	2	0	0
878_GCA_000009185.1_ASM918v1_00895.faa	5	2	2	0
881_GCA_000009185.1_ASM918v1_00898.faa	1	0	0	0
882_GCA_000009185.1_ASM918v1_00899.faa	1	11	1	0
883_GCA_000009185.1_ASM918v1_00900.faa	2	9	7	0
885_GCA_000009185.1_ASM918v1_00902.faa	2	9	0	0
886_GCA_000009185.1_ASM918v1_00903.faa	1	1	0	0
889_GCA_000009185.1_ASM918v1_00906.faa	1	0	0	0
890_GCA_000009185.1_ASM918v1_00907.faa	1	7	2	0
891_GCA_000009185.1_ASM918v1_00908.faa	1	9	1	0
892_GCA_000009185.1_ASM918v1_00909.faa	4	10	4	1
895_GCA_000009185.1_ASM918v1_00912.faa	3	15	4	1
896_GCA_000009185.1_ASM918v1_00913.faa	1	0	0	0
897_GCA_000009185.1_ASM918v1_00914.faa	5	1	0	0
898_GCA_000009185.1_ASM918v1_00915.faa	3	0	0	0
899_GCA_000009185.1_ASM918v1_00916.faa	2	7	12	10
900_GCA_000009185.1_ASM918v1_00917.faa	1	8	9	8
902_GCA_000009185.1_ASM918v1_00919.faa	7	8	0	0
903_GCA_000009185.1_ASM918v1_00920.faa	7	1	0	0
904_GCA_000009185.1_ASM918v1_00921.faa	1	0	0	0
905_GCA_000009185.1_ASM918v1_00922.faa	1	0	0	0
906_GCA_000009185.1_ASM918v1_00923.faa	4	7	0	0
907_GCA_000009185.1_ASM918v1_00924.faa	4	1	0	0
908_GCA_000009185.1_ASM918v1_00925.faa	1	0	0	0
909_GCA_000009185.1_ASM918v1_00926.faa	1	0	0	0
910_GCA_000009185.1_ASM918v1_00927.faa	1	15	4	0
911_GCA_000009185.1_ASM918v1_00928.faa	5	11	0	0
912_GCA_000009185.1_ASM918v1_00929.faa	6	13	0	0
913_GCA_000009185.1_ASM918v1_00930.faa	6	14	0	0
914_GCA_000009185.1_ASM918v1_00931.faa	6	14	2	0
915_GCA_000009185.1_ASM918v1_00932.faa	6	14	0	0
916_GCA_000009185.1_ASM918v1_00933.faa	4	4	0	0
917_GCA_000009185.1_ASM918v1_00934.faa	4	1	0	0
918_GCA_000009185.1_ASM918v1_00935.faa	4	5	0	0
919_GCA_000009185.1_ASM918v1_00936.faa	1	9	22	26
920_GCA_000009185.1_ASM918v1_00937.faa	3	2	0	0
921_GCA_000009185.1_ASM918v1_00938.faa	3	0	8	5
922_GCA_000009185.1_ASM918v1_00939.faa	2	10	11	11
923_GCA_000009185.1_ASM918v1_00940.faa	4	4	2	0
924_GCA_000009185.1_ASM918v1_00941.faa	0	7	0	0
925_GCA_000009185.1_ASM918v1_00942.faa	4	17	0	0
926_GCA_000009185.1_ASM918v1_00943.faa	3	16	0	0
927_GCA_000009185.1_ASM918v1_00944.faa	3	22	1	0
928_GCA_000009185.1_ASM918v1_00945.faa	7	15	0	0
929_GCA_000009185.1_ASM918v1_00946.faa	9	4	0	0
930_GCA_000009185.1_ASM918v1_00947.faa	1	0	0	0
931_GCA_000009185.1_ASM918v1_00948.faa	1	2	7	14
932_GCA_000009185.1_ASM918v1_00949.faa	1	10	14	1
933_GCA_000009185.1_ASM918v1_00950.faa	8	0	0	0
934_GCA_000009185.1_ASM918v1_00951.faa	5	2	0	0
935_GCA_000009185.1_ASM918v1_00952.faa	3	0	0	0
936_GCA_000009185.1_ASM918v1_00953.faa	2	8	4	19
937_GCA_000009185.1_ASM918v1_00954.faa	7	1	1	1
938_GCA_000009185.1_ASM918v1_00955.faa	1	0	0	0
939_GCA_000009185.1_ASM918v1_00956.faa	7	0	0	0
940_GCA_000009185.1_ASM918v1_00957.faa	10	20	8	0
941_GCA_000009185.1_ASM918v1_00958.faa	5	12	5	0
942_GCA_000009185.1_ASM918v1_00959.faa	2	12	5	0
943_GCA_000009185.1_ASM918v1_00960.faa	1	8	2	17
944_GCA_000009185.1_ASM918v1_00961.faa	5	3	0	0
945_GCA_000009185.1_ASM918v1_00962.faa	1	0	0	0
948_GCA_000009185.1_ASM918v1_00965.faa	1	0	0	0
950_GCA_000009185.1_ASM918v1_00967.faa	1	0	3	4
951_GCA_000009185.1_ASM918v1_00968.faa	1	4	3	0
952_GCA_000009185.1_ASM918v1_00969.faa	1	0	0	0
953_GCA_000009185.1_ASM918v1_00970.faa	1	0	0	0
954_GCA_000009185.1_ASM918v1_00971.faa	1	1	0	0
955_GCA_000009185.1_ASM918v1_00972.faa	1	6	0	0
956_GCA_000009185.1_ASM918v1_00973.faa	2	1	0	0
957_GCA_000009185.1_ASM918v1_00974.faa	2	1	1	0
958_GCA_000009185.1_ASM918v1_00975.faa	1	2	0	0
959_GCA_000009185.1_ASM918v1_00976.faa	1	0	0	0
960_GCA_000009185.1_ASM918v1_00977.faa	1	4	0	0
961_GCA_000009185.1_ASM918v1_00978.faa	1	0	0	0
962_GCA_000009185.1_ASM918v1_00979.faa	1	1	0	0
963_GCA_000009185.1_ASM918v1_00980.faa	1	0	0	0
965_GCA_000009185.1_ASM918v1_00982.faa	0	3	2	0
966_GCA_000009185.1_ASM918v1_00983.faa	1	0	0	0
967_GCA_000009185.1_ASM918v1_00984.faa	1	4	1	0
968_GCA_000009185.1_ASM918v1_00985.faa	3	1	6	1
969_GCA_000009185.1_ASM918v1_00986.faa	1	8	4	0
970_GCA_000009185.1_ASM918v1_00987.faa	7	13	6	1
971_GCA_000009185.1_ASM918v1_00988.faa	1	0	0	0
972_GCA_000009185.1_ASM918v1_00990.faa	1	0	0	0
974_GCA_000009185.1_ASM918v1_00993.faa	1	0	0	0
975_GCA_000009185.1_ASM918v1_00994.faa	1	0	0	0
977_GCA_000009185.1_ASM918v1_00996.faa	5	0	0	0
978_GCA_000009185.1_ASM918v1_00997.faa	1	0	0	0
979_GCA_000009185.1_ASM918v1_00998.faa	9	2	1	0
982_GCA_000009185.1_ASM918v1_01001.faa	1	0	0	0
983_GCA_000009185.1_ASM918v1_01002.faa	1	0	0	0
984_GCA_000009185.1_ASM918v1_01003.faa	5	0	0	0
985_GCA_000009185.1_ASM918v1_01004.faa	1	0	0	0
986_GCA_000009185.1_ASM918v1_01005.faa	1	0	0	0
987_GCA_000009185.1_ASM918v1_01006.faa	1	0	0	0
988_GCA_000009185.1_ASM918v1_01007.faa	3	0	0	0
989_GCA_000009185.1_ASM918v1_01008.faa	1	0	0	0
990_GCA_000009185.1_ASM918v1_01009.faa	11	17	5	1
991_GCA_000009185.1_ASM918v1_01010.faa	12	2	1	0
992_GCA_000009185.1_ASM918v1_01011.faa	1	0	0	0
993_GCA_000009185.1_ASM918v1_01012.faa	10	28	5	0
994_GCA_000009185.1_ASM918v1_01013.faa	1	0	0	0
995_GCA_000009185.1_ASM918v1_01014.faa	4	30	9	3
997_GCA_000009185.1_ASM918v1_01016.faa	2	0	0	0
998_GCA_000009185.1_ASM918v1_01017.faa	1	0	0	0
999_GCA_000009185.1_ASM918v1_01018.faa	6	15	10	5
1000_GCA_000009185.1_ASM918v1_01019.faa	3	0	0	0
1001_GCA_000009185.1_ASM918v1_01020.faa	3	8	0	0
1003_GCA_000009185.1_ASM918v1_01022.faa	1	0	0	0
1004_GCA_000009185.1_ASM918v1_01023.faa	1	0	0	0
1005_GCA_000009185.1_ASM918v1_01024.faa	1	0	0	0
1006_GCA_000009185.1_ASM918v1_01025.faa	8	0	0	0
1007_GCA_000009185.1_ASM918v1_01026.faa	5	1	0	0
1008_GCA_000009185.1_ASM918v1_01027.faa	3	22	6	6
1009_GCA_000009185.1_ASM918v1_01028.faa	6	0	0	0
1010_GCA_000009185.1_ASM918v1_01029.faa	4	0	0	0
1011_GCA_000009185.1_ASM918v1_01030.faa	1	0	0	0
1012_GCA_000009185.1_ASM918v1_01031.faa	8	5	0	0
1013_GCA_000009185.1_ASM918v1_01032.faa	8	4	0	0
1014_GCA_000009185.1_ASM918v1_01033.faa	8	4	0	0
1015_GCA_000009185.1_ASM918v1_01034.faa	6	23	5	0
1016_GCA_000009185.1_ASM918v1_01035.faa	9	3	0	0
1017_GCA_000009185.1_ASM918v1_01036.faa	1	0	0	0
1018_GCA_000009185.1_ASM918v1_01037.faa	1	0	0	0
1019_GCA_000009185.1_ASM918v1_01038.faa	1	0	0	0
1020_GCA_000009185.1_ASM918v1_01039.faa	1	0	0	0
1021_GCA_000009185.1_ASM918v1_01040.faa	12	5	1	0
1022_GCA_000009185.1_ASM918v1_01041.faa	1	0	0	0
1023_GCA_000009185.1_ASM918v1_01042.faa	1	0	0	0
1024_GCA_000009185.1_ASM918v1_01043.faa	1	0	0	0
1025_GCA_000009185.1_ASM918v1_01044.faa	9	7	2	0
1027_GCA_000009185.1_ASM918v1_01046.faa	8	8	0	0
1028_GCA_000009185.1_ASM918v1_01047.faa	1	0	0	0
1029_GCA_000009185.1_ASM918v1_01048.faa	8	0	0	0
1030_GCA_000009185.1_ASM918v1_01049.faa	1	9	1	0
1031_GCA_000009185.1_ASM918v1_01050.faa	1	13	0	0
1032_GCA_000009185.1_ASM918v1_01051.faa	4	19	10	4
1033_GCA_000009185.1_ASM918v1_01052.faa	1	15	18	14
1034_GCA_000009185.1_ASM918v1_01053.faa	7	0	0	0
1035_GCA_000009185.1_ASM918v1_01054.faa	6	15	9	1
1036_GCA_000009185.1_ASM918v1_01055.faa	2	6	12	16
1037_GCA_000009185.1_ASM918v1_01056.faa	1	0	0	0
1038_GCA_000009185.1_ASM918v1_01057.faa	9	13	0	0
1039_GCA_000009185.1_ASM918v1_01058.faa	6	20	6	0
1040_GCA_000009185.1_ASM918v1_01059.faa	6	20	8	1
1041_GCA_000009185.1_ASM918v1_01060.faa	6	18	10	4
1042_GCA_000009185.1_ASM918v1_01061.faa	1	0	0	0
1043_GCA_000009185.1_ASM918v1_01062.faa	6	19	0	0
1044_GCA_000009185.1_ASM918v1_01063.faa	2	0	0	0
1045_GCA_000009185.1_ASM918v1_01064.faa	1	12	9	9
1046_GCA_000009185.1_ASM918v1_01065.faa	1	2	18	5
1047_GCA_000009185.1_ASM918v1_01066.faa	2	11	13	25
1048_GCA_000009185.1_ASM918v1_01067.faa	2	5	0	0
1049_GCA_000009185.1_ASM918v1_01068.faa	1	0	0	0
1050_GCA_000009185.1_ASM918v1_01069.faa	1	0	0	0
1051_GCA_000009185.1_ASM918v1_01070.faa	2	7	9	7
1052_GCA_000009185.1_ASM918v1_01071.faa	4	14	2	0
1053_GCA_000009185.1_ASM918v1_01072.faa	1	18	2	0
1054_GCA_000009185.1_ASM918v1_01073.faa	2	14	13	15
1055_GCA_000009185.1_ASM918v1_01074.faa	1	0	0	0
1056_GCA_000009185.1_ASM918v1_01075.faa	5	2	0	0
1057_GCA_000009185.1_ASM918v1_01076.faa	1	2	17	25
1058_GCA_000009185.1_ASM918v1_01077.faa	3	11	4	0
1059_GCA_000009185.1_ASM918v1_01078.faa	1	4	10	2
1060_GCA_000009185.1_ASM918v1_01079.faa	1	6	23	31
1061_GCA_000009185.1_ASM918v1_01080.faa	3	2	12	21
1062_GCA_000009185.1_ASM918v1_01081.faa	1	0	0	0
1063_GCA_000009185.1_ASM918v1_01082.faa	1	0	0	0
1064_GCA_000009185.1_ASM918v1_01083.faa	1	0	0	0
1065_GCA_000009185.1_ASM918v1_01084.faa	1	0	0	0
1066_GCA_000009185.1_ASM918v1_01085.faa	3	3	6	3
1068_GCA_000009185.1_ASM918v1_01087.faa	1	0	0	0
1069_GCA_000009185.1_ASM918v1_01088.faa	7	13	3	0
1070_GCA_000009185.1_ASM918v1_01089.faa	14	8	4	0
1071_GCA_000009185.1_ASM918v1_01090.faa	1	0	0	0
1072_GCA_000009185.1_ASM918v1_01091.faa	1	0	0	0
1073_GCA_000009185.1_ASM918v1_01092.faa	7	11	2	0
1074_GCA_000009185.1_ASM918v1_01093.faa	1	0	0	0
1075_GCA_000009185.1_ASM918v1_01094.faa	1	0	0	0
1076_GCA_000009185.1_ASM918v1_01095.faa	1	15	21	29
1078_GCA_000009185.1_ASM918v1_01097.faa	6	5	0	0
1079_GCA_000009185.1_ASM918v1_01098.faa	4	0	0	0
1080_GCA_000009185.1_ASM918v1_01099.faa	4	0	0	0
1081_GCA_000009185.1_ASM918v1_01100.faa	4	0	0	0
1082_GCA_000009185.1_ASM918v1_01101.faa	1	0	0	0
1083_GCA_000009185.1_ASM918v1_01102.faa	1	10	0	0
1085_GCA_000009185.1_ASM918v1_01104.faa	9	2	0	0
1086_GCA_000009185.1_ASM918v1_01105.faa	1	5	3	0
1087_GCA_000009185.1_ASM918v1_01106.faa	1	0	0	0
1088_GCA_000009185.1_ASM918v1_01107.faa	1	0	0	0
1089_GCA_000009185.1_ASM918v1_01108.faa	1	0	0	0
1090_GCA_000009185.1_ASM918v1_01109.faa	6	6	0	0
1091_GCA_000009185.1_ASM918v1_01110.faa	7	6	0	0
1092_GCA_000009185.1_ASM918v1_01111.faa	1	9	8	10
1093_GCA_000009185.1_ASM918v1_01112.faa	4	13	4	0
1094_GCA_000009185.1_ASM918v1_01113.faa	6	0	0	0
1096_GCA_000009185.1_ASM918v1_01115.faa	2	14	14	25
1097_GCA_000009185.1_ASM918v1_01116.faa	7	13	9	1
1098_GCA_000009185.1_ASM918v1_01117.faa	3	16	19	19
1099_GCA_000009185.1_ASM918v1_01118.faa	7	0	0	0
1100_GCA_000009185.1_ASM918v1_01119.faa	1	17	20	17
1101_GCA_000009185.1_ASM918v1_01120.faa	1	0	0	0
1102_GCA_000009185.1_ASM918v1_01121.faa	6	0	0	0
1103_GCA_000009185.1_ASM918v1_01122.faa	1	0	0	0
1104_GCA_000009185.1_ASM918v1_01123.faa	1	0	0	0
1105_GCA_000009185.1_ASM918v1_01124.faa	7	1	1	0
1106_GCA_000009185.1_ASM918v1_01125.faa	7	0	0	0
1107_GCA_000009185.1_ASM918v1_01126.faa	5	10	1	0
1108_GCA_000009185.1_ASM918v1_01127.faa	2	0	0	0
1109_GCA_000009185.1_ASM918v1_01128.faa	2	10	0	0
1110_GCA_000009185.1_ASM918v1_01129.faa	1	1	1	0
1111_GCA_000009185.1_ASM918v1_01130.faa	1	0	0	0
1113_GCA_000009185.1_ASM918v1_01132.faa	1	0	0	0
1114_GCA_000009185.1_ASM918v1_01133.faa	1	0	0	0
1115_GCA_000009185.1_ASM918v1_01134.faa	3	0	0	0
1116_GCA_000009185.1_ASM918v1_01135.faa	5	1	1	0
1117_GCA_000009185.1_ASM918v1_01136.faa	1	0	0	0
1118_GCA_000009185.1_ASM918v1_01137.faa	5	16	1	2
1119_GCA_000009185.1_ASM918v1_01138.faa	7	7	0	0
1120_GCA_000009185.1_ASM918v1_01139.faa	1	0	0	0
1121_GCA_000009185.1_ASM918v1_01140.faa	2	4	2	0
1122_GCA_000009185.1_ASM918v1_01141.faa	1	0	0	0
1123_GCA_000009185.1_ASM918v1_01142.faa	1	0	0	0
1124_GCA_000009185.1_ASM918v1_01143.faa	2	3	0	0
1127_GCA_000009185.1_ASM918v1_01146.faa	5	23	2	0
1128_GCA_000009185.1_ASM918v1_01147.faa	1	0	0	0
1129_GCA_000009185.1_ASM918v1_01148.faa	2	20	15	19
1130_GCA_000009185.1_ASM918v1_01149.faa	3	0	0	0
1131_GCA_000009185.1_ASM918v1_01150.faa	2	0	0	0
1132_GCA_000009185.1_ASM918v1_01151.faa	2	0	0	0
1133_GCA_000009185.1_ASM918v1_01152.faa	1	0	0	0
1134_GCA_000009185.1_ASM918v1_01153.faa	2	0	0	0
1135_GCA_000009185.1_ASM918v1_01154.faa	1	0	0	0
1136_GCA_000009185.1_ASM918v1_01155.faa	2	0	0	0
1137_GCA_000009185.1_ASM918v1_01156.faa	6	0	0	0
1138_GCA_000009185.1_ASM918v1_01157.faa	1	0	0	0
1139_GCA_000009185.1_ASM918v1_01158.faa	7	2	0	0
1140_GCA_000009185.1_ASM918v1_01159.faa	1	0	0	0
1142_GCA_000009185.1_ASM918v1_01161.faa	5	29	19	8
1143_GCA_000009185.1_ASM918v1_01162.faa	2	1	0	0
1144_GCA_000009185.1_ASM918v1_01163.faa	1	0	0	0
1145_GCA_000009185.1_ASM918v1_01164.faa	3	1	0	0
1146_GCA_000009185.1_ASM918v1_01165.faa	13	3	2	0
1147_GCA_000009185.1_ASM918v1_01166.faa	4	2	5	10
1148_GCA_000009185.1_ASM918v1_01167.faa	2	3	0	0
1149_GCA_000009185.1_ASM918v1_01168.faa	1	0	0	0
1150_GCA_000009185.1_ASM918v1_01169.faa	1	0	0	0
1151_GCA_000009185.1_ASM918v1_01170.faa	1	0	0	0
1152_GCA_000009185.1_ASM918v1_01171.faa	3	0	0	0
1153_GCA_000009185.1_ASM918v1_01172.faa	1	0	0	0
1154_GCA_000009185.1_ASM918v1_01173.faa	1	7	2	0
1155_GCA_000009185.1_ASM918v1_01174.faa	4	14	3	4
1156_GCA_000009185.1_ASM918v1_01175.faa	1	0	0	0
1157_GCA_000009185.1_ASM918v1_01176.faa	2	7	1	0
1158_GCA_000009185.1_ASM918v1_01177.faa	2	0	0	0
1159_GCA_000009185.1_ASM918v1_01178.faa	2	0	0	0
1160_GCA_000009185.1_ASM918v1_01179.faa	11	2	0	0
1161_GCA_000009185.1_ASM918v1_01180.faa	1	0	0	0
1162_GCA_000009185.1_ASM918v1_01181.faa	1	0	0	0
1163_GCA_000009185.1_ASM918v1_01182.faa	0	1	7	10
1165_GCA_000009185.1_ASM918v1_01184.faa	1	0	0	0
1167_GCA_000009185.1_ASM918v1_01186.faa	3	15	2	0
1168_GCA_000009185.1_ASM918v1_01187.faa	1	0	0	0
1169_GCA_000009185.1_ASM918v1_01188.faa	1	0	0	0
1170_GCA_000009185.1_ASM918v1_01189.faa	2	0	0	0
1171_GCA_000009185.1_ASM918v1_01190.faa	1	0	0	0
1172_GCA_000009185.1_ASM918v1_01191.faa	12	7	3	0
1173_GCA_000009185.1_ASM918v1_01192.faa	1	0	0	0
1174_GCA_000009185.1_ASM918v1_01193.faa	8	3	0	0
1175_GCA_000009185.1_ASM918v1_01194.faa	1	0	0	0
1176_GCA_000009185.1_ASM918v1_01195.faa	4	0	0	1
1177_GCA_000009185.1_ASM918v1_01196.faa	1	0	0	0
1178_GCA_000009185.1_ASM918v1_01197.faa	1	0	0	0
1179_GCA_000009185.1_ASM918v1_01198.faa	1	0	0	0
1180_GCA_000009185.1_ASM918v1_01199.faa	1	0	0	0
1181_GCA_000009185.1_ASM918v1_01200.faa	9	7	0	0
1182_GCA_000009185.1_ASM918v1_01201.faa	1	0	0	0
1183_GCA_000009185.1_ASM918v1_01202.faa	10	4	0	0
1184_GCA_000009185.1_ASM918v1_01203.faa	3	22	12	1
1185_GCA_000009185.1_ASM918v1_01204.faa	1	0	0	0
1186_GCA_000009185.1_ASM918v1_01205.faa	3	1	0	0
1187_GCA_000009185.1_ASM918v1_01206.faa	5	2	0	0
1188_GCA_000009185.1_ASM918v1_01207.faa	1	0	0	0
1189_GCA_000009185.1_ASM918v1_01208.faa	1	0	0	0
1190_GCA_000009185.1_ASM918v1_01209.faa	1	0	0	0
1192_GCA_000009185.1_ASM918v1_01211.faa	1	0	0	0
1193_GCA_000009185.1_ASM918v1_01212.faa	3	1	0	0
1194_GCA_000009185.1_ASM918v1_01213.faa	9	1	1	0
1195_GCA_000009185.1_ASM918v1_01214.faa	1	0	0	0
1196_GCA_000009185.1_ASM918v1_01215.faa	3	0	0	0
1197_GCA_000009185.1_ASM918v1_01216.faa	3	0	0	0
1198_GCA_000009185.1_ASM918v1_01217.faa	10	1	0	0
1199_GCA_000009185.1_ASM918v1_01218.faa	4	0	0	0
1201_GCA_000009185.1_ASM918v1_01220.faa	2	0	0	0
1202_GCA_000009185.1_ASM918v1_01221.faa	1	0	0	0
1203_GCA_000009185.1_ASM918v1_01222.faa	1	0	0	0
1204_GCA_000009185.1_ASM918v1_01223.faa	1	0	0	0
1205_GCA_000009185.1_ASM918v1_01224.faa	1	0	0	0
1206_GCA_000009185.1_ASM918v1_01225.faa	12	0	0	0
1207_GCA_000009185.1_ASM918v1_01226.faa	13	1	0	0
1208_GCA_000009185.1_ASM918v1_01227.faa	2	0	0	0
1209_GCA_000009185.1_ASM918v1_01228.faa	1	0	0	0
1210_GCA_000009185.1_ASM918v1_01229.faa	1	0	0	0
1211_GCA_000009185.1_ASM918v1_01230.faa	15	5	1	0
1212_GCA_000009185.1_ASM918v1_01231.faa	6	3	0	0
1214_GCA_000009185.1_ASM918v1_01233.faa	6	1	0	0
1215_GCA_000009185.1_ASM918v1_01234.faa	1	0	0	0
1216_GCA_000009185.1_ASM918v1_01235.faa	5	3	0	0
1217_GCA_000009185.1_ASM918v1_01236.faa	1	0	0	0
1218_GCA_000009185.1_ASM918v1_01237.faa	1	0	0	0
1219_GCA_000009185.1_ASM918v1_01238.faa	4	20	11	1
1220_GCA_000009185.1_ASM918v1_01239.faa	3	0	0	0
1221_GCA_000009185.1_ASM918v1_01240.faa	1	0	0	0
1222_GCA_000009185.1_ASM918v1_01241.faa	1	0	0	0
1223_GCA_000009185.1_ASM918v1_01242.faa	2	0	0	0
1224_GCA_000009185.1_ASM918v1_01243.faa	1	0	0	0
1225_GCA_000009185.1_ASM918v1_01244.faa	9	7	5	2
1226_GCA_000009185.1_ASM918v1_01245.faa	1	0	0	0
1227_GCA_000009185.1_ASM918v1_01246.faa	1	0	0	0
1228_GCA_000009185.1_ASM918v1_01247.faa	2	0	0	0
1229_GCA_000009185.1_ASM918v1_01248.faa	4	0	0	0
1230_GCA_000009185.1_ASM918v1_01249.faa	2	0	0	0
1231_GCA_000009185.1_ASM918v1_01250.faa	3	7	5	0
1233_GCA_000009185.1_ASM918v1_01252.faa	4	2	2	0
1234_GCA_000009185.1_ASM918v1_01253.faa	4	1	1	0
1235_GCA_000009185.1_ASM918v1_01254.faa	2	1	0	0
1236_GCA_000009185.1_ASM918v1_01255.faa	1	0	0	0
1237_GCA_000009185.1_ASM918v1_01256.faa	8	5	0	0
1238_GCA_000009185.1_ASM918v1_01257.faa	15	6	6	3
1239_GCA_000009185.1_ASM918v1_01258.faa	1	0	0	0
1240_GCA_000009185.1_ASM918v1_01259.faa	1	0	0	0
1241_GCA_000009185.1_ASM918v1_01260.faa	1	0	0	0
1242_GCA_000009185.1_ASM918v1_01261.faa	2	0	0	0
1243_GCA_000009185.1_ASM918v1_01262.faa	1	0	0	0
1244_GCA_000009185.1_ASM918v1_01263.faa	1	0	0	0
1245_GCA_000009185.1_ASM918v1_01264.faa	5	18	7	5
1246_GCA_000009185.1_ASM918v1_01265.faa	1	0	0	0
1247_GCA_000009185.1_ASM918v1_01266.faa	1	0	0	0
1248_GCA_000009185.1_ASM918v1_01267.faa	3	6	9	24
1249_GCA_000009185.1_ASM918v1_01268.faa	1	0	0	0
1250_GCA_000009185.1_ASM918v1_01269.faa	1	0	0	0
1251_GCA_000009185.1_ASM918v1_01270.faa	1	0	0	0
1252_GCA_000009185.1_ASM918v1_01271.faa	1	18	19	25
1253_GCA_000009185.1_ASM918v1_01272.faa	1	0	0	0
1254_GCA_000009185.1_ASM918v1_01273.faa	1	0	0	0
1255_GCA_000009185.1_ASM918v1_01274.faa	14	0	0	0
1256_GCA_000009185.1_ASM918v1_01275.faa	14	2	2	0
1257_GCA_000009185.1_ASM918v1_01276.faa	6	8	3	4
1258_GCA_000009185.1_ASM918v1_01277.faa	3	0	0	0
1259_GCA_000009185.1_ASM918v1_01278.faa	7	1	0	0
1260_GCA_000009185.1_ASM918v1_01279.faa	1	0	0	0
1261_GCA_000009185.1_ASM918v1_01280.faa	1	0	0	0
1262_GCA_000009185.1_ASM918v1_01281.faa	1	0	0	0
1263_GCA_000009185.1_ASM918v1_01282.faa	13	15	1	0
1264_GCA_000009185.1_ASM918v1_01283.faa	6	27	9	4
1265_GCA_000009185.1_ASM918v1_01284.faa	9	19	7	7
1266_GCA_000009185.1_ASM918v1_01285.faa	13	17	5	3
1267_GCA_000009185.1_ASM918v1_01286.faa	11	1	1	0
1268_GCA_000009185.1_ASM918v1_01287.faa	9	0	0	0
1269_GCA_000009185.1_ASM918v1_01288.faa	13	2	2	0
1270_GCA_000009185.1_ASM918v1_01289.faa	16	0	1	0
1271_GCA_000009185.1_ASM918v1_01290.faa	1	0	0	0
1272_GCA_000009185.1_ASM918v1_01291.faa	8	21	6	0
1273_GCA_000009185.1_ASM918v1_01292.faa	1	0	0	0
1274_GCA_000009185.1_ASM918v1_01293.faa	1	0	0	0
1275_GCA_000009185.1_ASM918v1_01294.faa	5	26	0	0
1276_GCA_000009185.1_ASM918v1_01295.faa	1	0	0	0
1277_GCA_000009185.1_ASM918v1_01296.faa	5	16	15	8
1278_GCA_000009185.1_ASM918v1_01297.faa	5	0	0	0
1279_GCA_000009185.1_ASM918v1_01298.faa	1	0	0	0
1280_GCA_000009185.1_ASM918v1_01299.faa	1	0	0	0
1281_GCA_000009185.1_ASM918v1_01300.faa	1	0	0	0
1282_GCA_000009185.1_ASM918v1_01301.faa	1	0	0	0
1283_GCA_000009185.1_ASM918v1_01302.faa	6	1	0	0
1284_GCA_000009185.1_ASM918v1_01303.faa	14	5	1	0
1285_GCA_000009185.1_ASM918v1_01304.faa	13	17	2	0
1286_GCA_000009185.1_ASM918v1_01305.faa	1	0	0	0
1287_GCA_000009185.1_ASM918v1_01306.faa	10	16	3	1
1289_GCA_000009185.1_ASM918v1_01308.faa	4	0	0	0
1290_GCA_000009185.1_ASM918v1_01309.faa	2	0	0	0
1291_GCA_000009185.1_ASM918v1_01310.faa	9	4	0	0
1292_GCA_000009185.1_ASM918v1_01311.faa	1	0	0	0
1294_GCA_000009185.1_ASM918v1_01313.faa	1	0	0	0
1295_GCA_000009185.1_ASM918v1_01314.faa	1	0	0	0
1296_GCA_000009185.1_ASM918v1_01315.faa	7	11	1	0
1297_GCA_000009185.1_ASM918v1_01316.faa	1	0	0	0
1298_GCA_000009185.1_ASM918v1_01317.faa	1	0	0	0
1299_GCA_000009185.1_ASM918v1_01318.faa	1	0	0	0
1301_GCA_000009185.1_ASM918v1_01320.faa	8	0	0	0
1302_GCA_000009185.1_ASM918v1_01321.faa	5	2	0	0
1303_GCA_000009185.1_ASM918v1_01322.faa	5	0	0	0
1304_GCA_000009185.1_ASM918v1_01323.faa	12	8	7	0
1305_GCA_000009185.1_ASM918v1_01324.faa	10	4	2	0
1306_GCA_000009185.1_ASM918v1_01325.faa	12	14	3	0
1307_GCA_000009185.1_ASM918v1_01326.faa	1	0	0	0
1308_GCA_000009185.1_ASM918v1_01327.faa	1	0	0	0
1309_GCA_000009185.1_ASM918v1_01328.faa	1	0	0	0
1310_GCA_000009185.1_ASM918v1_01329.faa	1	0	0	0
1311_GCA_000009185.1_ASM918v1_01330.faa	6	33	12	3
1312_GCA_000009185.1_ASM918v1_01331.faa	4	0	0	0
1313_GCA_000009185.1_ASM918v1_01332.faa	4	36	10	0
1316_GCA_000009185.1_ASM918v1_01335.faa	1	0	0	0
1317_GCA_000009185.1_ASM918v1_01336.faa	3	37	8	1
1318_GCA_000009185.1_ASM918v1_01337.faa	4	26	11	18
1319_GCA_000009185.1_ASM918v1_01338.faa	9	11	4	0
1320_GCA_000009185.1_ASM918v1_01339.faa	1	0	0	0
1321_GCA_000009185.1_ASM918v1_01340.faa	11	12	2	0
1322_GCA_000009185.1_ASM918v1_01341.faa	11	13	2	0
1323_GCA_000009185.1_ASM918v1_01342.faa	9	1	1	0
1324_GCA_000009185.1_ASM918v1_01343.faa	3	24	18	5
1325_GCA_000009185.1_ASM918v1_01344.faa	1	0	0	0
1326_GCA_000009185.1_ASM918v1_01345.faa	1	0	0	0
1327_GCA_000009185.1_ASM918v1_01346.faa	1	0	0	0
1328_GCA_000009185.1_ASM918v1_01347.faa	1	0	0	0
1329_GCA_000009185.1_ASM918v1_01348.faa	9	14	1	1
1330_GCA_000009185.1_ASM918v1_01349.faa	3	0	0	0
1331_GCA_000009185.1_ASM918v1_01350.faa	11	1	0	1
1332_GCA_000009185.1_ASM918v1_01351.faa	4	0	0	0
1333_GCA_000009185.1_ASM918v1_01352.faa	8	11	4	0
1334_GCA_000009185.1_ASM918v1_01353.faa	1	0	0	0
1335_GCA_000009185.1_ASM918v1_01354.faa	4	15	10	1
1336_GCA_000009185.1_ASM918v1_01355.faa	3	20	6	2
1337_GCA_000009185.1_ASM918v1_01356.faa	1	0	0	0
1338_GCA_000009185.1_ASM918v1_01357.faa	1	0	0	0
1339_GCA_000009185.1_ASM918v1_01358.faa	2	0	0	0
1340_GCA_000009185.1_ASM918v1_01359.faa	1	11	4	0
1341_GCA_000009185.1_ASM918v1_01360.faa	1	11	4	0
1342_GCA_000009185.1_ASM918v1_01361.faa	1	0	0	0
1344_GCA_000009185.1_ASM918v1_01363.faa	1	0	0	0
1345_GCA_000009185.1_ASM918v1_01364.faa	1	0	0	0
1346_GCA_000009185.1_ASM918v1_01365.faa	1	0	0	0
1347_GCA_000009185.1_ASM918v1_01366.faa	5	0	0	0
1348_GCA_000009185.1_ASM918v1_01367.faa	1	0	0	0
1349_GCA_000009185.1_ASM918v1_01368.faa	7	27	3	0
1350_GCA_000009185.1_ASM918v1_01369.faa	10	8	0	0
1351_GCA_000009185.1_ASM918v1_01370.faa	1	0	0	0
1352_GCA_000009185.1_ASM918v1_01371.faa	1	0	0	0
1353_GCA_000009185.1_ASM918v1_01372.faa	5	0	0	0
1354_GCA_000009185.1_ASM918v1_01373.faa	12	0	0	0
1355_GCA_000009185.1_ASM918v1_01374.faa	2	6	14	3
1356_GCA_000009185.1_ASM918v1_01375.faa	1	0	0	0
1357_GCA_000009185.1_ASM918v1_01376.faa	9	13	6	2
1358_GCA_000009185.1_ASM918v1_01377.faa	3	20	0	0
1359_GCA_000009185.1_ASM918v1_01378.faa	3	20	4	0
1360_GCA_000009185.1_ASM918v1_01379.faa	1	0	0	0
1363_GCA_000009185.1_ASM918v1_01383.faa	1	0	0	0
1364_GCA_000009185.1_ASM918v1_01384.faa	5	0	1	0
1365_GCA_000009185.1_ASM918v1_01385.faa	1	0	0	0
1366_GCA_000009185.1_ASM918v1_01386.faa	4	0	0	0
1367_GCA_000009185.1_ASM918v1_01387.faa	9	1	0	0
1368_GCA_000009185.1_ASM918v1_01388.faa	1	0	0	0
1369_GCA_000009185.1_ASM918v1_01389.faa	1	0	0	0
1370_GCA_000009185.1_ASM918v1_01390.faa	2	2	5	0
1371_GCA_000009185.1_ASM918v1_01391.faa	2	0	0	0
1372_GCA_000009185.1_ASM918v1_01392.faa	4	13	2	0
1373_GCA_000009185.1_ASM918v1_01393.faa	1	0	0	0
1374_GCA_000009185.1_ASM918v1_01394.faa	1	0	0	0
1376_GCA_000009185.1_ASM918v1_01396.faa	3	0	0	0
1377_GCA_000009185.1_ASM918v1_01397.faa	1	0	0	0
1378_GCA_000009185.1_ASM918v1_01398.faa	8	0	1	0
1379_GCA_000009185.1_ASM918v1_01399.faa	7	0	0	0
1380_GCA_000009185.1_ASM918v1_01400.faa	4	15	4	11
1382_GCA_000009185.1_ASM918v1_01402.faa	1	0	0	0
1384_GCA_000009185.1_ASM918v1_01404.faa	1	13	1	0
1387_GCA_000009185.1_ASM918v1_01407.faa	1	0	0	0
1388_GCA_000009185.1_ASM918v1_01408.faa	1	18	1	0
1390_GCA_000009185.1_ASM918v1_01410.faa	1	0	0	0
1391_GCA_000009185.1_ASM918v1_01411.faa	1	0	0	0
1392_GCA_000009185.1_ASM918v1_01412.faa	3	4	2	0
1393_GCA_000009185.1_ASM918v1_01413.faa	3	5	17	5
1394_GCA_000009185.1_ASM918v1_01414.faa	1	0	0	0
1395_GCA_000009185.1_ASM918v1_01415.faa	9	0	0	0
1396_GCA_000009185.1_ASM918v1_01416.faa	4	23	11	4
1397_GCA_000009185.1_ASM918v1_01417.faa	7	8	0	0
1398_GCA_000009185.1_ASM918v1_01418.faa	7	8	0	0
1399_GCA_000009185.1_ASM918v1_01419.faa	7	9	0	0
1400_GCA_000009185.1_ASM918v1_01420.faa	1	5	5	0
1401_GCA_000009185.1_ASM918v1_01421.faa	1	0	0	0
1402_GCA_000009185.1_ASM918v1_01422.faa	1	0	0	0
1404_GCA_000009185.1_ASM918v1_01424.faa	4	1	0	0
1405_GCA_000009185.1_ASM918v1_01425.faa	6	8	0	0
1406_GCA_000009185.1_ASM918v1_01426.faa	5	3	0	0
1407_GCA_000009185.1_ASM918v1_01427.faa	5	3	0	0
1408_GCA_000009185.1_ASM918v1_01428.faa	1	18	12	19
1409_GCA_000009185.1_ASM918v1_01429.faa	3	0	0	0
1411_GCA_000009185.1_ASM918v1_01431.faa	6	2	0	0
1412_GCA_000009185.1_ASM918v1_01432.faa	3	11	0	0
1413_GCA_000009185.1_ASM918v1_01433.faa	5	12	0	0
1415_GCA_000009185.1_ASM918v1_01435.faa	1	0	0	0
1416_GCA_000009185.1_ASM918v1_01436.faa	1	0	0	0
1417_GCA_000009185.1_ASM918v1_01437.faa	1	0	0	0
1418_GCA_000009185.1_ASM918v1_01438.faa	2	4	0	0
1419_GCA_000009185.1_ASM918v1_01439.faa	1	0	0	0
1420_GCA_000009185.1_ASM918v1_01440.faa	1	10	9	1
1422_GCA_000009185.1_ASM918v1_01442.faa	1	12	0	0
1423_GCA_000009185.1_ASM918v1_01443.faa	1	0	0	0
1424_GCA_000009185.1_ASM918v1_01444.faa	1	0	0	0
1425_GCA_000009185.1_ASM918v1_01445.faa	13	3	0	0
1426_GCA_000009185.1_ASM918v1_01446.faa	4	0	0	0
1427_GCA_000009185.1_ASM918v1_01447.faa	6	2	0	0
1428_GCA_000009185.1_ASM918v1_01448.faa	1	4	11	16
1429_GCA_000009185.1_ASM918v1_01449.faa	1	0	0	0
1430_GCA_000009185.1_ASM918v1_01450.faa	5	7	5	0
1431_GCA_000009185.1_ASM918v1_01451.faa	1	0	0	0
1432_GCA_000009185.1_ASM918v1_01452.faa	1	13	5	0
1433_GCA_000009185.1_ASM918v1_01453.faa	2	16	1	0
1434_GCA_000009185.1_ASM918v1_01454.faa	2	19	9	0
1435_GCA_000009185.1_ASM918v1_01455.faa	5	22	16	3
1437_GCA_000009185.1_ASM918v1_01457.faa	1	0	0	0
1438_GCA_000009185.1_ASM918v1_01458.faa	2	4	3	0
1439_GCA_000009185.1_ASM918v1_01459.faa	1	0	0	0
1440_GCA_000009185.1_ASM918v1_01460.faa	1	0	0	0
1441_GCA_000009185.1_ASM918v1_01461.faa	4	9	2	0
1442_GCA_000009185.1_ASM918v1_01462.faa	4	10	0	0
1443_GCA_000009185.1_ASM918v1_01463.faa	1	0	0	0
1444_GCA_000009185.1_ASM918v1_01464.faa	1	0	0	0
1446_GCA_000009185.1_ASM918v1_01466.faa	1	0	0	0
1447_GCA_000009185.1_ASM918v1_01467.faa	1	0	0	0
1448_GCA_000009185.1_ASM918v1_01468.faa	1	0	0	0
1449_GCA_000009185.1_ASM918v1_01469.faa	1	0	0	0
1450_GCA_000009185.1_ASM918v1_01470.faa	1	0	0	0
1451_GCA_000009185.1_ASM918v1_01471.faa	6	16	0	0
1452_GCA_000009185.1_ASM918v1_01472.faa	6	17	4	0
1453_GCA_000009185.1_ASM918v1_01473.faa	6	14	0	0
1454_GCA_000009185.1_ASM918v1_01474.faa	6	13	1	0
1455_GCA_000009185.1_ASM918v1_01475.faa	2	2	0	0
1456_GCA_000009185.1_ASM918v1_01476.faa	2	7	2	0
1457_GCA_000009185.1_ASM918v1_01477.faa	2	5	2	3
1458_GCA_000009185.1_ASM918v1_01478.faa	3	4	3	1
1459_GCA_000009185.1_ASM918v1_01479.faa	1	0	0	0
1461_GCA_000009185.1_ASM918v1_01481.faa	7	4	2	0
1462_GCA_000009185.1_ASM918v1_01482.faa	5	4	1	0
1463_GCA_000009185.1_ASM918v1_01483.faa	9	4	2	0
1465_GCA_000009185.1_ASM918v1_01485.faa	1	1	17	10
1467_GCA_000009185.1_ASM918v1_01487.faa	4	5	1	0
1468_GCA_000009185.1_ASM918v1_01488.faa	3	5	0	0
1469_GCA_000009185.1_ASM918v1_01489.faa	3	4	2	0
1470_GCA_000009185.1_ASM918v1_01490.faa	4	4	0	0
1471_GCA_000009185.1_ASM918v1_01491.faa	1	0	0	0
1472_GCA_000009185.1_ASM918v1_01492.faa	3	12	8	4
1473_GCA_000009185.1_ASM918v1_01493.faa	3	26	1	0
1475_GCA_000009185.1_ASM918v1_01495.faa	1	0	0	0
1476_GCA_000009185.1_ASM918v1_01496.faa	1	0	0	0
1477_GCA_000009185.1_ASM918v1_01497.faa	6	6	4	2
1478_GCA_000009185.1_ASM918v1_01498.faa	7	23	15	1
1479_GCA_000009185.1_ASM918v1_01499.faa	1	0	0	0
1480_GCA_000009185.1_ASM918v1_01500.faa	1	0	0	0
1481_GCA_000009185.1_ASM918v1_01501.faa	2	7	0	0
1483_GCA_000009185.1_ASM918v1_01503.faa	4	15	9	7
1484_GCA_000009185.1_ASM918v1_01504.faa	4	16	1	0
1487_GCA_000009185.1_ASM918v1_01507.faa	3	5	0	0
1488_GCA_000009185.1_ASM918v1_01508.faa	1	0	0	0
1489_GCA_000009185.1_ASM918v1_01509.faa	3	2	0	0
1490_GCA_000009185.1_ASM918v1_01510.faa	4	0	0	0
1491_GCA_000009185.1_ASM918v1_01511.faa	1	0	0	0
1493_GCA_000009185.1_ASM918v1_01513.faa	2	10	5	1
1495_GCA_000009185.1_ASM918v1_01515.faa	1	0	0	0
1496_GCA_000009185.1_ASM918v1_01516.faa	6	8	0	0
1497_GCA_000009185.1_ASM918v1_01517.faa	1	5	0	0
1498_GCA_000009185.1_ASM918v1_01518.faa	1	2	1	0
1499_GCA_000009185.1_ASM918v1_01519.faa	1	0	1	0
1500_GCA_000009185.1_ASM918v1_01520.faa	1	4	5	1
1501_GCA_000009185.1_ASM918v1_01521.faa	2	12	0	0
1503_GCA_000009185.1_ASM918v1_01523.faa	2	6	2	0
1504_GCA_000009185.1_ASM918v1_01524.faa	3	11	7	1
1505_GCA_000009185.1_ASM918v1_01525.faa	1	0	0	0
1506_GCA_000009185.1_ASM918v1_01526.faa	1	0	0	0
1507_GCA_000009185.1_ASM918v1_01527.faa	2	1	0	0
1508_GCA_000009185.1_ASM918v1_01528.faa	1	0	0	0
1510_GCA_000009185.1_ASM918v1_01530.faa	1	11	6	1
1511_GCA_000009185.1_ASM918v1_01531.faa	1	4	2	1
1512_GCA_000009185.1_ASM918v1_01532.faa	1	0	0	0
1513_GCA_000009185.1_ASM918v1_01533.faa	1	1	0	0
1514_GCA_000009185.1_ASM918v1_01534.faa	2	2	0	0
1515_GCA_000009185.1_ASM918v1_01535.faa	1	1	2	0
1517_GCA_000009185.1_ASM918v1_01537.faa	1	0	0	0
1518_GCA_000009185.1_ASM918v1_01538.faa	1	7	0	0
1520_GCA_000009185.1_ASM918v1_01541.faa	1	0	0	0
1521_GCA_000009185.1_ASM918v1_01542.faa	2	0	0	0
1522_GCA_000009185.1_ASM918v1_01543.faa	1	0	0	0
1523_GCA_000009185.1_ASM918v1_01544.faa	3	19	8	1
1524_GCA_000009185.1_ASM918v1_01545.faa	3	16	5	0
1526_GCA_000009185.1_ASM918v1_01547.faa	1	0	0	0
1528_GCA_000009185.1_ASM918v1_01549.faa	2	11	3	0
1529_GCA_000009185.1_ASM918v1_01550.faa	3	13	1	0
1530_GCA_000009185.1_ASM918v1_01551.faa	2	19	0	0
1532_GCA_000009185.1_ASM918v1_01553.faa	2	12	7	12
1533_GCA_000009185.1_ASM918v1_01554.faa	1	10	4	11
1534_GCA_000009185.1_ASM918v1_01555.faa	1	9	6	6
1535_GCA_000009185.1_ASM918v1_01556.faa	1	0	0	0
1536_GCA_000009185.1_ASM918v1_01557.faa	1	8	11	2
1537_GCA_000009185.1_ASM918v1_01558.faa	1	0	0	0
1538_GCA_000009185.1_ASM918v1_01559.faa	1	0	0	0
1539_GCA_000009185.1_ASM918v1_01560.faa	1	10	0	0
1541_GCA_000009185.1_ASM918v1_01562.faa	3	9	1	0
1543_GCA_000009185.1_ASM918v1_01564.faa	1	3	0	0
1544_GCA_000009185.1_ASM918v1_01565.faa	2	1	0	0
1546_GCA_000009185.1_ASM918v1_01567.faa	1	1	0	0
1547_GCA_000009185.1_ASM918v1_01568.faa	5	1	0	0
1548_GCA_000009185.1_ASM918v1_01569.faa	2	0	0	0
1550_GCA_000009185.1_ASM918v1_01571.faa	1	0	0	0
1551_GCA_000009185.1_ASM918v1_01572.faa	1	0	0	0
1552_GCA_000009185.1_ASM918v1_01573.faa	2	7	2	0
1553_GCA_000009185.1_ASM918v1_01574.faa	3	0	0	0
1554_GCA_000009185.1_ASM918v1_01575.faa	4	0	0	0
1555_GCA_000009185.1_ASM918v1_01576.faa	1	1	0	0
1556_GCA_000009185.1_ASM918v1_01577.faa	1	0	0	0
1557_GCA_000009185.1_ASM918v1_01578.faa	2	8	7	11
1559_GCA_000009185.1_ASM918v1_01580.faa	2	2	0	0
1560_GCA_000009185.1_ASM918v1_01581.faa	1	1	0	0
1561_GCA_000009185.1_ASM918v1_01582.faa	0	1	0	0
1562_GCA_000009185.1_ASM918v1_01583.faa	2	5	3	7
1563_GCA_000009185.1_ASM918v1_01584.faa	2	6	3	0
1564_GCA_000009185.1_ASM918v1_01585.faa	2	2	1	0
1566_GCA_000009185.1_ASM918v1_01587.faa	1	7	0	0
1568_GCA_000009185.1_ASM918v1_01589.faa	3	21	7	15
1569_GCA_000009185.1_ASM918v1_01590.faa	1	0	15	14
1570_GCA_000009185.1_ASM918v1_01591.faa	1	1	0	0
1571_GCA_000009185.1_ASM918v1_01592.faa	5	20	0	0
1572_GCA_000009185.1_ASM918v1_01593.faa	1	1	0	0
1573_GCA_000009185.1_ASM918v1_01594.faa	3	7	2	0
1574_GCA_000009185.1_ASM918v1_01595.faa	1	5	5	20
1576_GCA_000009185.1_ASM918v1_01597.faa	1	0	0	0
1577_GCA_000009185.1_ASM918v1_01598.faa	1	0	0	0
1578_GCA_000009185.1_ASM918v1_01599.faa	1	1	1	0
1579_GCA_000009185.1_ASM918v1_01600.faa	1	7	0	0
1580_GCA_000009185.1_ASM918v1_01601.faa	1	0	0	0
1581_GCA_000009185.1_ASM918v1_01602.faa	1	0	0	0
1583_GCA_000009185.1_ASM918v1_01604.faa	1	0	0	0
1584_GCA_000009185.1_ASM918v1_01605.faa	1	0	0	0
1585_GCA_000009185.1_ASM918v1_01606.faa	1	0	0	0
1586_GCA_000009185.1_ASM918v1_01607.faa	4	19	1	0
1587_GCA_000009185.1_ASM918v1_01608.faa	3	27	1	0
1588_GCA_000009185.1_ASM918v1_01609.faa	1	0	0	0
1589_GCA_000009185.1_ASM918v1_01610.faa	4	22	1	0
1590_GCA_000009185.1_ASM918v1_01611.faa	2	1	8	0
1591_GCA_000009185.1_ASM918v1_01612.faa	11	6	3	0
1592_GCA_000009185.1_ASM918v1_01613.faa	5	9	1	0
1594_GCA_000009185.1_ASM918v1_01615.faa	2	14	0	0
1595_GCA_000009185.1_ASM918v1_01616.faa	8	9	0	0
1596_GCA_000009185.1_ASM918v1_01617.faa	6	0	0	0
1597_GCA_000009185.1_ASM918v1_01618.faa	6	0	0	0
1598_GCA_000009185.1_ASM918v1_01619.faa	1	0	0	0
1599_GCA_000009185.1_ASM918v1_01620.faa	2	19	8	8
1600_GCA_000009185.1_ASM918v1_01621.faa	2	18	11	5
1601_GCA_000009185.1_ASM918v1_01622.faa	3	5	1	0
1602_GCA_000009185.1_ASM918v1_01623.faa	1	4	7	11
1603_GCA_000009185.1_ASM918v1_01624.faa	2	11	13	0
1604_GCA_000009185.1_ASM918v1_01625.faa	10	10	2	1
1605_GCA_000009185.1_ASM918v1_01626.faa	1	0	0	0
1606_GCA_000009185.1_ASM918v1_01627.faa	1	4	1	0
1607_GCA_000009185.1_ASM918v1_01628.faa	1	0	0	0
1608_GCA_000009185.1_ASM918v1_01629.faa	6	10	5	1
1609_GCA_000009185.1_ASM918v1_01630.faa	1	2	0	0
1610_GCA_000009185.1_ASM918v1_01632.faa	2	23	2	0
1611_GCA_000009185.1_ASM918v1_01633.faa	1	0	0	0
1612_GCA_000009185.1_ASM918v1_01634.faa	2	20	2	2
1614_GCA_000009185.1_ASM918v1_01636.faa	3	16	12	1
1615_GCA_000009185.1_ASM918v1_01637.faa	3	15	13	1
1616_GCA_000009185.1_ASM918v1_01638.faa	1	0	0	0
1617_GCA_000009185.1_ASM918v1_01639.faa	2	2	0	0
1621_GCA_000009185.1_ASM918v1_01643.faa	1	0	0	0
1622_GCA_000009185.1_ASM918v1_01644.faa	1	1	0	0
1623_GCA_000009185.1_ASM918v1_01645.faa	1	0	0	0
1624_GCA_000009185.1_ASM918v1_01646.faa	1	0	0	0
1625_GCA_000009185.1_ASM918v1_01647.faa	1	0	1	0
1627_GCA_000009185.1_ASM918v1_01649.faa	6	8	0	0
1628_GCA_000009185.1_ASM918v1_01650.faa	1	0	0	0
1630_GCA_000009185.1_ASM918v1_01652.faa	0	3	0	0
1631_GCA_000009185.1_ASM918v1_01653.faa	2	3	0	0
1632_GCA_000009185.1_ASM918v1_01654.faa	1	4	0	0
1633_GCA_000009185.1_ASM918v1_01655.faa	1	0	0	0
1635_GCA_000009185.1_ASM918v1_01657.faa	2	5	0	0
1636_GCA_000009185.1_ASM918v1_01658.faa	2	2	0	0
1637_GCA_000009185.1_ASM918v1_01659.faa	1	4	0	0
1638_GCA_000009185.1_ASM918v1_01660.faa	1	0	0	0
1639_GCA_000009185.1_ASM918v1_01661.faa	4	14	0	0
1641_GCA_000009185.1_ASM918v1_01663.faa	6	14	1	0
1644_GCA_000009185.1_ASM918v1_01666.faa	1	0	0	0
1645_GCA_000009185.1_ASM918v1_01667.faa	2	1	0	0
1648_GCA_000009185.1_ASM918v1_01670.faa	1	0	0	0
1649_GCA_000009185.1_ASM918v1_01671.faa	3	3	0	0
1650_GCA_000009185.1_ASM918v1_01672.faa	1	0	0	0
1651_GCA_000009185.1_ASM918v1_01673.faa	1	0	0	0
1652_GCA_000009185.1_ASM918v1_01674.faa	1	3	0	0
1654_GCA_000009185.1_ASM918v1_01676.faa	4	0	0	0
1655_GCA_000009185.1_ASM918v1_01677.faa	1	0	0	0
1657_GCA_000009185.1_ASM918v1_01679.faa	3	0	0	0
1659_GCA_000009185.1_ASM918v1_01681.faa	1	4	0	0
1660_GCA_000009185.1_ASM918v1_01682.faa	1	0	0	0
1661_GCA_000009185.1_ASM918v1_01683.faa	2	15	7	0
1664_GCA_000009185.1_ASM918v1_01686.faa	1	4	0	0
1665_GCA_000009185.1_ASM918v1_01687.faa	1	2	0	0
1667_GCA_000009185.1_ASM918v1_01689.faa	4	1	0	0
1668_GCA_000009185.1_ASM918v1_01690.faa	7	3	0	0
1669_GCA_000009185.1_ASM918v1_01692.faa	1	4	16	39
1670_GCA_000009185.1_ASM918v1_01693.faa	3	2	0	0
1672_GCA_000009185.1_ASM918v1_01695.faa	1	0	0	0
1673_GCA_000009185.1_ASM918v1_01696.faa	1	0	0	0
1675_GCA_000009185.1_ASM918v1_01698.faa	2	0	0	0
1676_GCA_000009185.1_ASM918v1_01699.faa	1	0	0	0
1677_GCA_000009185.1_ASM918v1_01700.faa	2	0	0	0
1678_GCA_000009185.1_ASM918v1_01701.faa	1	0	0	0
1679_GCA_000009185.1_ASM918v1_01702.faa	1	0	0	0
1680_GCA_000009185.1_ASM918v1_01703.faa	1	0	0	0
1681_GCA_000009185.1_ASM918v1_01704.faa	1	0	0	0
1683_GCA_000009185.1_ASM918v1_01706.faa	1	0	0	0
1684_GCA_000009185.1_ASM918v1_01707.faa	3	0	0	0
1685_GCA_000009185.1_ASM918v1_01708.faa	1	0	0	0
1687_GCA_000009185.1_ASM918v1_01710.faa	1	0	0	0
1688_GCA_000009185.1_ASM918v1_01711.faa	2	9	6	2
1689_GCA_000009185.1_ASM918v1_01712.faa	5	2	0	0
1690_GCA_000009185.1_ASM918v1_01713.faa	5	2	0	0
1691_GCA_000009185.1_ASM918v1_01714.faa	1	0	0	0
1692_GCA_000009185.1_ASM918v1_01715.faa	1	1	0	0
1693_GCA_000009185.1_ASM918v1_01716.faa	1	0	0	0
1694_GCA_000009185.1_ASM918v1_01717.faa	1	0	0	0
1698_GCA_000009185.1_ASM918v1_01723.faa	1	17	2	4
1699_GCA_000009185.1_ASM918v1_01724.faa	1	0	0	0
1700_GCA_000009185.1_ASM918v1_01725.faa	1	0	0	0
1701_GCA_000009185.1_ASM918v1_01726.faa	3	5	0	0
1702_GCA_000009185.1_ASM918v1_01727.faa	6	8	0	0
1703_GCA_000009185.1_ASM918v1_01728.faa	1	0	0	0
1704_GCA_000009185.1_ASM918v1_01729.faa	1	0	0	0
1705_GCA_000009185.1_ASM918v1_01730.faa	3	0	0	0
1706_GCA_000009185.1_ASM918v1_01731.faa	1	0	0	0
1707_GCA_000009185.1_ASM918v1_01732.faa	1	18	8	0
1708_GCA_000009185.1_ASM918v1_01733.faa	9	16	7	1
1709_GCA_000009185.1_ASM918v1_01734.faa	5	12	0	0
1710_GCA_000009185.1_ASM918v1_01735.faa	1	1	1	0
1711_GCA_000009185.1_ASM918v1_01736.faa	4	2	0	0
1712_GCA_000009185.1_ASM918v1_01737.faa	5	3	2	0
1713_GCA_000009185.1_ASM918v1_01738.faa	1	0	1	0
1714_GCA_000009185.1_ASM918v1_01739.faa	2	0	0	0
1715_GCA_000009185.1_ASM918v1_01740.faa	1	13	1	0
1717_GCA_000009185.1_ASM918v1_01742.faa	4	1	1	13
1718_GCA_000009185.1_ASM918v1_01743.faa	1	6	2	1
1719_GCA_000009185.1_ASM918v1_01744.faa	0	13	1	0
1723_GCA_000009185.1_ASM918v1_01748.faa	1	1	13	21
1724_GCA_000009185.1_ASM918v1_01749.faa	1	0	0	0
1725_GCA_000009185.1_ASM918v1_01750.faa	5	18	8	8
1726_GCA_000009185.1_ASM918v1_01751.faa	1	0	0	0
1727_GCA_000009185.1_ASM918v1_01752.faa	8	5	0	0
1728_GCA_000009185.1_ASM918v1_01753.faa	1	0	0	0
1729_GCA_000009185.1_ASM918v1_01754.faa	1	0	0	0
1730_GCA_000009185.1_ASM918v1_01755.faa	1	0	0	0
1731_GCA_000009185.1_ASM918v1_01756.faa	1	0	0	0
1732_GCA_000009185.1_ASM918v1_01757.faa	1	7	11	14
1734_GCA_000009185.1_ASM918v1_01759.faa	1	2	0	0
1735_GCA_000009185.1_ASM918v1_01760.faa	1	0	0	0
1736_GCA_000009185.1_ASM918v1_01761.faa	2	5	0	0
1737_GCA_000009185.1_ASM918v1_01762.faa	1	0	0	0
1738_GCA_000009185.1_ASM918v1_01763.faa	1	1	0	0
1739_GCA_000009185.1_ASM918v1_01764.faa	1	1	0	0
1740_GCA_000009185.1_ASM918v1_01765.faa	1	2	0	0
1741_GCA_000009185.1_ASM918v1_01767.faa	1	0	0	0
1742_GCA_000009185.1_ASM918v1_01768.faa	1	0	0	0
1743_GCA_000009185.1_ASM918v1_01769.faa	1	2	3	3
1744_GCA_000009185.1_ASM918v1_01770.faa	1	0	0	0
1747_GCA_000009185.1_ASM918v1_01773.faa	1	7	1	0
1748_GCA_000009185.1_ASM918v1_01774.faa	1	0	0	0
1749_GCA_000009185.1_ASM918v1_01775.faa	1	1	0	0
1750_GCA_000009185.1_ASM918v1_01776.faa	1	0	0	0
1751_GCA_000009185.1_ASM918v1_01777.faa	1	0	0	0
1752_GCA_000009185.1_ASM918v1_01778.faa	2	0	6	0
1753_GCA_000009185.1_ASM918v1_01779.faa	1	2	1	0
1755_GCA_000009185.1_ASM918v1_01781.faa	4	2	0	0
1757_GCA_000009185.1_ASM918v1_01783.faa	6	0	0	0
1758_GCA_000009185.1_ASM918v1_01784.faa	1	4	0	0
1760_GCA_000009185.1_ASM918v1_01786.faa	2	0	0	0
1761_GCA_000009185.1_ASM918v1_01787.faa	1	2	0	0
1762_GCA_000009185.1_ASM918v1_01788.faa	0	1	2	0
1763_GCA_000009185.1_ASM918v1_01789.faa	1	5	0	0
1764_GCA_000009185.1_ASM918v1_01790.faa	1	2	0	0
1765_GCA_000009185.1_ASM918v1_01791.faa	2	3	0	0
1766_GCA_000009185.1_ASM918v1_01792.faa	3	5	0	0
1767_GCA_000009185.1_ASM918v1_01793.faa	2	4	0	0
1769_GCA_000009185.1_ASM918v1_01795.faa	2	0	1	0
1770_GCA_000009185.1_ASM918v1_01796.faa	1	3	0	0
1771_GCA_000009185.1_ASM918v1_01797.faa	2	19	5	3
1772_GCA_000009185.1_ASM918v1_01798.faa	8	2	0	0
1773_GCA_000009185.1_ASM918v1_01799.faa	7	0	0	0
1777_GCA_000009185.1_ASM918v1_01803.faa	6	1	0	0
1778_GCA_000009185.1_ASM918v1_01804.faa	6	1	0	0
1779_GCA_000009185.1_ASM918v1_01805.faa	6	1	0	0
1780_GCA_000009185.1_ASM918v1_01806.faa	6	1	0	0
1781_GCA_000009185.1_ASM918v1_01807.faa	6	1	0	0
1782_GCA_000009185.1_ASM918v1_01808.faa	6	1	0	0
1783_GCA_000009185.1_ASM918v1_01809.faa	4	3	2	0
1784_GCA_000009185.1_ASM918v1_01810.faa	7	20	6	1
1785_GCA_000009185.1_ASM918v1_01811.faa	3	29	10	1
1786_GCA_000009185.1_ASM918v1_01812.faa	11	13	1	0
1787_GCA_000009185.1_ASM918v1_01813.faa	12	13	2	0
1788_GCA_000009185.1_ASM918v1_01814.faa	13	13	2	0
1789_GCA_000009185.1_ASM918v1_01815.faa	12	13	2	0
1790_GCA_000009185.1_ASM918v1_01816.faa	16	10	1	0
1791_GCA_000009185.1_ASM918v1_01817.faa	17	12	0	0
1792_GCA_000009185.1_ASM918v1_01818.faa	1	0	0	0
1793_GCA_000009185.1_ASM918v1_01819.faa	20	4	1	0
1794_GCA_000009185.1_ASM918v1_01820.faa	1	0	0	0
1795_GCA_000009185.1_ASM918v1_01821.faa	1	3	19	33
1796_GCA_000009185.1_ASM918v1_01822.faa	1	0	0	0
1797_GCA_000009185.1_ASM918v1_01823.faa	1	0	0	0
1798_GCA_000009185.1_ASM918v1_01824.faa	1	0	0	0
1799_GCA_000009185.1_ASM918v1_01825.faa	1	0	0	0
1800_GCA_000009185.1_ASM918v1_01826.faa	1	0	0	0
1801_GCA_000009185.1_ASM918v1_01827.faa	1	8	8	6
1802_GCA_000009185.1_ASM918v1_01828.faa	1	16	0	0
1803_GCA_000009185.1_ASM918v1_01829.faa	1	1	6	1
1804_GCA_000009185.1_ASM918v1_01830.faa	1	0	0	0
1805_GCA_000009185.1_ASM918v1_01831.faa	5	11	0	0
1806_GCA_000009185.1_ASM918v1_01832.faa	5	12	0	0
1807_GCA_000009185.1_ASM918v1_01833.faa	2	3	1	0
1809_GCA_000009185.1_ASM918v1_01835.faa	1	17	1	0
1810_GCA_000009185.1_ASM918v1_01836.faa	1	2	0	0
1811_GCA_000009185.1_ASM918v1_01837.faa	1	6	0	0
1814_GCA_000009185.1_ASM918v1_01840.faa	5	22	13	0
1815_GCA_000009185.1_ASM918v1_01841.faa	2	28	22	7
1817_GCA_000009185.1_ASM918v1_01843.faa	1	4	0	0
1818_GCA_000009185.1_ASM918v1_01844.faa	3	5	2	0
1819_GCA_000009185.1_ASM918v1_01845.faa	3	8	0	0
1822_GCA_000009185.1_ASM918v1_01848.faa	1	3	5	8
1823_GCA_000009185.1_ASM918v1_01849.faa	1	0	0	0
1826_GCA_000009185.1_ASM918v1_01852.faa	1	2	0	0
1827_GCA_000009185.1_ASM918v1_01853.faa	1	1	0	0
1828_GCA_000009185.1_ASM918v1_01854.faa	1	0	0	0
1829_GCA_000009185.1_ASM918v1_01855.faa	1	0	0	0
1830_GCA_000009185.1_ASM918v1_01856.faa	2	3	0	0
1831_GCA_000009185.1_ASM918v1_01857.faa	3	3	1	0
1832_GCA_000009185.1_ASM918v1_01858.faa	1	3	3	2
1833_GCA_000009185.1_ASM918v1_01859.faa	1	0	5	1
1835_GCA_000009185.1_ASM918v1_01861.faa	1	0	0	0
1836_GCA_000009185.1_ASM918v1_01862.faa	1	3	0	0
1837_GCA_000009185.1_ASM918v1_01863.faa	1	3	0	0
1838_GCA_000009185.1_ASM918v1_01864.faa	4	0	0	0
1839_GCA_000009185.1_ASM918v1_01865.faa	0	2	0	0
1840_GCA_000009185.1_ASM918v1_01866.faa	1	14	2	0
1841_GCA_000009185.1_ASM918v1_01867.faa	5	13	2	0
1842_GCA_000009185.1_ASM918v1_01868.faa	7	7	0	0
1843_GCA_000009185.1_ASM918v1_01869.faa	2	8	5	5
1845_GCA_000009185.1_ASM918v1_01871.faa	1	2	1	0
1847_GCA_000009185.1_ASM918v1_01873.faa	1	0	0	0
1848_GCA_000009185.1_ASM918v1_01874.faa	1	2	0	0
1849_GCA_000009185.1_ASM918v1_01875.faa	1	2	1	0
1850_GCA_000009185.1_ASM918v1_01876.faa	1	2	0	0
1851_GCA_000009185.1_ASM918v1_01877.faa	9	1	0	0
1852_GCA_000009185.1_ASM918v1_01878.faa	1	3	1	0
1854_GCA_000009185.1_ASM918v1_01880.faa	1	1	2	0
1855_GCA_000009185.1_ASM918v1_01881.faa	1	3	2	23
1856_GCA_000009185.1_ASM918v1_01882.faa	0	2	1	0
1857_GCA_000009185.1_ASM918v1_01883.faa	5	17	0	0
1858_GCA_000009185.1_ASM918v1_01884.faa	5	17	0	0
1859_GCA_000009185.1_ASM918v1_01885.faa	5	17	0	0
1860_GCA_000009185.1_ASM918v1_01886.faa	1	13	0	0
1861_GCA_000009185.1_ASM918v1_01887.faa	1	5	0	0
1862_GCA_000009185.1_ASM918v1_01888.faa	1	5	0	0
1864_GCA_000009185.1_ASM918v1_01890.faa	2	3	6	2
1865_GCA_000009185.1_ASM918v1_01891.faa	1	7	19	42
1866_GCA_000009185.1_ASM918v1_01892.faa	1	2	1	0
1867_GCA_000009185.1_ASM918v1_01893.faa	1	0	0	0
1868_GCA_000009185.1_ASM918v1_01894.faa	2	12	14	10
1869_GCA_000009185.1_ASM918v1_01895.faa	1	13	21	22
1870_GCA_000009185.1_ASM918v1_01896.faa	1	0	0	0
1872_GCA_000009185.1_ASM918v1_01898.faa	2	0	0	0
1873_GCA_000009185.1_ASM918v1_01899.faa	0	9	20	42
1874_GCA_000009185.1_ASM918v1_01900.faa	5	12	1	1
1875_GCA_000009185.1_ASM918v1_01901.faa	1	0	0	0
1876_GCA_000009185.1_ASM918v1_01902.faa	10	8	5	5
1877_GCA_000009185.1_ASM918v1_01903.faa	6	7	0	0
1878_GCA_000009185.1_ASM918v1_01904.faa	1	0	0	0
1879_GCA_000009185.1_ASM918v1_01905.faa	5	11	3	0
1880_GCA_000009185.1_ASM918v1_01906.faa	1	0	0	0
1881_GCA_000009185.1_ASM918v1_01907.faa	0	7	8	1
1882_GCA_000009185.1_ASM918v1_01908.faa	1	3	0	0
1884_GCA_000009185.1_ASM918v1_01910.faa	1	0	0	0
1885_GCA_000009185.1_ASM918v1_01911.faa	1	2	0	0
1886_GCA_000009185.1_ASM918v1_01912.faa	1	2	10	4
1887_GCA_000009185.1_ASM918v1_01913.faa	1	3	0	0
1888_GCA_000009185.1_ASM918v1_01914.faa	3	1	0	0
1889_GCA_000009185.1_ASM918v1_01915.faa	1	0	0	0
1890_GCA_000009185.1_ASM918v1_01916.faa	1	2	1	0
1891_GCA_000009185.1_ASM918v1_01917.faa	1	2	0	0
1892_GCA_000009185.1_ASM918v1_01918.faa	1	5	0	0
1893_GCA_000009185.1_ASM918v1_01919.faa	2	0	0	0
1894_GCA_000009185.1_ASM918v1_01920.faa	2	3	1	0
1895_GCA_000009185.1_ASM918v1_01921.faa	1	2	3	0
1896_GCA_000009185.1_ASM918v1_01922.faa	4	25	3	2
1897_GCA_000009185.1_ASM918v1_01923.faa	4	25	2	1
1898_GCA_000009185.1_ASM918v1_01924.faa	7	0	2	1
1899_GCA_000009185.1_ASM918v1_01925.faa	1	0	0	0
1900_GCA_000009185.1_ASM918v1_01926.faa	1	0	0	0
1901_GCA_000009185.1_ASM918v1_01927.faa	1	2	3	14
1902_GCA_000009185.1_ASM918v1_01928.faa	1	0	0	0
1903_GCA_000009185.1_ASM918v1_01929.faa	1	0	0	0
1904_GCA_000009185.1_ASM918v1_01930.faa	0	2	12	7
1906_GCA_000009185.1_ASM918v1_01932.faa	1	0	0	0
1907_GCA_000009185.1_ASM918v1_01933.faa	1	2	0	0
1908_GCA_000009185.1_ASM918v1_01934.faa	1	5	5	1
1909_GCA_000009185.1_ASM918v1_01935.faa	2	5	1	0
1910_GCA_000009185.1_ASM918v1_01936.faa	1	2	0	0
1911_GCA_000009185.1_ASM918v1_01937.faa	4	10	5	0
1912_GCA_000009185.1_ASM918v1_01938.faa	1	5	0	0
1913_GCA_000009185.1_ASM918v1_01939.faa	1	4	3	0
1914_GCA_000009185.1_ASM918v1_01940.faa	2	7	0	0
1916_GCA_000009185.1_ASM918v1_01942.faa	1	0	0	0
1919_GCA_000009185.1_ASM918v1_01945.faa	3	18	2	0
1920_GCA_000009185.1_ASM918v1_01946.faa	2	16	2	0
1921_GCA_000009185.1_ASM918v1_01947.faa	3	18	2	0
1922_GCA_000009185.1_ASM918v1_01948.faa	1	3	0	0
1923_GCA_000009185.1_ASM918v1_01949.faa	1	6	0	0
1924_GCA_000009185.1_ASM918v1_01950.faa	1	1	9	6
1925_GCA_000009185.1_ASM918v1_01951.faa	1	2	0	0
1926_GCA_000009185.1_ASM918v1_01952.faa	2	1	17	9
1927_GCA_000009185.1_ASM918v1_01953.faa	1	0	0	0
1928_GCA_000009185.1_ASM918v1_01954.faa	5	3	0	0
1929_GCA_000009185.1_ASM918v1_01955.faa	1	3	0	0
1930_GCA_000009185.1_ASM918v1_01956.faa	2	0	0	0
1931_GCA_000009185.1_ASM918v1_01957.faa	1	1	0	0
1932_GCA_000009185.1_ASM918v1_01958.faa	3	3	5	22
1933_GCA_000009185.1_ASM918v1_01959.faa	1	0	0	0
1934_GCA_000009185.1_ASM918v1_01960.faa	2	6	0	0
1935_GCA_000009185.1_ASM918v1_01961.faa	1	2	0	0
1936_GCA_000009185.1_ASM918v1_01962.faa	1	6	0	0
1938_GCA_000009185.1_ASM918v1_01964.faa	1	0	0	0
1939_GCA_000009185.1_ASM918v1_01965.faa	4	2	0	0
1940_GCA_000009185.1_ASM918v1_01966.faa	17	4	3	0
1941_GCA_000009185.1_ASM918v1_01967.faa	1	5	4	3
1944_GCA_000009185.1_ASM918v1_01970.faa	2	0	0	0
1945_GCA_000009185.1_ASM918v1_01971.faa	9	3	1	0
1946_GCA_000009185.1_ASM918v1_01972.faa	2	0	0	0
1947_GCA_000009185.1_ASM918v1_01973.faa	7	2	0	0
1948_GCA_000009185.1_ASM918v1_01974.faa	2	0	0	0
1949_GCA_000009185.1_ASM918v1_01975.faa	1	0	0	0
1950_GCA_000009185.1_ASM918v1_01976.faa	1	0	0	0
1951_GCA_000009185.1_ASM918v1_01977.faa	1	0	0	0
1952_GCA_000009185.1_ASM918v1_01978.faa	1	5	1	0
1953_GCA_000009185.1_ASM918v1_01979.faa	1	4	1	0
1956_GCA_000009185.1_ASM918v1_01983.faa	1	1	0	0
1957_GCA_000009185.1_ASM918v1_01984.faa	1	4	1	0
1958_GCA_000009185.1_ASM918v1_01985.faa	1	3	0	0
1959_GCA_000009185.1_ASM918v1_01986.faa	1	9	5	7
1960_GCA_000009185.1_ASM918v1_01987.faa	1	0	0	0
1961_GCA_000009185.1_ASM918v1_01988.faa	1	0	0	0
1962_GCA_000009185.1_ASM918v1_01989.faa	9	1	0	0
1965_GCA_000009185.1_ASM918v1_01992.faa	0	6	7	0
1966_GCA_000009185.1_ASM918v1_01993.faa	1	3	0	0
1967_GCA_000009185.1_ASM918v1_01994.faa	1	6	0	0
1968_GCA_000009185.1_ASM918v1_01995.faa	0	1	1	0
1969_GCA_000009185.1_ASM918v1_01996.faa	1	0	0	0
1970_GCA_000009185.1_ASM918v1_01997.faa	1	2	0	0
1971_GCA_000009185.1_ASM918v1_01998.faa	1	3	0	0
1972_GCA_000009185.1_ASM918v1_01999.faa	3	3	0	0
1973_GCA_000009185.1_ASM918v1_02000.faa	1	2	0	0
1974_GCA_000009185.1_ASM918v1_02001.faa	1	4	3	0
1975_GCA_000009185.1_ASM918v1_02002.faa	1	2	2	0
1976_GCA_000009185.1_ASM918v1_02003.faa	1	0	0	0
1977_GCA_000009185.1_ASM918v1_02004.faa	1	0	0	0
1978_GCA_000009185.1_ASM918v1_02005.faa	1	0	0	0
1979_GCA_000009185.1_ASM918v1_02006.faa	2	2	0	0
1980_GCA_000009185.1_ASM918v1_02007.faa	2	1	0	0
1981_GCA_000009185.1_ASM918v1_02008.faa	2	4	3	0
1982_GCA_000009185.1_ASM918v1_02009.faa	1	7	0	0
1983_GCA_000009185.1_ASM918v1_02010.faa	1	3	6	0
1985_GCA_000009185.1_ASM918v1_02012.faa	1	0	0	0
1986_GCA_000009185.1_ASM918v1_02013.faa	1	0	3	4
1987_GCA_000009185.1_ASM918v1_02014.faa	1	0	0	0
1988_GCA_000009185.1_ASM918v1_02015.faa	0	5	2	0
1990_GCA_000009185.1_ASM918v1_02017.faa	7	4	0	0
1991_GCA_000009185.1_ASM918v1_02018.faa	2	3	12	0
1992_GCA_000009185.1_ASM918v1_02019.faa	1	3	1	0
1993_GCA_000009185.1_ASM918v1_02020.faa	5	2	0	0
1994_GCA_000009185.1_ASM918v1_02021.faa	2	6	0	0
1995_GCA_000009185.1_ASM918v1_02022.faa	1	9	0	0
1996_GCA_000009185.1_ASM918v1_02023.faa	2	0	0	0
1997_GCA_000009185.1_ASM918v1_02024.faa	1	2	0	0
1998_GCA_000009185.1_ASM918v1_02025.faa	7	23	12	1
1999_GCA_000009185.1_ASM918v1_02026.faa	5	0	0	0
2000_GCA_000009185.1_ASM918v1_02027.faa	5	0	0	0
2001_GCA_000009185.1_ASM918v1_02028.faa	7	3	0	0
2002_GCA_000009185.1_ASM918v1_02029.faa	8	5	2	0
2003_GCA_000009185.1_ASM918v1_02030.faa	4	0	0	0
2004_GCA_000009185.1_ASM918v1_02031.faa	3	0	0	0
2005_GCA_000009185.1_ASM918v1_02032.faa	1	0	0	0
2006_GCA_000009185.1_ASM918v1_02033.faa	1	0	0	0
2007_GCA_000009185.1_ASM918v1_02034.faa	6	23	3	0
2008_GCA_000009185.1_ASM918v1_02035.faa	1	0	0	0
2009_GCA_000009185.1_ASM918v1_02036.faa	1	0	0	0
2010_GCA_000009185.1_ASM918v1_02037.faa	1	0	0	0
2011_GCA_000009185.1_ASM918v1_02038.faa	2	0	0	0
2012_GCA_000009185.1_ASM918v1_02039.faa	1	0	0	0
2013_GCA_000009185.1_ASM918v1_02040.faa	1	0	0	0
2020_GCA_000009185.1_ASM918v1_02047.faa	2	1	0	0
2024_GCA_000009185.1_ASM918v1_02051.faa	0	6	0	0
2025_GCA_000009185.1_ASM918v1_02052.faa	1	1	0	0
2028_GCA_000009185.1_ASM918v1_02055.faa	3	6	0	0
2030_GCA_000009185.1_ASM918v1_02057.faa	2	9	0	0
2037_GCA_000009185.1_ASM918v1_02064.faa	1	3	0	0
2038_GCA_000009185.1_ASM918v1_02066.faa	5	1	0	0
2039_GCA_000009185.1_ASM918v1_02067.faa	6	12	4	1
2040_GCA_000009185.1_ASM918v1_02068.faa	1	0	0	0
2041_GCA_000009185.1_ASM918v1_02069.faa	1	0	0	0
2042_GCA_000009185.1_ASM918v1_02070.faa	1	0	0	0
2043_GCA_000009185.1_ASM918v1_02071.faa	5	11	0	0
2044_GCA_000009185.1_ASM918v1_02072.faa	8	1	0	0
2045_GCA_000009185.1_ASM918v1_02073.faa	1	5	0	0
2046_GCA_000009185.1_ASM918v1_02074.faa	3	0	0	0
2048_GCA_000009185.1_ASM918v1_02076.faa	1	0	0	0
2049_GCA_000009185.1_ASM918v1_02077.faa	1	3	0	0
2050_GCA_000009185.1_ASM918v1_02078.faa	4	7	7	3
2051_GCA_000009185.1_ASM918v1_02079.faa	5	7	3	0
2052_GCA_000009185.1_ASM918v1_02080.faa	1	7	9	5
2055_GCA_000009185.1_ASM918v1_02083.faa	0	5	3	0
2056_GCA_000009185.1_ASM918v1_02084.faa	1	4	3	0
2057_GCA_000009185.1_ASM918v1_02085.faa	1	3	0	0
2058_GCA_000009185.1_ASM918v1_02086.faa	1	6	0	0
2061_GCA_000009185.1_ASM918v1_02089.faa	1	0	0	0
2062_GCA_000009185.1_ASM918v1_02090.faa	1	0	0	0
2063_GCA_000009185.1_ASM918v1_02091.faa	1	1	0	0
2064_GCA_000009185.1_ASM918v1_02092.faa	1	1	0	0
2065_GCA_000009185.1_ASM918v1_02093.faa	1	3	3	0
2066_GCA_000009185.1_ASM918v1_02094.faa	1	1	0	0
2067_GCA_000009185.1_ASM918v1_02095.faa	1	14	2	0
2068_GCA_000009185.1_ASM918v1_02096.faa	3	7	0	0
2070_GCA_000009185.1_ASM918v1_02098.faa	5	11	0	0
2071_GCA_000009185.1_ASM918v1_02099.faa	1	1	0	0
2072_GCA_000009185.1_ASM918v1_02100.faa	1	0	0	0
2073_GCA_000009185.1_ASM918v1_02101.faa	1	0	0	0
2074_GCA_000009185.1_ASM918v1_02103.faa	2	2	0	0
2077_GCA_000009185.1_ASM918v1_02106.faa	2	1	0	0
2078_GCA_000009185.1_ASM918v1_02107.faa	1	1	1	0
2080_GCA_000009185.1_ASM918v1_02109.faa	1	3	0	0
2084_GCA_000009185.1_ASM918v1_02113.faa	0	20	9	1
2085_GCA_000009185.1_ASM918v1_02114.faa	0	2	0	0
2086_GCA_000009185.1_ASM918v1_02115.faa	0	1	2	6
2088_GCA_000009185.1_ASM918v1_02117.faa	1	0	0	0
2090_GCA_000009185.1_ASM918v1_02119.faa	1	0	0	0
2091_GCA_000009185.1_ASM918v1_02120.faa	1	0	0	0
2094_GCA_000009185.1_ASM918v1_02123.faa	0	3	0	0
2095_GCA_000009185.1_ASM918v1_02124.faa	1	0	0	0
2098_GCA_000009185.1_ASM918v1_02127.faa	7	2	0	0
2100_GCA_000009185.1_ASM918v1_02129.faa	1	0	0	0
2101_GCA_000009185.1_ASM918v1_02130.faa	1	0	0	0
2102_GCA_000009185.1_ASM918v1_02131.faa	2	2	0	0
2103_GCA_000009185.1_ASM918v1_02132.faa	1	5	4	0
2104_GCA_000009185.1_ASM918v1_02133.faa	1	4	5	12
2105_GCA_000009185.1_ASM918v1_02134.faa	0	2	1	0
2106_GCA_000009185.1_ASM918v1_02135.faa	3	1	7	1
2107_GCA_000009185.1_ASM918v1_02136.faa	1	3	1	0
2108_GCA_000009185.1_ASM918v1_02137.faa	1	0	0	0
2109_GCA_000009185.1_ASM918v1_02138.faa	1	0	0	0
2110_GCA_000009185.1_ASM918v1_02139.faa	1	0	0	0
2111_GCA_000009185.1_ASM918v1_02140.faa	1	0	0	0
2112_GCA_000009185.1_ASM918v1_02141.faa	1	0	0	0
2113_GCA_000009185.1_ASM918v1_02142.faa	2	1	0	0
2114_GCA_000009185.1_ASM918v1_02143.faa	5	1	0	0
2115_GCA_000009185.1_ASM918v1_02144.faa	1	0	0	0
2116_GCA_000009185.1_ASM918v1_02145.faa	2	0	0	0
2117_GCA_000009185.1_ASM918v1_02146.faa	4	27	20	19
2118_GCA_000009185.1_ASM918v1_02147.faa	6	29	6	0
2119_GCA_000009185.1_ASM918v1_02148.faa	1	0	0	0
2120_GCA_000009185.1_ASM918v1_02149.faa	1	0	2	6
2122_GCA_000009185.1_ASM918v1_02151.faa	0	1	0	0
2124_GCA_000009185.1_ASM918v1_02153.faa	1	0	0	0
2125_GCA_000009185.1_ASM918v1_02154.faa	1	1	0	0
2126_GCA_000009185.1_ASM918v1_02155.faa	0	2	2	0
2127_GCA_000009185.1_ASM918v1_02156.faa	1	2	0	0
2129_GCA_000009185.1_ASM918v1_02158.faa	1	2	0	0
2130_GCA_000009185.1_ASM918v1_02159.faa	1	7	0	0
2131_GCA_000009185.1_ASM918v1_02160.faa	5	0	0	0
2132_GCA_000009185.1_ASM918v1_02161.faa	1	1	0	0
2134_GCA_000009185.1_ASM918v1_02163.faa	1	3	3	1
2136_GCA_000009185.1_ASM918v1_02165.faa	1	0	0	0
2141_GCA_000009185.1_ASM918v1_02171.faa	1	1	0	0
2143_GCA_000009185.1_ASM918v1_02173.faa	0	1	1	0
2145_GCA_000009185.1_ASM918v1_02176.faa	1	0	0	0
2147_GCA_000009185.1_ASM918v1_02178.faa	1	0	0	0
2148_GCA_000009185.1_ASM918v1_02179.faa	5	2	0	0
2149_GCA_000009185.1_ASM918v1_02180.faa	1	3	1	0
2150_GCA_000009185.1_ASM918v1_02181.faa	2	0	0	0
2151_GCA_000009185.1_ASM918v1_02182.faa	1	0	0	0
2152_GCA_000009185.1_ASM918v1_02183.faa	5	31	8	1
2153_GCA_000009185.1_ASM918v1_02184.faa	1	0	0	0
2154_GCA_000009185.1_ASM918v1_02185.faa	1	0	0	0
2155_GCA_000009185.1_ASM918v1_02186.faa	1	0	0	0
2156_GCA_000009185.1_ASM918v1_02187.faa	1	0	0	0
2158_GCA_000009185.1_ASM918v1_02189.faa	2	0	0	0
2159_GCA_000009185.1_ASM918v1_02190.faa	7	1	1	0
2160_GCA_000009185.1_ASM918v1_02191.faa	1	0	0	0
2161_GCA_000009185.1_ASM918v1_02192.faa	3	0	0	0
2162_GCA_000009185.1_ASM918v1_02193.faa	2	0	0	0
2163_GCA_000009185.1_ASM918v1_02194.faa	1	0	0	0
2164_GCA_000009185.1_ASM918v1_02195.faa	8	18	13	6
2165_GCA_000009185.1_ASM918v1_02196.faa	1	0	0	0
2166_GCA_000009185.1_ASM918v1_02197.faa	1	0	0	0
2167_GCA_000009185.1_ASM918v1_02199.faa	2	5	1	0
2170_GCA_000009185.1_ASM918v1_02202.faa	4	10	8	0
2171_GCA_000009185.1_ASM918v1_02203.faa	1	12	4	0
2172_GCA_000009185.1_ASM918v1_02204.faa	1	0	0	0
2173_GCA_000009185.1_ASM918v1_02205.faa	2	0	0	0
2174_GCA_000009185.1_ASM918v1_02206.faa	1	3	0	0
2175_GCA_000009185.1_ASM918v1_02207.faa	1	0	0	0
2176_GCA_000009185.1_ASM918v1_02208.faa	7	6	0	0
2177_GCA_000009185.1_ASM918v1_02209.faa	7	15	5	0
2178_GCA_000009185.1_ASM918v1_02210.faa	1	0	1	0
2179_GCA_000009185.1_ASM918v1_02211.faa	1	0	0	0
2180_GCA_000009185.1_ASM918v1_02212.faa	5	17	0	0
2181_GCA_000009185.1_ASM918v1_02213.faa	5	19	0	0
2182_GCA_000009185.1_ASM918v1_02215.faa	1	0	0	0
2183_GCA_000009185.1_ASM918v1_02216.faa	1	0	0	0
2184_GCA_000009185.1_ASM918v1_02217.faa	1	0	0	0
2185_GCA_000009185.1_ASM918v1_02218.faa	1	0	0	0
2186_GCA_000009185.1_ASM918v1_02219.faa	1	0	0	0
2187_GCA_000009185.1_ASM918v1_02220.faa	1	0	0	0
2188_GCA_000009185.1_ASM918v1_02221.faa	5	0	0	0
2189_GCA_000009185.1_ASM918v1_02222.faa	3	0	0	0
2190_GCA_000009185.1_ASM918v1_02223.faa	10	17	9	3
2191_GCA_000009185.1_ASM918v1_02224.faa	3	30	19	1
2193_GCA_000009185.1_ASM918v1_02226.faa	1	0	0	0
2194_GCA_000009185.1_ASM918v1_02227.faa	4	22	0	0
2195_GCA_000009185.1_ASM918v1_02228.faa	3	24	1	0
2196_GCA_000009185.1_ASM918v1_02229.faa	3	24	2	0
2197_GCA_000009185.1_ASM918v1_02230.faa	5	13	0	0
2198_GCA_000009185.1_ASM918v1_02231.faa	1	0	0	0
2199_GCA_000009185.1_ASM918v1_02232.faa	1	0	0	0
2202_GCA_000009185.1_ASM918v1_02235.faa	6	1	0	0
2203_GCA_000009185.1_ASM918v1_02236.faa	1	0	0	0
2204_GCA_000009185.1_ASM918v1_02237.faa	0	5	15	22
2205_GCA_000009185.1_ASM918v1_02238.faa	1	2	7	6
2207_GCA_000009185.1_ASM918v1_02240.faa	3	1	4	0
2208_GCA_000009185.1_ASM918v1_02241.faa	1	0	0	0
2209_GCA_000009185.1_ASM918v1_02242.faa	1	0	0	0
2210_GCA_000009185.1_ASM918v1_02243.faa	4	5	0	0
2211_GCA_000009185.1_ASM918v1_02245.faa	1	1	0	0
2212_GCA_000009185.1_ASM918v1_02246.faa	1	9	0	0
2213_GCA_000009185.1_ASM918v1_02247.faa	1	0	0	0
2214_GCA_000009185.1_ASM918v1_02248.faa	1	6	0	0
2215_GCA_000009185.1_ASM918v1_02249.faa	0	8	0	0
2216_GCA_000009185.1_ASM918v1_02250.faa	1	0	0	0
2217_GCA_000009185.1_ASM918v1_02251.faa	1	5	0	0
2218_GCA_000009185.1_ASM918v1_02252.faa	1	2	0	0
2219_GCA_000009185.1_ASM918v1_02253.faa	0	5	0	0
2220_GCA_000009185.1_ASM918v1_02254.faa	1	5	0	0
2222_GCA_000009185.1_ASM918v1_02256.faa	1	0	0	0
2223_GCA_000009185.1_ASM918v1_02257.faa	1	0	0	0
2226_GCA_000009185.1_ASM918v1_02261.faa	1	4	0	0
2227_GCA_000009185.1_ASM918v1_02262.faa	2	4	0	0
2228_GCA_000009185.1_ASM918v1_02263.faa	1	2	0	0
2229_GCA_000009185.1_ASM918v1_02264.faa	1	3	0	0
2231_GCA_000009185.1_ASM918v1_02266.faa	3	10	0	0
2232_GCA_000009185.1_ASM918v1_02267.faa	2	4	4	0
2233_GCA_000009185.1_ASM918v1_02268.faa	3	6	4	0
2234_GCA_000009185.1_ASM918v1_02269.faa	2	5	8	14
2235_GCA_000009185.1_ASM918v1_02270.faa	1	6	4	0
2236_GCA_000009185.1_ASM918v1_02271.faa	1	7	8	0
2237_GCA_000009185.1_ASM918v1_02272.faa	5	24	16	6
2238_GCA_000009185.1_ASM918v1_02273.faa	1	2	2	1
2239_GCA_000009185.1_ASM918v1_02274.faa	1	4	0	0
2240_GCA_000009185.1_ASM918v1_02275.faa	1	1	0	0
2242_GCA_000009185.1_ASM918v1_02277.faa	7	8	0	0
2243_GCA_000009185.1_ASM918v1_02278.faa	1	1	1	1
2244_GCA_000009185.1_ASM918v1_02279.faa	2	3	0	0
2245_GCA_000009185.1_ASM918v1_02280.faa	5	12	0	0
2246_GCA_000009185.1_ASM918v1_02281.faa	5	12	0	0
2247_GCA_000009185.1_ASM918v1_02282.faa	5	12	0	0
2248_GCA_000009185.1_ASM918v1_02283.faa	6	16	0	0
2249_GCA_000009185.1_ASM918v1_02284.faa	7	8	0	0
2250_GCA_000009185.1_ASM918v1_02285.faa	1	0	0	0
2251_GCA_000009185.1_ASM918v1_02286.faa	3	9	1	0
2252_GCA_000009185.1_ASM918v1_02287.faa	1	0	0	0
2253_GCA_000009185.1_ASM918v1_02288.faa	1	0	0	0
2254_GCA_000009185.1_ASM918v1_02289.faa	1	1	0	0
2255_GCA_000009185.1_ASM918v1_02290.faa	4	2	0	0
2256_GCA_000009185.1_ASM918v1_02291.faa	1	0	0	0
2257_GCA_000009185.1_ASM918v1_02292.faa	6	4	0	0
2258_GCA_000009185.1_ASM918v1_02293.faa	3	12	12	11
2259_GCA_000009185.1_ASM918v1_02294.faa	1	12	2	0
2260_GCA_000009185.1_ASM918v1_02295.faa	7	5	1	0
2261_GCA_000009185.1_ASM918v1_02296.faa	2	2	0	0
2264_GCA_000009185.1_ASM918v1_02300.faa	1	8	10	0
2266_GCA_000009185.1_ASM918v1_02303.faa	1	1	0	0
2267_GCA_000009185.1_ASM918v1_02304.faa	2	4	4	4
2268_GCA_000009185.1_ASM918v1_02305.faa	0	17	0	0
2269_GCA_000009185.1_ASM918v1_02306.faa	2	12	1	0
2270_GCA_000009185.1_ASM918v1_02307.faa	1	1	0	0
2271_GCA_000009185.1_ASM918v1_02308.faa	1	2	0	0
2273_GCA_000009185.1_ASM918v1_02310.faa	5	9	1	0
2274_GCA_000009185.1_ASM918v1_02311.faa	10	15	5	0
2275_GCA_000009185.1_ASM918v1_02312.faa	1	0	0	0
2276_GCA_000009185.1_ASM918v1_02313.faa	6	9	11	4
2277_GCA_000009185.1_ASM918v1_02314.faa	1	0	0	0
2279_GCA_000009185.1_ASM918v1_02316.faa	4	14	12	5
2280_GCA_000009185.1_ASM918v1_02317.faa	2	20	1	0
2281_GCA_000009185.1_ASM918v1_02318.faa	1	0	0	0
2282_GCA_000009185.1_ASM918v1_02319.faa	1	5	0	0
2283_GCA_000009185.1_ASM918v1_02320.faa	1	4	5	0
2285_GCA_000009185.1_ASM918v1_02322.faa	1	3	1	0
2286_GCA_000009185.1_ASM918v1_02323.faa	1	6	0	0
2289_GCA_000009185.1_ASM918v1_02326.faa	0	8	0	0
2290_GCA_000009185.1_ASM918v1_02327.faa	1	0	0	0
2291_GCA_000009185.1_ASM918v1_02328.faa	2	2	0	0
2292_GCA_000009185.1_ASM918v1_02329.faa	1	0	0	0
2294_GCA_000009185.1_ASM918v1_02331.faa	1	3	5	0
2295_GCA_000009185.1_ASM918v1_02332.faa	0	1	0	0
2297_GCA_000009185.1_ASM918v1_02334.faa	5	3	0	0
2298_GCA_000009185.1_ASM918v1_02335.faa	1	4	3	11
2299_GCA_000009185.1_ASM918v1_02336.faa	11	3	2	0
2300_GCA_000009185.1_ASM918v1_02337.faa	1	0	0	0
2301_GCA_000009185.1_ASM918v1_02338.faa	2	0	0	0
2302_GCA_000009185.1_ASM918v1_02339.faa	2	1	8	0
2303_GCA_000009185.1_ASM918v1_02340.faa	3	1	0	0
2304_GCA_000009185.1_ASM918v1_02341.faa	8	8	5	0
2305_GCA_000009185.1_ASM918v1_02342.faa	4	9	4	0
2306_GCA_000009185.1_ASM918v1_02343.faa	2	12	1	0
2307_GCA_000009185.1_ASM918v1_02344.faa	2	11	0	0
2308_GCA_000009185.1_ASM918v1_02345.faa	1	2	0	0
2309_GCA_000009185.1_ASM918v1_02346.faa	1	0	0	0
2310_GCA_000009185.1_ASM918v1_02347.faa	5	16	5	1
2311_GCA_000009185.1_ASM918v1_02348.faa	5	16	3	1
2312_GCA_000009185.1_ASM918v1_02349.faa	1	12	6	16
2313_GCA_000009185.1_ASM918v1_02350.faa	0	11	11	21
2314_GCA_000009185.1_ASM918v1_02351.faa	2	18	4	0
2319_GCA_000009185.1_ASM918v1_02356.faa	1	1	0	0
2320_GCA_000009185.1_ASM918v1_02357.faa	1	3	0	0
2322_GCA_000009185.1_ASM918v1_02359.faa	1	7	12	4
2323_GCA_000009185.1_ASM918v1_02360.faa	1	0	0	0
2324_GCA_000009185.1_ASM918v1_02361.faa	1	2	0	0
2325_GCA_000009185.1_ASM918v1_02362.faa	2	3	1	0
2326_GCA_000009185.1_ASM918v1_02363.faa	1	2	0	0
2327_GCA_000009185.1_ASM918v1_02364.faa	1	3	0	0
2329_GCA_000009185.1_ASM918v1_02366.faa	1	0	0	0
2330_GCA_000009185.1_ASM918v1_02367.faa	3	1	0	0
2331_GCA_000009185.1_ASM918v1_02368.faa	1	1	0	0
2332_GCA_000009185.1_ASM918v1_02369.faa	1	3	0	0
2333_GCA_000009185.1_ASM918v1_02370.faa	0	1	13	10
2334_GCA_000009185.1_ASM918v1_02371.faa	2	1	0	0
2335_GCA_000009185.1_ASM918v1_02372.faa	1	0	0	0
2336_GCA_000009185.1_ASM918v1_02373.faa	1	5	0	0
2338_GCA_000009185.1_ASM918v1_02375.faa	1	8	6	1
2339_GCA_000009185.1_ASM918v1_02376.faa	1	0	2	2
2340_GCA_000009185.1_ASM918v1_02377.faa	1	7	2	0
2341_GCA_000009185.1_ASM918v1_02378.faa	1	11	0	0
2342_GCA_000009185.1_ASM918v1_02379.faa	2	11	0	0
2343_GCA_000009185.1_ASM918v1_02380.faa	2	6	1	0
2344_GCA_000009185.1_ASM918v1_02381.faa	1	6	3	0
2345_GCA_000009185.1_ASM918v1_02382.faa	1	5	0	0
2346_GCA_000009185.1_ASM918v1_02384.faa	1	3	0	0
2348_GCA_000009185.1_ASM918v1_02386.faa	1	3	3	1
2349_GCA_000009185.1_ASM918v1_02387.faa	1	0	0	0
[truncated: 58,811 more rows]
