# Supplementary material for: Pan-genome analysis and ancestral state reconstruction of class halobacteria: probability of a new super-order
Source: Sci Rep. 2020 Dec 3;10:21205. doi: 10.1038/s41598-020-77723-6 (PMC7713125; doi:10.1038/s41598-020-77723-6)
Supplement: Supplementary file 4 — Supplementary Information 4. [file 41598_2020_77723_MOESM4_ESM.xlsx]

## Sheet: Sheet1
Supplementary Table S7 DETAILED ANNOTATION OF ANCESTRAL GENES OF HALBACTERIAL LCA (sheet1)
09100 Metabolism
09101 Carbohydrate metabolism
00010 Glycolysis / Gluconeogenesis [PATH:ko00010]
GCA_000220355.1_ASM22035v1_genomic_00028 K00845 glk; glucokinase [EC:2.7.1.2]
GCA_000220355.1_ASM22035v1_genomic_00866 K01810 GPI, pgi; glucose-6-phosphate isomerase [EC:5.3.1.9]
GCA_000009185.1_ASM918v1_00982 K03841 FBP, fbp; fructose-1,6-bisphosphatase I [EC:3.1.3.11]
GCA_000009185.1_ASM918v1_00181 K16306 K16306; fructose-bisphosphate aldolase / 2-amino-3,7-dideoxy-D-threo-hept-6-ulosonate synthase [EC:4.1.2.13 2.2.1.10]
GCA_000220355.1_ASM22035v1_genomic_01136 K01803 TPI, tpiA; triosephosphate isomerase (TIM) [EC:5.3.1.1]
GCA_000009185.1_ASM918v1_00406 K00150 gap2; glyceraldehyde-3-phosphate dehydrogenase (NAD(P)) [EC:1.2.1.59]
GCA_000009185.1_ASM918v1_00445 K00927 PGK, pgk; phosphoglycerate kinase [EC:2.7.2.3]
GCA_000009185.1_ASM918v1_02163 K01689 ENO, eno; enolase [EC:4.2.1.11]
GCA_000009185.1_ASM918v1_00646 K00873 PK, pyk; pyruvate kinase [EC:2.7.1.40]
GCA_000009185.1_ASM918v1_00643 K01007 pps, ppsA; pyruvate, water dikinase [EC:2.7.9.2]
GCA_000011085.1_ASM1108v1_02767 K00161 PDHA, pdhA; pyruvate dehydrogenase E1 component alpha subunit [EC:1.2.4.1]
GCA_000011085.1_ASM1108v1_02766 K00162 PDHB, pdhB; pyruvate dehydrogenase E1 component beta subunit [EC:1.2.4.1]
GCA_000011085.1_ASM1108v1_02765 K00627 DLAT, aceF, pdhC; pyruvate dehydrogenase E2 component (dihydrolipoamide acetyltransferase) [EC:2.3.1.12]
GCA_000220355.1_ASM22035v1_genomic_01125 K00169 porA; pyruvate ferredoxin oxidoreductase alpha subunit [EC:1.2.7.1]
GCA_000009185.1_ASM918v1_00604 K00174 korA, oorA, oforA; 2-oxoglutarate/2-oxoacid ferredoxin oxidoreductase subunit alpha [EC:1.2.7.3 1.2.7.11]
GCA_000009185.1_ASM918v1_00603 K00175 korB, oorB, oforB; 2-oxoglutarate/2-oxoacid ferredoxin oxidoreductase subunit beta [EC:1.2.7.3 1.2.7.11]
GCA_000009185.1_ASM918v1_01095 K00128 ALDH; aldehyde dehydrogenase (NAD+) [EC:1.2.1.3]
GCA_000025325.1_ASM2532v1_04390 K01895 ACSS1_2, acs; acetyl-CoA synthetase [EC:6.2.1.1]
GCA_000009185.1_ASM918v1_00606 K01895 ACSS1_2, acs; acetyl-CoA synthetase [EC:6.2.1.1]
GCA_000011085.1_ASM1108v1_00825 K24012 acdAB; acetate---CoA ligase (ADP-forming) [EC:6.2.1.13]
GCA_000009185.1_ASM918v1_00029 K15778 pmm-pgm; phosphomannomutase / phosphoglucomutase [EC:5.4.2.8 5.4.2.2]
GCA_000220355.1_ASM22035v1_genomic_01270 K15778 pmm-pgm; phosphomannomutase / phosphoglucomutase [EC:5.4.2.8 5.4.2.2]
00020 Citrate cycle (TCA cycle) [PATH:ko00020]
GCA_000009185.1_ASM918v1_02479 K00031 IDH1, IDH2, icd; isocitrate dehydrogenase [EC:1.1.1.42]
GCA_000009185.1_ASM918v1_00604 K00174 korA, oorA, oforA; 2-oxoglutarate/2-oxoacid ferredoxin oxidoreductase subunit alpha [EC:1.2.7.3 1.2.7.11]
GCA_000009185.1_ASM918v1_00603 K00175 korB, oorB, oforB; 2-oxoglutarate/2-oxoacid ferredoxin oxidoreductase subunit beta [EC:1.2.7.3 1.2.7.11]
GCA_000220355.1_ASM22035v1_genomic_01229 K01902 sucD; succinyl-CoA synthetase alpha subunit [EC:6.2.1.5]
GCA_000220355.1_ASM22035v1_genomic_01227 K01903 sucC; succinyl-CoA synthetase beta subunit [EC:6.2.1.5]
GCA_000009185.1_ASM918v1_01623 K00239 sdhA, frdA; succinate dehydrogenase / fumarate reductase, flavoprotein subunit [EC:1.3.5.1 1.3.5.4]
GCA_000009185.1_ASM918v1_02750 K00024 mdh; malate dehydrogenase [EC:1.1.1.37]
GCA_000011085.1_ASM1108v1_02767 K00161 PDHA, pdhA; pyruvate dehydrogenase E1 component alpha subunit [EC:1.2.4.1]
GCA_000011085.1_ASM1108v1_02766 K00162 PDHB, pdhB; pyruvate dehydrogenase E1 component beta subunit [EC:1.2.4.1]
GCA_000011085.1_ASM1108v1_02765 K00627 DLAT, aceF, pdhC; pyruvate dehydrogenase E2 component (dihydrolipoamide acetyltransferase) [EC:2.3.1.12]
GCA_000220355.1_ASM22035v1_genomic_01125 K00169 porA; pyruvate ferredoxin oxidoreductase alpha subunit [EC:1.2.7.1]
00030 Pentose phosphate pathway [PATH:ko00030]
GCA_000220355.1_ASM22035v1_genomic_00866 K01810 GPI, pgi; glucose-6-phosphate isomerase [EC:5.3.1.9]
GCA_000220355.1_ASM22035v1_genomic_00868 K00033 PGD, gnd, gntZ; 6-phosphogluconate dehydrogenase [EC:1.1.1.44 1.1.1.343]
GCA_000023945.1_ASM2394v1_00872 K00615 E2.2.1.1, tktA, tktB; transketolase [EC:2.2.1.1]
GCA_000009185.1_ASM918v1_03001 K01807 rpiA; ribose 5-phosphate isomerase A [EC:5.3.1.6]
GCA_000009185.1_ASM918v1_02471 K01619 deoC, DERA; deoxyribose-phosphate aldolase [EC:4.1.2.4]
GCA_000009185.1_ASM918v1_00029 K15778 pmm-pgm; phosphomannomutase / phosphoglucomutase [EC:5.4.2.8 5.4.2.2]
GCA_000220355.1_ASM22035v1_genomic_01270 K15778 pmm-pgm; phosphomannomutase / phosphoglucomutase [EC:5.4.2.8 5.4.2.2]
GCA_000009185.1_ASM918v1_02970 K00948 PRPS, prsA; ribose-phosphate pyrophosphokinase [EC:2.7.6.1]
GCA_000009185.1_ASM918v1_00744 K22969 gdh; glucose 1-dehydrogenase [EC:1.1.1.47]
GCA_000009185.1_ASM918v1_00515 K00874 kdgK; 2-dehydro-3-deoxygluconokinase [EC:2.7.1.45]
GCA_000011085.1_ASM1108v1_01221 K03738 aor; aldehyde:ferredoxin oxidoreductase [EC:1.2.7.5]
GCA_000011085.1_ASM1108v1_01934 K03738 aor; aldehyde:ferredoxin oxidoreductase [EC:1.2.7.5]
GCA_000009185.1_ASM918v1_00748 K11529 gck, gckA, GLYCTK; glycerate 2-kinase [EC:2.7.1.165]
GCA_000009185.1_ASM918v1_00181 K16306 K16306; fructose-bisphosphate aldolase / 2-amino-3,7-dideoxy-D-threo-hept-6-ulosonate synthase [EC:4.1.2.13 2.2.1.10]
GCA_000009185.1_ASM918v1_00982 K03841 FBP, fbp; fructose-1,6-bisphosphatase I [EC:3.1.3.11]
00040 Pentose and glucuronate interconversions [PATH:ko00040]
GCA_000009185.1_ASM918v1_01891 K00012 UGDH, ugd; UDPglucose 6-dehydrogenase [EC:1.1.1.22]
00051 Fructose and mannose metabolism [PATH:ko00051]
GCA_000009185.1_ASM918v1_00029 K15778 pmm-pgm; phosphomannomutase / phosphoglucomutase [EC:5.4.2.8 5.4.2.2]
GCA_000220355.1_ASM22035v1_genomic_01270 K15778 pmm-pgm; phosphomannomutase / phosphoglucomutase [EC:5.4.2.8 5.4.2.2]
GCA_000009185.1_ASM918v1_00982 K03841 FBP, fbp; fructose-1,6-bisphosphatase I [EC:3.1.3.11]
GCA_000009185.1_ASM918v1_00181 K16306 K16306; fructose-bisphosphate aldolase / 2-amino-3,7-dideoxy-D-threo-hept-6-ulosonate synthase [EC:4.1.2.13 2.2.1.10]
GCA_000220355.1_ASM22035v1_genomic_01136 K01803 TPI, tpiA; triosephosphate isomerase (TIM) [EC:5.3.1.1]
00052 Galactose metabolism [PATH:ko00052]
GCA_000009185.1_ASM918v1_01895 K01784 galE, GALE; UDP-glucose 4-epimerase [EC:5.1.3.2]
GCA_000220355.1_ASM22035v1_genomic_01204 K01784 galE, GALE; UDP-glucose 4-epimerase [EC:5.1.3.2]
GCA_000220355.1_ASM22035v1_genomic_01207 K01784 galE, GALE; UDP-glucose 4-epimerase [EC:5.1.3.2]
GCA_000009185.1_ASM918v1_00029 K15778 pmm-pgm; phosphomannomutase / phosphoglucomutase [EC:5.4.2.8 5.4.2.2]
GCA_000220355.1_ASM22035v1_genomic_01270 K15778 pmm-pgm; phosphomannomutase / phosphoglucomutase [EC:5.4.2.8 5.4.2.2]
GCA_000220355.1_ASM22035v1_genomic_00028 K00845 glk; glucokinase [EC:2.7.1.2]
00053 Ascorbate and aldarate metabolism [PATH:ko00053]
GCA_000009185.1_ASM918v1_01891 K00012 UGDH, ugd; UDPglucose 6-dehydrogenase [EC:1.1.1.22]
GCA_000009185.1_ASM918v1_01095 K00128 ALDH; aldehyde dehydrogenase (NAD+) [EC:1.2.1.3]
00500 Starch and sucrose metabolism [PATH:ko00500]
GCA_000009185.1_ASM918v1_00029 K15778 pmm-pgm; phosphomannomutase / phosphoglucomutase [EC:5.4.2.8 5.4.2.2]
GCA_000220355.1_ASM22035v1_genomic_01270 K15778 pmm-pgm; phosphomannomutase / phosphoglucomutase [EC:5.4.2.8 5.4.2.2]
GCA_000220355.1_ASM22035v1_genomic_00028 K00845 glk; glucokinase [EC:2.7.1.2]
GCA_000220355.1_ASM22035v1_genomic_00866 K01810 GPI, pgi; glucose-6-phosphate isomerase [EC:5.3.1.9]
00520 Amino sugar and nucleotide sugar metabolism [PATH:ko00520]
GCA_000011085.1_ASM1108v1_04128 K01791 wecB; UDP-N-acetylglucosamine 2-epimerase (non-hydrolysing) [EC:5.1.3.14]
GCA_000220355.1_ASM22035v1_genomic_00177 K00820 glmS, GFPT; glutamine---fructose-6-phosphate transaminase (isomerizing) [EC:2.6.1.16]
GCA_000220355.1_ASM22035v1_genomic_00028 K00845 glk; glucokinase [EC:2.7.1.2]
GCA_000220355.1_ASM22035v1_genomic_00866 K01810 GPI, pgi; glucose-6-phosphate isomerase [EC:5.3.1.9]
GCA_000009185.1_ASM918v1_00029 K15778 pmm-pgm; phosphomannomutase / phosphoglucomutase [EC:5.4.2.8 5.4.2.2]
GCA_000220355.1_ASM22035v1_genomic_01270 K15778 pmm-pgm; phosphomannomutase / phosphoglucomutase [EC:5.4.2.8 5.4.2.2]
GCA_000009185.1_ASM918v1_01891 K00012 UGDH, ugd; UDPglucose 6-dehydrogenase [EC:1.1.1.22]
GCA_000009185.1_ASM918v1_01895 K01784 galE, GALE; UDP-glucose 4-epimerase [EC:5.1.3.2]
GCA_000220355.1_ASM22035v1_genomic_01204 K01784 galE, GALE; UDP-glucose 4-epimerase [EC:5.1.3.2]
GCA_000220355.1_ASM22035v1_genomic_01207 K01784 galE, GALE; UDP-glucose 4-epimerase [EC:5.1.3.2]
GCA_000023945.1_ASM2394v1_00485 K13010 per, rfbE; perosamine synthetase [EC:2.6.1.102]
00620 Pyruvate metabolism [PATH:ko00620]
GCA_000025325.1_ASM2532v1_04390 K01895 ACSS1_2, acs; acetyl-CoA synthetase [EC:6.2.1.1]
GCA_000009185.1_ASM918v1_00606 K01895 ACSS1_2, acs; acetyl-CoA synthetase [EC:6.2.1.1]
GCA_000220355.1_ASM22035v1_genomic_01125 K00169 porA; pyruvate ferredoxin oxidoreductase alpha subunit [EC:1.2.7.1]
GCA_000009185.1_ASM918v1_00604 K00174 korA, oorA, oforA; 2-oxoglutarate/2-oxoacid ferredoxin oxidoreductase subunit alpha [EC:1.2.7.3 1.2.7.11]
GCA_000009185.1_ASM918v1_00603 K00175 korB, oorB, oforB; 2-oxoglutarate/2-oxoacid ferredoxin oxidoreductase subunit beta [EC:1.2.7.3 1.2.7.11]
GCA_000011085.1_ASM1108v1_02767 K00161 PDHA, pdhA; pyruvate dehydrogenase E1 component alpha subunit [EC:1.2.4.1]
GCA_000011085.1_ASM1108v1_02766 K00162 PDHB, pdhB; pyruvate dehydrogenase E1 component beta subunit [EC:1.2.4.1]
GCA_000011085.1_ASM1108v1_02765 K00627 DLAT, aceF, pdhC; pyruvate dehydrogenase E2 component (dihydrolipoamide acetyltransferase) [EC:2.3.1.12]
GCA_000009185.1_ASM918v1_00646 K00873 PK, pyk; pyruvate kinase [EC:2.7.1.40]
GCA_000009185.1_ASM918v1_02133 K11263 bccA, pccA; acetyl-CoA/propionyl-CoA carboxylase, biotin carboxylase, biotin carboxyl carrier protein [EC:6.4.1.2 6.4.1.3 6.3.4.14]
GCA_000009185.1_ASM918v1_00591 K01512 acyP; acylphosphatase [EC:3.6.1.7]
GCA_000009185.1_ASM918v1_01095 K00128 ALDH; aldehyde dehydrogenase (NAD+) [EC:1.2.1.3]
GCA_000011085.1_ASM1108v1_00825 K24012 acdAB; acetate---CoA ligase (ADP-forming) [EC:6.2.1.13]
GCA_000025325.1_ASM2532v1_02002 K00102 LDHD, dld; D-lactate dehydrogenase (cytochrome) [EC:1.1.2.4]
GCA_000220355.1_ASM22035v1_genomic_00943 K01759 GLO1, gloA; lactoylglutathione lyase [EC:4.4.1.5]
GCA_000009185.1_ASM918v1_00426 K01069 gloB, gloC, HAGH; hydroxyacylglutathione hydrolase [EC:3.1.2.6]
GCA_000023945.1_ASM2394v1_00461 K22373 larA; lactate racemase [EC:5.1.2.1]
GCA_000009185.1_ASM918v1_02750 K00024 mdh; malate dehydrogenase [EC:1.1.1.37]
GCA_000009185.1_ASM918v1_00643 K01007 pps, ppsA; pyruvate, water dikinase [EC:2.7.9.2]
GCA_000009185.1_ASM918v1_00665 K00626 ACAT, atoB; acetyl-CoA C-acetyltransferase [EC:2.3.1.9]
00630 Glyoxylate and dicarboxylate metabolism [PATH:ko00630]
GCA_000025325.1_ASM2532v1_04390 K01895 ACSS1_2, acs; acetyl-CoA synthetase [EC:6.2.1.1]
GCA_000009185.1_ASM918v1_00606 K01895 ACSS1_2, acs; acetyl-CoA synthetase [EC:6.2.1.1]
GCA_000009185.1_ASM918v1_02750 K00024 mdh; malate dehydrogenase [EC:1.1.1.37]
GCA_000009185.1_ASM918v1_00665 K00626 ACAT, atoB; acetyl-CoA C-acetyltransferase [EC:2.3.1.9]
GCA_000009185.1_ASM918v1_02133 K11263 bccA, pccA; acetyl-CoA/propionyl-CoA carboxylase, biotin carboxylase, biotin carboxyl carrier protein [EC:6.4.1.2 6.4.1.3 6.3.4.14]
GCA_000009185.1_ASM918v1_02622 K01091 gph; phosphoglycolate phosphatase [EC:3.1.3.18]
GCA_000009185.1_ASM918v1_01887 K22223 pgp; phosphoglycolate phosphatase [EC:3.1.3.18]
GCA_000023965.1_ASM2396v1_02787 K01601 rbcL; ribulose-bisphosphate carboxylase large chain [EC:4.1.1.39]
GCA_000009185.1_ASM918v1_02962 K01915 glnA, GLUL; glutamine synthetase [EC:6.3.1.2]
GCA_000220355.1_ASM22035v1_genomic_01247 K00600 glyA, SHMT; glycine hydroxymethyltransferase [EC:2.1.2.1]
GCA_000009185.1_ASM918v1_00748 K11529 gck, gckA, GLYCTK; glycerate 2-kinase [EC:2.7.1.165]
GCA_000009185.1_ASM918v1_00150 K00123 fdoG, fdhF, fdwA; formate dehydrogenase major subunit [EC:1.17.1.9]
00640 Propanoate metabolism [PATH:ko00640]
GCA_000025325.1_ASM2532v1_04390 K01895 ACSS1_2, acs; acetyl-CoA synthetase [EC:6.2.1.1]
GCA_000009185.1_ASM918v1_00606 K01895 ACSS1_2, acs; acetyl-CoA synthetase [EC:6.2.1.1]
GCA_000011085.1_ASM1108v1_00825 K24012 acdAB; acetate---CoA ligase (ADP-forming) [EC:6.2.1.13]
GCA_000220355.1_ASM22035v1_genomic_01125 K00169 porA; pyruvate ferredoxin oxidoreductase alpha subunit [EC:1.2.7.1]
GCA_000009185.1_ASM918v1_02133 K11263 bccA, pccA; acetyl-CoA/propionyl-CoA carboxylase, biotin carboxylase, biotin carboxyl carrier protein [EC:6.4.1.2 6.4.1.3 6.3.4.14]
GCA_000220355.1_ASM22035v1_genomic_01227 K01903 sucC; succinyl-CoA synthetase beta subunit [EC:6.2.1.5]
GCA_000220355.1_ASM22035v1_genomic_01229 K01902 sucD; succinyl-CoA synthetase alpha subunit [EC:6.2.1.5]
GCA_000009185.1_ASM918v1_00665 K00626 ACAT, atoB; acetyl-CoA C-acetyltransferase [EC:2.3.1.9]
00650 Butanoate metabolism [PATH:ko00650]
GCA_000009185.1_ASM918v1_00665 K00626 ACAT, atoB; acetyl-CoA C-acetyltransferase [EC:2.3.1.9]
GCA_000009185.1_ASM918v1_01623 K00239 sdhA, frdA; succinate dehydrogenase / fumarate reductase, flavoprotein subunit [EC:1.3.5.1 1.3.5.4]
GCA_000220355.1_ASM22035v1_genomic_01125 K00169 porA; pyruvate ferredoxin oxidoreductase alpha subunit [EC:1.2.7.1]
GCA_000009185.1_ASM918v1_00604 K00174 korA, oorA, oforA; 2-oxoglutarate/2-oxoacid ferredoxin oxidoreductase subunit alpha [EC:1.2.7.3 1.2.7.11]
GCA_000009185.1_ASM918v1_00603 K00175 korB, oorB, oforB; 2-oxoglutarate/2-oxoacid ferredoxin oxidoreductase subunit beta [EC:1.2.7.3 1.2.7.11]
GCA_000009185.1_ASM918v1_02093 K01641 E2.3.3.10; hydroxymethylglutaryl-CoA synthase [EC:2.3.3.10]
GCA_000009185.1_ASM918v1_01916 K01652 E2.2.1.6L, ilvB, ilvG, ilvI; acetolactate synthase I/II/III large subunit [EC:2.2.1.6]
GCA_000009185.1_ASM918v1_01917 K01653 E2.2.1.6S, ilvH, ilvN; acetolactate synthase I/III small subunit [EC:2.2.1.6]
00660 C5-Branched dibasic acid metabolism [PATH:ko00660]
GCA_000009185.1_ASM918v1_01916 K01652 E2.2.1.6L, ilvB, ilvG, ilvI; acetolactate synthase I/II/III large subunit [EC:2.2.1.6]
GCA_000009185.1_ASM918v1_01917 K01653 E2.2.1.6S, ilvH, ilvN; acetolactate synthase I/III small subunit [EC:2.2.1.6]
GCA_000220355.1_ASM22035v1_genomic_01227 K01903 sucC; succinyl-CoA synthetase beta subunit [EC:6.2.1.5]
GCA_000220355.1_ASM22035v1_genomic_01229 K01902 sucD; succinyl-CoA synthetase alpha subunit [EC:6.2.1.5]
GCA_000009185.1_ASM918v1_00331 K09011 cimA; (R)-citramalate synthase [EC:2.3.1.182]
GCA_000009185.1_ASM918v1_01921 K00052 leuB, IMDH; 3-isopropylmalate dehydrogenase [EC:1.1.1.85]
00562 Inositol phosphate metabolism [PATH:ko00562]
GCA_000220355.1_ASM22035v1_genomic_00845 K01092 E3.1.3.25, IMPA, suhB; myo-inositol-1(or 4)-monophosphatase [EC:3.1.3.25]
GCA_000220355.1_ASM22035v1_genomic_01136 K01803 TPI, tpiA; triosephosphate isomerase (TIM) [EC:5.3.1.1]
09102 Energy metabolism
00190 Oxidative phosphorylation [PATH:ko00190]
GCA_000009185.1_ASM918v1_00717 K00331 nuoB; NADH-quinone oxidoreductase subunit B [EC:7.1.1.2]
GCA_000009185.1_ASM918v1_00718 K13378 nuoCD; NADH-quinone oxidoreductase subunit C/D [EC:7.1.1.2]
GCA_000009185.1_ASM918v1_00719 K00337 nuoH; NADH-quinone oxidoreductase subunit H [EC:7.1.1.2]
GCA_000009185.1_ASM918v1_00720 K00338 nuoI; NADH-quinone oxidoreductase subunit I [EC:7.1.1.2]
GCA_000220355.1_ASM22035v1_genomic_00599 K03885 ndh; NADH dehydrogenase [EC:1.6.99.3]
GCA_000009185.1_ASM918v1_01623 K00239 sdhA, frdA; succinate dehydrogenase / fumarate reductase, flavoprotein subunit [EC:1.3.5.1 1.3.5.4]
GCA_000009185.1_ASM918v1_02512 K02117 ATPVA, ntpA, atpA; V/A-type H+/Na+-transporting ATPase subunit A [EC:7.1.2.2 7.2.2.1]
GCA_000220355.1_ASM22035v1_genomic_00229 K02118 ATPVB, ntpB, atpB; V/A-type H+/Na+-transporting ATPase subunit B
GCA_000220355.1_ASM22035v1_genomic_00232 K02119 ATPVC, ntpC, atpC; V/A-type H+/Na+-transporting ATPase subunit C
GCA_000220355.1_ASM22035v1_genomic_00180 K02120 ATPVD, ntpD, atpD; V/A-type H+/Na+-transporting ATPase subunit D
GCA_000220355.1_ASM22035v1_genomic_00233 K02121 ATPVE, ntpE, atpE; V/A-type H+/Na+-transporting ATPase subunit E
GCA_000220355.1_ASM22035v1_genomic_00231 K02122 ATPVF, ntpF, atpF; V/A-type H+/Na+-transporting ATPase subunit F
GCA_000009185.1_ASM918v1_02518 K02107 ATPVG, ahaH, atpH; V/A-type H+/Na+-transporting ATPase subunit G/H
GCA_000009185.1_ASM918v1_02517 K02123 ATPVI, ntpI, atpI; V/A-type H+/Na+-transporting ATPase subunit I
GCA_000220355.1_ASM22035v1_genomic_00817 K01507 ppa; inorganic pyrophosphatase [EC:3.6.1.1]
00710 Carbon fixation in photosynthetic organisms [PATH:ko00710]
GCA_000023965.1_ASM2396v1_02787 K01601 rbcL; ribulose-bisphosphate carboxylase large chain [EC:4.1.1.39]
GCA_000009185.1_ASM918v1_00445 K00927 PGK, pgk; phosphoglycerate kinase [EC:2.7.2.3]
GCA_000009185.1_ASM918v1_00406 K00150 gap2; glyceraldehyde-3-phosphate dehydrogenase (NAD(P)) [EC:1.2.1.59]
GCA_000009185.1_ASM918v1_00982 K03841 FBP, fbp; fructose-1,6-bisphosphatase I [EC:3.1.3.11]
GCA_000023945.1_ASM2394v1_00872 K00615 E2.2.1.1, tktA, tktB; transketolase [EC:2.2.1.1]
GCA_000009185.1_ASM918v1_03001 K01807 rpiA; ribose 5-phosphate isomerase A [EC:5.3.1.6]
GCA_000220355.1_ASM22035v1_genomic_01136 K01803 TPI, tpiA; triosephosphate isomerase (TIM) [EC:5.3.1.1]
GCA_000009185.1_ASM918v1_02750 K00024 mdh; malate dehydrogenase [EC:1.1.1.37]
00720 Carbon fixation pathways in prokaryotes [PATH:ko00720]
GCA_000220355.1_ASM22035v1_genomic_01125 K00169 porA; pyruvate ferredoxin oxidoreductase alpha subunit [EC:1.2.7.1]
GCA_000009185.1_ASM918v1_00643 K01007 pps, ppsA; pyruvate, water dikinase [EC:2.7.9.2]
GCA_000009185.1_ASM918v1_02750 K00024 mdh; malate dehydrogenase [EC:1.1.1.37]
GCA_000009185.1_ASM918v1_01623 K00239 sdhA, frdA; succinate dehydrogenase / fumarate reductase, flavoprotein subunit [EC:1.3.5.1 1.3.5.4]
GCA_000220355.1_ASM22035v1_genomic_01229 K01902 sucD; succinyl-CoA synthetase alpha subunit [EC:6.2.1.5]
GCA_000220355.1_ASM22035v1_genomic_01227 K01903 sucC; succinyl-CoA synthetase beta subunit [EC:6.2.1.5]
GCA_000009185.1_ASM918v1_00665 K00626 ACAT, atoB; acetyl-CoA C-acetyltransferase [EC:2.3.1.9]
GCA_000009185.1_ASM918v1_00604 K00174 korA, oorA, oforA; 2-oxoglutarate/2-oxoacid ferredoxin oxidoreductase subunit alpha [EC:1.2.7.3 1.2.7.11]
GCA_000009185.1_ASM918v1_00603 K00175 korB, oorB, oforB; 2-oxoglutarate/2-oxoacid ferredoxin oxidoreductase subunit beta [EC:1.2.7.3 1.2.7.11]
GCA_000009185.1_ASM918v1_02479 K00031 IDH1, IDH2, icd; isocitrate dehydrogenase [EC:1.1.1.42]
GCA_000009185.1_ASM918v1_02010 K01491 folD; methylenetetrahydrofolate dehydrogenase (NADP+) / methenyltetrahydrofolate cyclohydrolase [EC:1.5.1.5 3.5.4.9]
GCA_000025325.1_ASM2532v1_04390 K01895 ACSS1_2, acs; acetyl-CoA synthetase [EC:6.2.1.1]
GCA_000009185.1_ASM918v1_00606 K01895 ACSS1_2, acs; acetyl-CoA synthetase [EC:6.2.1.1]
00680 Methane metabolism [PATH:ko00680]
GCA_000009185.1_ASM918v1_00150 K00123 fdoG, fdhF, fdwA; formate dehydrogenase major subunit [EC:1.17.1.9]
GCA_000220355.1_ASM22035v1_genomic_01247 K00600 glyA, SHMT; glycine hydroxymethyltransferase [EC:2.1.2.1]
GCA_000009185.1_ASM918v1_00748 K11529 gck, gckA, GLYCTK; glycerate 2-kinase [EC:2.7.1.165]
GCA_000009185.1_ASM918v1_02163 K01689 ENO, eno; enolase [EC:4.2.1.11]
GCA_000009185.1_ASM918v1_02750 K00024 mdh; malate dehydrogenase [EC:1.1.1.37]
GCA_000009185.1_ASM918v1_00181 K16306 K16306; fructose-bisphosphate aldolase / 2-amino-3,7-dideoxy-D-threo-hept-6-ulosonate synthase [EC:4.1.2.13 2.2.1.10]
GCA_000009185.1_ASM918v1_00982 K03841 FBP, fbp; fructose-1,6-bisphosphatase I [EC:3.1.3.11]
GCA_000009185.1_ASM918v1_02019 K01499 mch; methenyltetrahydromethanopterin cyclohydrolase [EC:3.5.4.27]
GCA_000009185.1_ASM918v1_02417 K00320 mer; 5,10-methylenetetrahydromethanopterin reductase [EC:1.5.98.2]
GCA_000025325.1_ASM2532v1_04390 K01895 ACSS1_2, acs; acetyl-CoA synthetase [EC:6.2.1.1]
GCA_000009185.1_ASM918v1_00606 K01895 ACSS1_2, acs; acetyl-CoA synthetase [EC:6.2.1.1]
GCA_000220355.1_ASM22035v1_genomic_01125 K00169 porA; pyruvate ferredoxin oxidoreductase alpha subunit [EC:1.2.7.1]
GCA_000009185.1_ASM918v1_00643 K01007 pps, ppsA; pyruvate, water dikinase [EC:2.7.9.2]
GCA_000009185.1_ASM918v1_01203 K00058 serA, PHGDH; D-3-phosphoglycerate dehydrogenase / 2-oxoglutarate reductase [EC:1.1.1.95 1.1.1.399]
GCA_000009185.1_ASM918v1_00050 K00058 serA, PHGDH; D-3-phosphoglycerate dehydrogenase / 2-oxoglutarate reductase [EC:1.1.1.95 1.1.1.399]
GCA_000009185.1_ASM918v1_00051 K01079 serB, PSPH; phosphoserine phosphatase [EC:3.1.3.3]
GCA_000009185.1_ASM918v1_02386 K11781 cofH; 5-amino-6-(D-ribitylamino)uracil---L-tyrosine 4-hydroxyphenyl transferase [EC:2.5.1.147]
GCA_000009185.1_ASM918v1_02384 K11780 cofG; 7,8-didemethyl-8-hydroxy-5-deazariboflavin synthase [EC:4.3.1.32]
GCA_000009185.1_ASM918v1_02411 K14941 cofC; 2-phospho-L-lactate guanylyltransferase [EC:2.7.7.68]
GCA_000009185.1_ASM918v1_02261 K11212 cofD; LPPG:FO 2-phospho-L-lactate transferase [EC:2.7.8.28]
GCA_000009185.1_ASM918v1_02416 K12234 cofE, fbiB; coenzyme F420-0:L-glutamate ligase / coenzyme F420-1:gamma-L-glutamate ligase [EC:6.3.2.31 6.3.2.34]
GCA_000011085.1_ASM1108v1_01688 K18933 mfnA, adc; tyrosine decarboxylase / aspartate 1-decarboxylase [EC:4.1.1.25 4.1.1.11]
00910 Nitrogen metabolism [PATH:ko00910]
GCA_000220355.1_ASM22035v1_genomic_01096 K00260 gudB, rocG; glutamate dehydrogenase [EC:1.4.1.2]
GCA_000009185.1_ASM918v1_02962 K01915 glnA, GLUL; glutamine synthetase [EC:6.3.1.2]
GCA_000011085.1_ASM1108v1_00691 K01673 cynT, can; carbonic anhydrase [EC:4.2.1.1]
00920 Sulfur metabolism [PATH:ko00920]
GCA_000220355.1_ASM22035v1_genomic_01208 K00390 cysH; phosphoadenosine phosphosulfate reductase [EC:1.8.4.8 1.8.4.10]
GCA_000009185.1_ASM918v1_01757 K01738 cysK; cysteine synthase [EC:2.5.1.47]
09103 Lipid metabolism
00061 Fatty acid biosynthesis [PATH:ko00061]
GCA_000009185.1_ASM918v1_02133 K11263 bccA, pccA; acetyl-CoA/propionyl-CoA carboxylase, biotin carboxylase, biotin carboxyl carrier protein [EC:6.4.1.2 6.4.1.3 6.3.4.14]
00071 Fatty acid degradation [PATH:ko00071]
GCA_000009185.1_ASM918v1_00665 K00626 ACAT, atoB; acetyl-CoA C-acetyltransferase [EC:2.3.1.9]
GCA_000009185.1_ASM918v1_01095 K00128 ALDH; aldehyde dehydrogenase (NAD+) [EC:1.2.1.3]
00072 Synthesis and degradation of ketone bodies [PATH:ko00072]
GCA_000009185.1_ASM918v1_02093 K01641 E2.3.3.10; hydroxymethylglutaryl-CoA synthase [EC:2.3.3.10]
GCA_000009185.1_ASM918v1_00665 K00626 ACAT, atoB; acetyl-CoA C-acetyltransferase [EC:2.3.1.9]
00561 Glycerolipid metabolism [PATH:ko00561]
GCA_000009185.1_ASM918v1_00748 K11529 gck, gckA, GLYCTK; glycerate 2-kinase [EC:2.7.1.165]
GCA_000009185.1_ASM918v1_01095 K00128 ALDH; aldehyde dehydrogenase (NAD+) [EC:1.2.1.3]
GCA_000220355.1_ASM22035v1_genomic_01110 K13677 dgs, bgsA; 1,2-diacylglycerol-3-alpha-glucose alpha-1,2-glucosyltransferase [EC:2.4.1.208]
00564 Glycerophospholipid metabolism [PATH:ko00564]
GCA_000009185.1_ASM918v1_00820 K00111 glpA, glpD; glycerol-3-phosphate dehydrogenase [EC:1.1.5.3]
GCA_000009185.1_ASM918v1_00822 K00113 glpC; glycerol-3-phosphate dehydrogenase subunit C
GCA_000009185.1_ASM918v1_01267 K01126 E3.1.4.46, glpQ, ugpQ; glycerophosphoryl diester phosphodiesterase [EC:3.1.4.46]
GCA_000009185.1_ASM918v1_00657 K06131 clsA_B; cardiolipin synthase A/B [EC:2.7.8.-]
GCA_000009185.1_ASM918v1_00629 K00096 araM, egsA; glycerol-1-phosphate dehydrogenase [NAD(P)+] [EC:1.1.1.261]
GCA_000009185.1_ASM918v1_00307 K17104 E2.5.1.41; phosphoglycerol geranylgeranyltransferase [EC:2.5.1.41]
GCA_000009185.1_ASM918v1_00986 K17105 E2.5.1.42; geranylgeranylglycerol-phosphate geranylgeranyltransferase [EC:2.5.1.42]
GCA_000009185.1_ASM918v1_02497 K19664 carS; CDP-2,3-bis-(O-geranylgeranyl)-sn-glycerol synthase [EC:2.7.7.67]
09104 Nucleotide metabolism
00230 Purine metabolism [PATH:ko00230]
GCA_000009185.1_ASM918v1_00029 K15778 pmm-pgm; phosphomannomutase / phosphoglucomutase [EC:5.4.2.8 5.4.2.2]
GCA_000220355.1_ASM22035v1_genomic_01270 K15778 pmm-pgm; phosphomannomutase / phosphoglucomutase [EC:5.4.2.8 5.4.2.2]
GCA_000009185.1_ASM918v1_02970 K00948 PRPS, prsA; ribose-phosphate pyrophosphokinase [EC:2.7.6.1]
GCA_000009185.1_ASM918v1_02120 K00764 purF, PPAT; amidophosphoribosyltransferase [EC:2.4.2.14]
GCA_000009185.1_ASM918v1_01762 K01945 purD; phosphoribosylamine---glycine ligase [EC:6.3.4.13]
GCA_000009185.1_ASM918v1_00775 K23269 purL; phosphoribosylformylglycinamidine synthase subunit PurL [EC:6.3.5.3]
GCA_000009185.1_ASM918v1_02389 K23264 purS; phosphoribosylformylglycinamidine synthase subunit PurS [EC:6.3.5.3]
GCA_000009185.1_ASM918v1_02390 K23265 purQ; phosphoribosylformylglycinamidine synthase subunit PurQ / glutaminase [EC:6.3.5.3 3.5.1.2]
GCA_000009185.1_ASM918v1_01876 K01933 purM; phosphoribosylformylglycinamidine cyclo-ligase [EC:6.3.3.1]
GCA_000009185.1_ASM918v1_00715 K01588 purE; 5-(carboxyamino)imidazole ribonucleotide mutase [EC:5.4.99.18]
GCA_000009185.1_ASM918v1_02387 K01923 purC; phosphoribosylaminoimidazole-succinocarboxamide synthase [EC:6.3.2.6]
GCA_000009185.1_ASM918v1_00743 K01756 purB, ADSL; adenylosuccinate lyase [EC:4.3.2.2]
GCA_000009185.1_ASM918v1_00007 K11176 purO; IMP cyclohydrolase [EC:3.5.4.10]
GCA_000009185.1_ASM918v1_00754 K00759 APRT, apt; adenine phosphoribosyltransferase [EC:2.4.2.7]
GCA_000009185.1_ASM918v1_02630 K03787 surE; 5'-nucleotidase [EC:3.1.3.5]
GCA_000009185.1_ASM918v1_01564 K00088 IMPDH, guaB; IMP dehydrogenase [EC:1.1.1.205]
GCA_000220355.1_ASM22035v1_genomic_00026 K00940 ndk, NME; nucleoside-diphosphate kinase [EC:2.7.4.6]
GCA_000220355.1_ASM22035v1_genomic_01347 K01529 yjjX; inosine/xanthosine triphosphatase [EC:3.6.1.73]
GCA_000220355.1_ASM22035v1_genomic_00785 K02428 rdgB; XTP/dITP diphosphohydrolase [EC:3.6.1.66]
GCA_000009185.1_ASM918v1_02460 K01951 guaA, GMPS; GMP synthase (glutamine-hydrolysing) [EC:6.3.5.2]
GCA_000009185.1_ASM918v1_00328 K01951 guaA, GMPS; GMP synthase (glutamine-hydrolysing) [EC:6.3.5.2]
GCA_000009185.1_ASM918v1_00646 K00873 PK, pyk; pyruvate kinase [EC:2.7.1.40]
GCA_000009185.1_ASM918v1_02083 K00525 E1.17.4.1A, nrdA, nrdE; ribonucleoside-diphosphate reductase alpha chain [EC:1.17.4.1]
GCA_000022205.1_ASM2220v1_02990 K00526 E1.17.4.1B, nrdB, nrdF; ribonucleoside-diphosphate reductase beta chain [EC:1.17.4.1]
GCA_000009185.1_ASM918v1_01789 K05873 cyaB; adenylate cyclase, class 2 [EC:4.6.1.1]
GCA_000009185.1_ASM918v1_00741 K01939 purA, ADSS; adenylosuccinate synthase [EC:6.3.4.4]
GCA_000025325.1_ASM2532v1_03972 K01486 ade; adenine deaminase [EC:3.5.4.2]
GCA_000009185.1_ASM918v1_01984 K00939 adk, AK; adenylate kinase [EC:2.7.4.3]
GCA_000220355.1_ASM22035v1_genomic_00897 K18532 AK6, FAP7; adenylate kinase [EC:2.7.4.3]
00240 Pyrimidine metabolism [PATH:ko00240]
GCA_000009185.1_ASM918v1_02589 K01955 carB, CPA2; carbamoyl-phosphate synthase large subunit [EC:6.3.5.5]
GCA_000009185.1_ASM918v1_01993 K01956 carA, CPA1; carbamoyl-phosphate synthase small subunit [EC:6.3.5.5]
GCA_000009185.1_ASM918v1_00980 K00609 pyrB, PYR2; aspartate carbamoyltransferase catalytic subunit [EC:2.1.3.2]
GCA_000009185.1_ASM918v1_00979 K00610 pyrI; aspartate carbamoyltransferase regulatory subunit
GCA_000009185.1_ASM918v1_00072 K01465 URA4, pyrC; dihydroorotase [EC:3.5.2.3]
GCA_000009185.1_ASM918v1_00059 K00254 DHODH, pyrD; dihydroorotate dehydrogenase [EC:1.3.5.2]
GCA_000009185.1_ASM918v1_02496 K00762 pyrE; orotate phosphoribosyltransferase [EC:2.4.2.10]
GCA_000009185.1_ASM918v1_00745 K00762 pyrE; orotate phosphoribosyltransferase [EC:2.4.2.10]
GCA_000220355.1_ASM22035v1_genomic_00730 K09903 pyrH; uridylate kinase [EC:2.7.4.22]
GCA_000220355.1_ASM22035v1_genomic_00026 K00940 ndk, NME; nucleoside-diphosphate kinase [EC:2.7.4.6]
GCA_000009185.1_ASM918v1_02461 K01937 pyrG, CTPS; CTP synthase [EC:6.3.4.2]
GCA_000220355.1_ASM22035v1_genomic_01462 K00945 cmk; CMP/dCMP kinase [EC:2.7.4.25]
GCA_000220355.1_ASM22035v1_genomic_00211 K01494 dcd; dCTP deaminase [EC:3.5.4.13]
GCA_000009185.1_ASM918v1_02630 K03787 surE; 5'-nucleotidase [EC:3.1.3.5]
GCA_000009185.1_ASM918v1_02083 K00525 E1.17.4.1A, nrdA, nrdE; ribonucleoside-diphosphate reductase alpha chain [EC:1.17.4.1]
GCA_000022205.1_ASM2220v1_02990 K00526 E1.17.4.1B, nrdB, nrdF; ribonucleoside-diphosphate reductase beta chain [EC:1.17.4.1]
GCA_000220355.1_ASM22035v1_genomic_01248 K00560 thyA, TYMS; thymidylate synthase [EC:2.1.1.45]
GCA_000220355.1_ASM22035v1_genomic_00298 K03465 thyX, thy1; thymidylate synthase (FAD) [EC:2.1.1.148]
GCA_000220355.1_ASM22035v1_genomic_01234 K00943 tmk, DTYMK; dTMP kinase [EC:2.7.4.9]
09105 Amino acid metabolism
00250 Alanine, aspartate and glutamate metabolism [PATH:ko00250]
GCA_000009185.1_ASM918v1_00711 K00812 aspB; aspartate aminotransferase [EC:2.6.1.1]
GCA_000009185.1_ASM918v1_00435 K19244 ala; alanine dehydrogenase [EC:1.4.1.1]
GCA_000220355.1_ASM22035v1_genomic_00104 K01940 argG, ASS1; argininosuccinate synthase [EC:6.3.4.5]
GCA_000220355.1_ASM22035v1_genomic_00103 K01755 argH, ASL; argininosuccinate lyase [EC:4.3.2.1]
GCA_000009185.1_ASM918v1_00741 K01939 purA, ADSS; adenylosuccinate synthase [EC:6.3.4.4]
GCA_000009185.1_ASM918v1_00743 K01756 purB, ADSL; adenylosuccinate lyase [EC:4.3.2.2]
GCA_000009185.1_ASM918v1_00980 K00609 pyrB, PYR2; aspartate carbamoyltransferase catalytic subunit [EC:2.1.3.2]
GCA_000009185.1_ASM918v1_00979 K00610 pyrI; aspartate carbamoyltransferase regulatory subunit
GCA_000220355.1_ASM22035v1_genomic_01096 K00260 gudB, rocG; glutamate dehydrogenase [EC:1.4.1.2]
GCA_000009185.1_ASM918v1_02962 K01915 glnA, GLUL; glutamine synthetase [EC:6.3.1.2]
GCA_000009185.1_ASM918v1_02589 K01955 carB, CPA2; carbamoyl-phosphate synthase large subunit [EC:6.3.5.5]
GCA_000009185.1_ASM918v1_01993 K01956 carA, CPA1; carbamoyl-phosphate synthase small subunit [EC:6.3.5.5]
GCA_000009185.1_ASM918v1_02390 K23265 purQ; phosphoribosylformylglycinamidine synthase subunit PurQ / glutaminase [EC:6.3.5.3 3.5.1.2]
GCA_000220355.1_ASM22035v1_genomic_00177 K00820 glmS, GFPT; glutamine---fructose-6-phosphate transaminase (isomerizing) [EC:2.6.1.16]
GCA_000009185.1_ASM918v1_02120 K00764 purF, PPAT; amidophosphoribosyltransferase [EC:2.4.2.14]
00260 Glycine, serine and threonine metabolism [PATH:ko00260]
GCA_000009185.1_ASM918v1_00005 K00928 lysC; aspartate kinase [EC:2.7.2.4]
GCA_000009185.1_ASM918v1_02134 K00133 asd; aspartate-semialdehyde dehydrogenase [EC:1.2.1.11]
GCA_000009185.1_ASM918v1_02669 K00003 hom; homoserine dehydrogenase [EC:1.1.1.3]
GCA_000009185.1_ASM918v1_02601 K00872 thrB; homoserine kinase [EC:2.7.1.39]
GCA_000009185.1_ASM918v1_00049 K01733 thrC; threonine synthase [EC:4.2.3.1]
GCA_000011085.1_ASM1108v1_02374 K01733 thrC; threonine synthase [EC:4.2.3.1]
GCA_000220355.1_ASM22035v1_genomic_01247 K00600 glyA, SHMT; glycine hydroxymethyltransferase [EC:2.1.2.1]
GCA_000009185.1_ASM918v1_00748 K11529 gck, gckA, GLYCTK; glycerate 2-kinase [EC:2.7.1.165]
GCA_000009185.1_ASM918v1_01203 K00058 serA, PHGDH; D-3-phosphoglycerate dehydrogenase / 2-oxoglutarate reductase [EC:1.1.1.95 1.1.1.399]
GCA_000009185.1_ASM918v1_00050 K00058 serA, PHGDH; D-3-phosphoglycerate dehydrogenase / 2-oxoglutarate reductase [EC:1.1.1.95 1.1.1.399]
GCA_000009185.1_ASM918v1_00051 K01079 serB, PSPH; phosphoserine phosphatase [EC:3.1.3.3]
GCA_000220355.1_ASM22035v1_genomic_00019 K01695 trpA; tryptophan synthase alpha chain [EC:4.2.1.20]
GCA_000220355.1_ASM22035v1_genomic_00018 K01696 trpB; tryptophan synthase beta chain [EC:4.2.1.20]
00270 Cysteine and methionine metabolism [PATH:ko00270]
GCA_000009185.1_ASM918v1_01757 K01738 cysK; cysteine synthase [EC:2.5.1.47]
GCA_000009185.1_ASM918v1_02107 K00549 metE; 5-methyltetrahydropteroyltriglutamate--homocysteine methyltransferase [EC:2.1.1.14]
GCA_000009185.1_ASM918v1_01788 K00789 metK; S-adenosylmethionine synthetase [EC:2.5.1.6]
GCA_000009185.1_ASM918v1_00300 K00772 mtaP, MTAP; 5'-methylthioadenosine phosphorylase [EC:2.4.2.28]
GCA_000009185.1_ASM918v1_01182 K12960 mtaD; 5-methylthioadenosine/S-adenosylhomocysteine deaminase [EC:3.5.4.31 3.5.4.28]
GCA_000009185.1_ASM918v1_02700 K01251 E3.3.1.1, ahcY; adenosylhomocysteinase [EC:3.3.1.1]
GCA_000009185.1_ASM918v1_00005 K00928 lysC; aspartate kinase [EC:2.7.2.4]
GCA_000009185.1_ASM918v1_02134 K00133 asd; aspartate-semialdehyde dehydrogenase [EC:1.2.1.11]
GCA_000009185.1_ASM918v1_02669 K00003 hom; homoserine dehydrogenase [EC:1.1.1.3]
GCA_000009185.1_ASM918v1_02501 K00826 E2.6.1.42, ilvE; branched-chain amino acid aminotransferase [EC:2.6.1.42]
GCA_000009185.1_ASM918v1_00711 K00812 aspB; aspartate aminotransferase [EC:2.6.1.1]
GCA_000009185.1_ASM918v1_02750 K00024 mdh; malate dehydrogenase [EC:1.1.1.37]
GCA_000009185.1_ASM918v1_01203 K00058 serA, PHGDH; D-3-phosphoglycerate dehydrogenase / 2-oxoglutarate reductase [EC:1.1.1.95 1.1.1.399]
GCA_000009185.1_ASM918v1_00050 K00058 serA, PHGDH; D-3-phosphoglycerate dehydrogenase / 2-oxoglutarate reductase [EC:1.1.1.95 1.1.1.399]
00280 Valine, leucine and isoleucine degradation [PATH:ko00280]
GCA_000009185.1_ASM918v1_02501 K00826 E2.6.1.42, ilvE; branched-chain amino acid aminotransferase [EC:2.6.1.42]
GCA_000009185.1_ASM918v1_02133 K11263 bccA, pccA; acetyl-CoA/propionyl-CoA carboxylase, biotin carboxylase, biotin carboxyl carrier protein [EC:6.4.1.2 6.4.1.3 6.3.4.14]
GCA_000009185.1_ASM918v1_01095 K00128 ALDH; aldehyde dehydrogenase (NAD+) [EC:1.2.1.3]
GCA_000009185.1_ASM918v1_00665 K00626 ACAT, atoB; acetyl-CoA C-acetyltransferase [EC:2.3.1.9]
GCA_000009185.1_ASM918v1_02093 K01641 E2.3.3.10; hydroxymethylglutaryl-CoA synthase [EC:2.3.3.10]
00290 Valine, leucine and isoleucine biosynthesis [PATH:ko00290]
GCA_000009185.1_ASM918v1_00331 K09011 cimA; (R)-citramalate synthase [EC:2.3.1.182]
GCA_000009185.1_ASM918v1_01921 K00052 leuB, IMDH; 3-isopropylmalate dehydrogenase [EC:1.1.1.85]
GCA_000009185.1_ASM918v1_01916 K01652 E2.2.1.6L, ilvB, ilvG, ilvI; acetolactate synthase I/II/III large subunit [EC:2.2.1.6]
GCA_000009185.1_ASM918v1_01917 K01653 E2.2.1.6S, ilvH, ilvN; acetolactate synthase I/III small subunit [EC:2.2.1.6]
GCA_000009185.1_ASM918v1_01918 K00053 ilvC; ketol-acid reductoisomerase [EC:1.1.1.86]
GCA_000009185.1_ASM918v1_02270 K01687 ilvD; dihydroxy-acid dehydratase [EC:4.2.1.9]
GCA_000009185.1_ASM918v1_02501 K00826 E2.6.1.42, ilvE; branched-chain amino acid aminotransferase [EC:2.6.1.42]
00300 Lysine biosynthesis [PATH:ko00300]
GCA_000009185.1_ASM918v1_02669 K00003 hom; homoserine dehydrogenase [EC:1.1.1.3]
GCA_000009185.1_ASM918v1_00005 K00928 lysC; aspartate kinase [EC:2.7.2.4]
GCA_000009185.1_ASM918v1_02134 K00133 asd; aspartate-semialdehyde dehydrogenase [EC:1.2.1.11]
GCA_000009185.1_ASM918v1_00573 K01714 dapA; 4-hydroxy-tetrahydrodipicolinate synthase [EC:4.3.3.7]
GCA_000009185.1_ASM918v1_00574 K00215 dapB; 4-hydroxy-tetrahydrodipicolinate reductase [EC:1.17.1.8]
GCA_000220355.1_ASM22035v1_genomic_01362 K01439 dapE; succinyl-diaminopimelate desuccinylase [EC:3.5.1.18]
GCA_000009185.1_ASM918v1_00577 K01778 dapF; diaminopimelate epimerase [EC:5.1.1.7]
GCA_000009185.1_ASM918v1_00576 K01586 lysA; diaminopimelate decarboxylase [EC:4.1.1.20]
GCA_000009185.1_ASM918v1_03038 K05828 lysZ, argB; [amino group carrier protein]-L-2-aminoadipate 6-kinase [EC:2.7.2.17]
GCA_000009185.1_ASM918v1_03037 K05829 lysY, argC; LysW-gamma-L-alpha-aminoadipyl-6-phosphate/LysW-L-glutamyl-5-phosphate reductase [EC:1.2.1.103 1.2.1.-]
GCA_000009185.1_ASM918v1_03039 K05830 lysJ, argD; LysW-gamma-L-lysine/LysW-L-ornithine aminotransferase [EC:2.6.1.118 2.6.1.-]
00310 Lysine degradation [PATH:ko00310]
GCA_000009185.1_ASM918v1_00665 K00626 ACAT, atoB; acetyl-CoA C-acetyltransferase [EC:2.3.1.9]
GCA_000025625.1_ASM2562v1_02384 K18013 kce; 3-keto-5-aminohexanoate cleavage enzyme [EC:2.3.1.247]
GCA_000009185.1_ASM918v1_01095 K00128 ALDH; aldehyde dehydrogenase (NAD+) [EC:1.2.1.3]
00220 Arginine biosynthesis [PATH:ko00220]
GCA_000009185.1_ASM918v1_03042 K00611 OTC, argF, argI; ornithine carbamoyltransferase [EC:2.1.3.3]
GCA_000220355.1_ASM22035v1_genomic_00104 K01940 argG, ASS1; argininosuccinate synthase [EC:6.3.4.5]
GCA_000220355.1_ASM22035v1_genomic_00103 K01755 argH, ASL; argininosuccinate lyase [EC:4.3.2.1]
GCA_000011085.1_ASM1108v1_00418 K01476 E3.5.3.1, rocF, arg; arginase [EC:3.5.3.1]
GCA_000009185.1_ASM918v1_02390 K23265 purQ; phosphoribosylformylglycinamidine synthase subunit PurQ / glutaminase [EC:6.3.5.3 3.5.1.2]
GCA_000009185.1_ASM918v1_02962 K01915 glnA, GLUL; glutamine synthetase [EC:6.3.1.2]
GCA_000220355.1_ASM22035v1_genomic_01096 K00260 gudB, rocG; glutamate dehydrogenase [EC:1.4.1.2]
GCA_000009185.1_ASM918v1_00711 K00812 aspB; aspartate aminotransferase [EC:2.6.1.1]
GCA_000009185.1_ASM918v1_03038 K05828 lysZ, argB; [amino group carrier protein]-L-2-aminoadipate 6-kinase [EC:2.7.2.17]
GCA_000009185.1_ASM918v1_03037 K05829 lysY, argC; LysW-gamma-L-alpha-aminoadipyl-6-phosphate/LysW-L-glutamyl-5-phosphate reductase [EC:1.2.1.103 1.2.1.-]
GCA_000009185.1_ASM918v1_03039 K05830 lysJ, argD; LysW-gamma-L-lysine/LysW-L-ornithine aminotransferase [EC:2.6.1.118 2.6.1.-]
00330 Arginine and proline metabolism [PATH:ko00330]
GCA_000009185.1_ASM918v1_02629 K01480 speB; agmatinase [EC:3.5.3.11]
GCA_000009185.1_ASM918v1_01095 K00128 ALDH; aldehyde dehydrogenase (NAD+) [EC:1.2.1.3]
GCA_000022205.1_ASM2220v1_02962 K01426 E3.5.1.4, amiE; amidase [EC:3.5.1.4]
GCA_000011085.1_ASM1108v1_00418 K01476 E3.5.3.1, rocF, arg; arginase [EC:3.5.3.1]
GCA_000009185.1_ASM918v1_00944 K00286 proC; pyrroline-5-carboxylate reductase [EC:1.5.1.2]
GCA_000009185.1_ASM918v1_00711 K00812 aspB; aspartate aminotransferase [EC:2.6.1.1]
00340 Histidine metabolism [PATH:ko00340]
GCA_000009185.1_ASM918v1_02697 K00765 hisG; ATP phosphoribosyltransferase [EC:2.4.2.17]
GCA_000009185.1_ASM918v1_00341 K01523 hisE; phosphoribosyl-ATP pyrophosphohydrolase [EC:3.6.1.31]
GCA_000009185.1_ASM918v1_00027 K01496 hisI; phosphoribosyl-AMP cyclohydrolase [EC:3.5.4.19]
GCA_000009185.1_ASM918v1_00030 K01814 hisA; phosphoribosylformimino-5-aminoimidazole carboxamide ribotide isomerase [EC:5.3.1.16]
GCA_000009185.1_ASM918v1_00433 K02501 hisH; imidazole glycerol-phosphate synthase subunit HisH [EC:4.3.2.10]
GCA_000009185.1_ASM918v1_00777 K02500 hisF; imidazole glycerol-phosphate synthase subunit HisF [EC:4.3.2.10]
GCA_000009185.1_ASM918v1_00031 K01693 hisB; imidazoleglycerol-phosphate dehydratase [EC:4.2.1.19]
GCA_000009185.1_ASM918v1_02644 K00817 hisC; histidinol-phosphate aminotransferase [EC:2.6.1.9]
GCA_000022205.1_ASM2220v1_01375 K04486 E3.1.3.15B; histidinol-phosphatase (PHP family) [EC:3.1.3.15]
GCA_000009185.1_ASM918v1_01934 K00013 hisD; histidinol dehydrogenase [EC:1.1.1.23]
GCA_000009185.1_ASM918v1_01095 K00128 ALDH; aldehyde dehydrogenase (NAD+) [EC:1.2.1.3]
00350 Tyrosine metabolism [PATH:ko00350]
GCA_000009185.1_ASM918v1_00711 K00812 aspB; aspartate aminotransferase [EC:2.6.1.1]
GCA_000009185.1_ASM918v1_02644 K00817 hisC; histidinol-phosphate aminotransferase [EC:2.6.1.9]
GCA_000011085.1_ASM1108v1_01688 K18933 mfnA, adc; tyrosine decarboxylase / aspartate 1-decarboxylase [EC:4.1.1.25 4.1.1.11]
00360 Phenylalanine metabolism [PATH:ko00360]
GCA_000011085.1_ASM1108v1_03515 K01912 paaK; phenylacetate-CoA ligase [EC:6.2.1.30]
GCA_000011085.1_ASM1108v1_03525 K02614 paaI; acyl-CoA thioesterase [EC:3.1.2.-]
GCA_000009185.1_ASM918v1_00711 K00812 aspB; aspartate aminotransferase [EC:2.6.1.1]
GCA_000009185.1_ASM918v1_02644 K00817 hisC; histidinol-phosphate aminotransferase [EC:2.6.1.9]
GCA_000022205.1_ASM2220v1_02962 K01426 E3.5.1.4, amiE; amidase [EC:3.5.1.4]
00380 Tryptophan metabolism [PATH:ko00380]
GCA_000009185.1_ASM918v1_00665 K00626 ACAT, atoB; acetyl-CoA C-acetyltransferase [EC:2.3.1.9]
GCA_000009185.1_ASM918v1_01095 K00128 ALDH; aldehyde dehydrogenase (NAD+) [EC:1.2.1.3]
GCA_000022205.1_ASM2220v1_02962 K01426 E3.5.1.4, amiE; amidase [EC:3.5.1.4]
00400 Phenylalanine, tyrosine and tryptophan biosynthesis [PATH:ko00400]
GCA_000009185.1_ASM918v1_00181 K16306 K16306; fructose-bisphosphate aldolase / 2-amino-3,7-dideoxy-D-threo-hept-6-ulosonate synthase [EC:4.1.2.13 2.2.1.10]
GCA_000009185.1_ASM918v1_00180 K11646 K11646; 3-dehydroquinate synthase II [EC:1.4.1.24]
GCA_000009185.1_ASM918v1_00177 K03785 aroD; 3-dehydroquinate dehydratase I [EC:4.2.1.10]
GCA_000220355.1_ASM22035v1_genomic_00998 K00014 aroE; shikimate dehydrogenase [EC:1.1.1.25]
GCA_000009185.1_ASM918v1_01978 K00891 aroK, aroL; shikimate kinase [EC:2.7.1.71]
GCA_000009185.1_ASM918v1_02638 K00800 aroA; 3-phosphoshikimate 1-carboxyvinyltransferase [EC:2.5.1.19]
GCA_000009185.1_ASM918v1_02637 K01736 aroC; chorismate synthase [EC:4.2.3.5]
GCA_000009185.1_ASM918v1_02432 K01657 trpE; anthranilate synthase component I [EC:4.1.3.27]
GCA_000009185.1_ASM918v1_00876 K01658 trpG; anthranilate synthase component II [EC:4.1.3.27]
GCA_000009185.1_ASM918v1_02434 K00766 trpD; anthranilate phosphoribosyltransferase [EC:2.4.2.18]
GCA_000009185.1_ASM918v1_02433 K01817 trpF; phosphoribosylanthranilate isomerase [EC:5.3.1.24]
GCA_000009185.1_ASM918v1_00184 K01609 trpC; indole-3-glycerol phosphate synthase [EC:4.1.1.48]
GCA_000220355.1_ASM22035v1_genomic_00019 K01695 trpA; tryptophan synthase alpha chain [EC:4.2.1.20]
GCA_000220355.1_ASM22035v1_genomic_00018 K01696 trpB; tryptophan synthase beta chain [EC:4.2.1.20]
GCA_000009185.1_ASM918v1_01979 K04093 pheA1; chorismate mutase [EC:5.4.99.5]
GCA_000009185.1_ASM918v1_02632 K04517 tyrA2; prephenate dehydrogenase [EC:1.3.1.12]
GCA_000009185.1_ASM918v1_00434 K04518 pheA2; prephenate dehydratase [EC:4.2.1.51]
GCA_000009185.1_ASM918v1_00711 K00812 aspB; aspartate aminotransferase [EC:2.6.1.1]
GCA_000009185.1_ASM918v1_02644 K00817 hisC; histidinol-phosphate aminotransferase [EC:2.6.1.9]
09106 Metabolism of other amino acids
00410 beta-Alanine metabolism [PATH:ko00410]
GCA_000011085.1_ASM1108v1_01688 K18933 mfnA, adc; tyrosine decarboxylase / aspartate 1-decarboxylase [EC:4.1.1.25 4.1.1.11]
GCA_000009185.1_ASM918v1_01095 K00128 ALDH; aldehyde dehydrogenase (NAD+) [EC:1.2.1.3]
GCA_000009185.1_ASM918v1_00311 K09722 K09722, pps; 4-phosphopantoate---beta-alanine ligase [EC:6.3.2.36]
00430 Taurine and hypotaurine metabolism [PATH:ko00430]
GCA_000009185.1_ASM918v1_00435 K19244 ala; alanine dehydrogenase [EC:1.4.1.1]
GCA_000220355.1_ASM22035v1_genomic_01096 K00260 gudB, rocG; glutamate dehydrogenase [EC:1.4.1.2]
00440 Phosphonate and phosphinate metabolism [PATH:ko00440]
GCA_000009185.1_ASM918v1_02362 K06167 phnP; phosphoribosyl 1,2-cyclic phosphate phosphodiesterase [EC:3.1.4.55]
00450 Selenocompound metabolism [PATH:ko00450]
GCA_000009185.1_ASM918v1_02107 K00549 metE; 5-methyltetrahydropteroyltriglutamate--homocysteine methyltransferase [EC:2.1.1.14]
GCA_000220355.1_ASM22035v1_genomic_00693 K11717 sufS; cysteine desulfurase / selenocysteine lyase [EC:2.8.1.7 4.4.1.16]
GCA_000009185.1_ASM918v1_00732 K00384 trxB, TRR; thioredoxin reductase (NADPH) [EC:1.8.1.9]
GCA_000009185.1_ASM918v1_00645 K01874 MARS, metG; methionyl-tRNA synthetase [EC:6.1.1.10]
00460 Cyanoamino acid metabolism [PATH:ko00460]
GCA_000220355.1_ASM22035v1_genomic_01247 K00600 glyA, SHMT; glycine hydroxymethyltransferase [EC:2.1.2.1]
00471 D-Glutamine and D-glutamate metabolism [PATH:ko00471]
GCA_000009185.1_ASM918v1_02390 K23265 purQ; phosphoribosylformylglycinamidine synthase subunit PurQ / glutaminase [EC:6.3.5.3 3.5.1.2]
00480 Glutathione metabolism [PATH:ko00480]
GCA_000009185.1_ASM918v1_00101 K03423 E1.8.1.13; bis-gamma-glutamylcystine reductase [EC:1.8.1.13]
GCA_000009185.1_ASM918v1_02479 K00031 IDH1, IDH2, icd; isocitrate dehydrogenase [EC:1.1.1.42]
GCA_000220355.1_ASM22035v1_genomic_00868 K00033 PGD, gnd, gntZ; 6-phosphogluconate dehydrogenase [EC:1.1.1.44 1.1.1.343]
09107 Glycan biosynthesis and metabolism
00510 N-Glycan biosynthesis [PATH:ko00510]
GCA_000220355.1_ASM22035v1_genomic_00342 K07151 STT3; dolichyl-diphosphooligosaccharide---protein glycosyltransferase [EC:2.4.99.18]
00513 Various types of N-glycan biosynthesis [PATH:ko00513]
GCA_000220355.1_ASM22035v1_genomic_00342 K07151 STT3; dolichyl-diphosphooligosaccharide---protein glycosyltransferase [EC:2.4.99.18]
00550 Peptidoglycan biosynthesis [PATH:ko00550]
GCA_000009185.1_ASM918v1_02610 K00806 uppS; undecaprenyl diphosphate synthase [EC:2.5.1.31]
09108 Metabolism of cofactors and vitamins
00730 Thiamine metabolism [PATH:ko00730]
GCA_000011085.1_ASM1108v1_01102 K03147 thiC; phosphomethylpyrimidine synthase [EC:4.1.99.17]
GCA_000011085.1_ASM1108v1_01147 K03151 thiI; tRNA uracil 4-sulfurtransferase [EC:2.8.1.4]
GCA_000009185.1_ASM918v1_00314 K22699 thi4; sulfide-dependent adenosine diphosphate thiazole synthase [EC:2.4.2.59]
GCA_000009185.1_ASM918v1_01866 K00788 thiE; thiamine-phosphate pyrophosphorylase [EC:2.5.1.3]
GCA_000009185.1_ASM918v1_00119 K00946 thiL; thiamine-monophosphate kinase [EC:2.7.4.16]
GCA_000009185.1_ASM918v1_01984 K00939 adk, AK; adenylate kinase [EC:2.7.4.3]
00740 Riboflavin metabolism [PATH:ko00740]
GCA_000220355.1_ASM22035v1_genomic_01145 K14654 RIB7, arfC; 2,5-diamino-6-(ribosylamino)-4(3H)-pyrimidinone 5'-phosphate reductase [EC:1.1.1.302]
GCA_000009185.1_ASM918v1_02502 K02858 ribB, RIB3; 3,4-dihydroxy 2-butanone 4-phosphate synthase [EC:4.1.99.12]
GCA_000220355.1_ASM22035v1_genomic_00173 K00794 ribH, RIB4; 6,7-dimethyl-8-ribityllumazine synthase [EC:2.5.1.78]
GCA_000009185.1_ASM918v1_00446 K00793 ribE, RIB5; riboflavin synthase [EC:2.5.1.9]
GCA_000009185.1_ASM918v1_02503 K07732 rfk; riboflavin kinase, archaea type [EC:2.7.1.161]
GCA_000009185.1_ASM918v1_00653 K14656 ribL; FAD synthetase [EC:2.7.7.2]
00750 Vitamin B6 metabolism [PATH:ko00750]
GCA_000009185.1_ASM918v1_00049 K01733 thrC; threonine synthase [EC:4.2.3.1]
GCA_000011085.1_ASM1108v1_02374 K01733 thrC; threonine synthase [EC:4.2.3.1]
GCA_000009185.1_ASM918v1_02602 K06215 pdxS, pdx1; pyridoxal 5'-phosphate synthase pdxS subunit [EC:4.3.3.6]
GCA_000009185.1_ASM918v1_00342 K08681 pdxT, pdx2; 5'-phosphate synthase pdxT subunit [EC:4.3.3.6]
00760 Nicotinate and nicotinamide metabolism [PATH:ko00760]
GCA_000009185.1_ASM918v1_02483 K03517 nadA; quinolinate synthase [EC:2.5.1.72]
GCA_000009185.1_ASM918v1_02485 K00767 nadC, QPRT; nicotinate-nucleotide pyrophosphorylase (carboxylating) [EC:2.4.2.19]
GCA_000009185.1_ASM918v1_00069 K00763 pncB, NAPRT1; nicotinate phosphoribosyltransferase [EC:6.3.4.21]
GCA_000009185.1_ASM918v1_02630 K03787 surE; 5'-nucleotidase [EC:3.1.3.5]
GCA_000220355.1_ASM22035v1_genomic_01258 K00952 nadM; nicotinamide-nucleotide adenylyltransferase [EC:2.7.7.1]
GCA_000009185.1_ASM918v1_00106 K01916 nadE; NAD+ synthase [EC:6.3.1.5]
GCA_000011085.1_ASM1108v1_03160 K00858 ppnK, NADK; NAD+ kinase [EC:2.7.1.23]
00770 Pantothenate and CoA biosynthesis [PATH:ko00770]
GCA_000009185.1_ASM918v1_01916 K01652 E2.2.1.6L, ilvB, ilvG, ilvI; acetolactate synthase I/II/III large subunit [EC:2.2.1.6]
GCA_000009185.1_ASM918v1_01917 K01653 E2.2.1.6S, ilvH, ilvN; acetolactate synthase I/III small subunit [EC:2.2.1.6]
GCA_000009185.1_ASM918v1_01918 K00053 ilvC; ketol-acid reductoisomerase [EC:1.1.1.86]
GCA_000009185.1_ASM918v1_02270 K01687 ilvD; dihydroxy-acid dehydratase [EC:4.2.1.9]
GCA_000011085.1_ASM1108v1_02865 K00077 panE, apbA; 2-dehydropantoate 2-reductase [EC:1.1.1.169]
GCA_000009185.1_ASM918v1_00309 K06982 pok; pantoate kinase [EC:2.7.1.169]
GCA_000009185.1_ASM918v1_00311 K09722 K09722, pps; 4-phosphopantoate---beta-alanine ligase [EC:6.3.2.36]
GCA_000009185.1_ASM918v1_00765 K13038 coaBC, dfp; phosphopantothenoylcysteine decarboxylase / phosphopantothenate---cysteine ligase [EC:4.1.1.36 6.3.2.5]
GCA_000009185.1_ASM918v1_01769 K02201 E2.7.7.3B; pantetheine-phosphate adenylyltransferase [EC:2.7.7.3]
GCA_000009185.1_ASM918v1_02501 K00826 E2.6.1.42, ilvE; branched-chain amino acid aminotransferase [EC:2.6.1.42]
GCA_000011085.1_ASM1108v1_01688 K18933 mfnA, adc; tyrosine decarboxylase / aspartate 1-decarboxylase [EC:4.1.1.25 4.1.1.11]
00780 Biotin metabolism [PATH:ko00780]
GCA_000009185.1_ASM918v1_02132 K03524 birA; BirA family transcriptional regulator, biotin operon repressor / biotin---[acetyl-CoA-carboxylase] ligase [EC:6.3.4.15]
00785 Lipoic acid metabolism [PATH:ko00785]
GCA_000011085.1_ASM1108v1_01893 K23734 lipM; lipoyl(octanoyl) transferase [EC:2.3.1.181]
GCA_000011085.1_ASM1108v1_02768 K03644 lipA, LIAS, LIP1, LIP5; lipoyl synthase [EC:2.8.1.8]
00790 Folate biosynthesis [PATH:ko00790]
GCA_000023945.1_ASM2394v1_02700 K00796 folP; dihydropteroate synthase [EC:2.5.1.15]
GCA_000220355.1_ASM22035v1_genomic_01251 K00287 DHFR, folA; dihydrofolate reductase [EC:1.5.1.3]
GCA_000009185.1_ASM918v1_01608 K01737 queD, ptpS, PTS; 6-pyruvoyltetrahydropterin/6-carboxytetrahydropterin synthase [EC:4.2.3.12 4.1.2.50]
GCA_000011085.1_ASM1108v1_02027 K01737 queD, ptpS, PTS; 6-pyruvoyltetrahydropterin/6-carboxytetrahydropterin synthase [EC:4.2.3.12 4.1.2.50]
GCA_000009185.1_ASM918v1_02621 K01724 PCBD, phhB; 4a-hydroxytetrahydrobiopterin dehydratase [EC:4.2.1.96]
GCA_000220355.1_ASM22035v1_genomic_00446 K01724 PCBD, phhB; 4a-hydroxytetrahydrobiopterin dehydratase [EC:4.2.1.96]
GCA_000011085.1_ASM1108v1_02026 K10026 queE; 7-carboxy-7-deazaguanine synthase [EC:4.3.99.3]
GCA_000011085.1_ASM1108v1_02025 K06920 queC; 7-cyano-7-deazaguanine synthase [EC:6.3.4.20]
GCA_000009185.1_ASM918v1_02596 K17488 mptA; GTP cyclohydrolase IV [EC:3.5.4.39]
GCA_000009185.1_ASM918v1_00157 K09739 mptD; dihydroneopterin aldolase [EC:4.1.2.25]
GCA_000009185.1_ASM918v1_01652 K07142 mptE; 2-amino-4-hydroxy-6-hydroxymethyldihydropteridine diphosphokinase [EC:2.7.6.3]
GCA_000009185.1_ASM918v1_02456 K06984 K06984; beta-ribofuranosylaminobenzene 5'-phosphate synthase [EC:2.4.2.54]
GCA_000009185.1_ASM918v1_02180 K03639 moaA, CNX2; GTP 3',8-cyclase [EC:4.1.99.22]
GCA_000009185.1_ASM918v1_01518 K03637 moaC, CNX3; cyclic pyranopterin monophosphate synthase [EC:4.6.1.17]
GCA_000009185.1_ASM918v1_00116 K03635 MOCS2B, moaE; molybdopterin synthase catalytic subunit [EC:2.8.1.12]
GCA_000009185.1_ASM918v1_02271 K03638 moaB; molybdopterin adenylyltransferase [EC:2.7.7.75]
GCA_000009185.1_ASM918v1_02623 K03750 moeA; molybdopterin molybdotransferase [EC:2.10.1.1]
GCA_000009185.1_ASM918v1_02624 K03750 moeA; molybdopterin molybdotransferase [EC:2.10.1.1]
GCA_000009185.1_ASM918v1_01557 K03752 mobA; molybdenum cofactor guanylyltransferase [EC:2.7.7.77]
00670 One carbon pool by folate [PATH:ko00670]
GCA_000220355.1_ASM22035v1_genomic_01251 K00287 DHFR, folA; dihydrofolate reductase [EC:1.5.1.3]
GCA_000009185.1_ASM918v1_02010 K01491 folD; methylenetetrahydrofolate dehydrogenase (NADP+) / methenyltetrahydrofolate cyclohydrolase [EC:1.5.1.5 3.5.4.9]
GCA_000220355.1_ASM22035v1_genomic_01247 K00600 glyA, SHMT; glycine hydroxymethyltransferase [EC:2.1.2.1]
GCA_000220355.1_ASM22035v1_genomic_01248 K00560 thyA, TYMS; thymidylate synthase [EC:2.1.1.45]
GCA_000220355.1_ASM22035v1_genomic_00298 K03465 thyX, thy1; thymidylate synthase (FAD) [EC:2.1.1.148]
00860 Porphyrin and chlorophyll metabolism [PATH:ko00860]
GCA_000009185.1_ASM918v1_02114 K01885 EARS, gltX; glutamyl-tRNA synthetase [EC:6.1.1.17]
GCA_000009185.1_ASM918v1_02616 K02492 hemA; glutamyl-tRNA reductase [EC:1.2.1.70]
GCA_000009185.1_ASM918v1_02738 K01845 hemL; glutamate-1-semialdehyde 2,1-aminomutase [EC:5.4.3.8]
GCA_000009185.1_ASM918v1_02734 K01698 hemB, ALAD; porphobilinogen synthase [EC:4.2.1.24]
GCA_000009185.1_ASM918v1_02741 K01749 hemC, HMBS; hydroxymethylbilane synthase [EC:2.5.1.61]
GCA_000009185.1_ASM918v1_02743 K01719 hemD, UROS; uroporphyrinogen-III synthase [EC:4.2.1.75]
GCA_000023945.1_ASM2394v1_01046 K00230 hemG; menaquinone-dependent protoporphyrinogen oxidase [EC:1.3.5.3]
GCA_000009185.1_ASM918v1_02742 K02303 cobA; uroporphyrin-III C-methyltransferase [EC:2.1.1.107]
GCA_000009185.1_ASM918v1_02615 K02304 MET8; precorrin-2 dehydrogenase / sirohydrochlorin ferrochelatase [EC:1.3.1.76 4.99.1.4]
GCA_000011085.1_ASM1108v1_01262 K22226 ahbC; Fe-coproporphyrin III synthase
GCA_000011085.1_ASM1108v1_03252 K22227 ahbD; AdoMet-dependent heme synthase [EC:1.3.98.6]
GCA_000009185.1_ASM918v1_00737 K03795 cbiX; sirohydrochlorin cobaltochelatase [EC:4.99.1.3]
GCA_000009185.1_ASM918v1_00927 K02224 cobB-cbiA; cobyrinic acid a,c-diamide synthase [EC:6.3.5.9 6.3.5.11]
GCA_000009185.1_ASM918v1_01475 K00798 MMAB, pduO; cob(I)alamin adenosyltransferase [EC:2.5.1.17]
GCA_000009185.1_ASM918v1_00463 K02227 cbiB, cobD; adenosylcobinamide-phosphate synthase [EC:6.3.1.10]
GCA_000009185.1_ASM918v1_00461 K19712 cobY; adenosylcobinamide-phosphate guanylyltransferase [EC:2.7.7.62]
GCA_000009185.1_ASM918v1_00462 K02233 E2.7.8.26, cobS, cobV; adenosylcobinamide-GDP ribazoletransferase [EC:2.7.8.26]
GCA_000009185.1_ASM918v1_00459 K04720 cobD; threonine-phosphate decarboxylase [EC:4.1.1.81]
GCA_000022205.1_ASM2220v1_02259 K03594 bfr; bacterioferritin [EC:1.16.3.1]
00130 Ubiquinone and other terpenoid-quinone biosynthesis [PATH:ko00130]
GCA_000009185.1_ASM918v1_01585 K01911 menE; O-succinylbenzoic acid---CoA ligase [EC:6.2.1.26]
GCA_000009185.1_ASM918v1_00974 K02548 menA; 1,4-dihydroxy-2-naphthoate polyprenyltransferase [EC:2.5.1.74]
09109 Metabolism of terpenoids and polyketides
00900 Terpenoid backbone biosynthesis [PATH:ko00900]
GCA_000009185.1_ASM918v1_00665 K00626 ACAT, atoB; acetyl-CoA C-acetyltransferase [EC:2.3.1.9]
GCA_000009185.1_ASM918v1_02093 K01641 E2.3.3.10; hydroxymethylglutaryl-CoA synthase [EC:2.3.3.10]
GCA_000009185.1_ASM918v1_02482 K00021 HMGCR; hydroxymethylglutaryl-CoA reductase (NADPH) [EC:1.1.1.34]
GCA_000009185.1_ASM918v1_02154 K00869 E2.7.1.36, MVK, mvaK1; mevalonate kinase [EC:2.7.1.36]
GCA_000009185.1_ASM918v1_02155 K06981 ipk; isopentenyl phosphate kinase [EC:2.7.4.26]
GCA_000009185.1_ASM918v1_02115 K13787 idsA; geranylgeranyl diphosphate synthase, type I [EC:2.5.1.1 2.5.1.10 2.5.1.29]
GCA_000009185.1_ASM918v1_02523 K13787 idsA; geranylgeranyl diphosphate synthase, type I [EC:2.5.1.1 2.5.1.10 2.5.1.29]
GCA_000009185.1_ASM918v1_02610 K00806 uppS; undecaprenyl diphosphate synthase [EC:2.5.1.31]
GCA_000009185.1_ASM918v1_02611 K15888 uppS, cpdS; tritrans,polycis-undecaprenyl-diphosphate synthase [geranylgeranyl-diphosphate specific] [EC:2.5.1.89]
00906 Carotenoid biosynthesis [PATH:ko00906]
GCA_000009185.1_ASM918v1_02084 K02291 crtB; 15-cis-phytoene synthase [EC:2.5.1.32]
00981 Insect hormone biosynthesis [PATH:ko00981]
GCA_000009185.1_ASM918v1_01095 K00128 ALDH; aldehyde dehydrogenase (NAD+) [EC:1.2.1.3]
00903 Limonene and pinene degradation [PATH:ko00903]
GCA_000009185.1_ASM918v1_01095 K00128 ALDH; aldehyde dehydrogenase (NAD+) [EC:1.2.1.3]
01051 Biosynthesis of ansamycins [PATH:ko01051]
GCA_000023945.1_ASM2394v1_00872 K00615 E2.2.1.1, tktA, tktB; transketolase [EC:2.2.1.1]
00523 Polyketide sugar unit biosynthesis [PATH:ko00523]
GCA_000009185.1_ASM918v1_00752 K00973 rfbA, rmlA, rffH; glucose-1-phosphate thymidylyltransferase [EC:2.7.7.24]
GCA_000009185.1_ASM918v1_02237 K23144 K23144; UDP-N-acetylglucosamine diphosphorylase / glucose-1-phosphate thymidylyltransferase / UDP-N-acetylgalactosamine diphosphorylase / glucosamine-1-phosphate N-acetyltransferase / galactosamine-1-phosphate N-acetyltransferase [EC:2.7.7.23 2.7.7.24 2.7.7.83 2.3.1.157 2.3.1.276]
GCA_000220355.1_ASM22035v1_genomic_01407 K23144 K23144; UDP-N-acetylglucosamine diphosphorylase / glucose-1-phosphate thymidylyltransferase / UDP-N-acetylgalactosamine diphosphorylase / glucosamine-1-phosphate N-acetyltransferase / galactosamine-1-phosphate N-acetyltransferase [EC:2.7.7.23 2.7.7.24 2.7.7.83 2.3.1.157 2.3.1.276]
GCA_000023945.1_ASM2394v1_02184 K00067 rfbD, rmlD; dTDP-4-dehydrorhamnose reductase [EC:1.1.1.133]
09110 Biosynthesis of other secondary metabolites
00950 Isoquinoline alkaloid biosynthesis [PATH:ko00950]
GCA_000009185.1_ASM918v1_00711 K00812 aspB; aspartate aminotransferase [EC:2.6.1.1]
00960 Tropane, piperidine and pyridine alkaloid biosynthesis [PATH:ko00960]
GCA_000009185.1_ASM918v1_00711 K00812 aspB; aspartate aminotransferase [EC:2.6.1.1]
GCA_000009185.1_ASM918v1_02644 K00817 hisC; histidinol-phosphate aminotransferase [EC:2.6.1.9]
00966 Glucosinolate biosynthesis [PATH:ko00966]
GCA_000009185.1_ASM918v1_02501 K00826 E2.6.1.42, ilvE; branched-chain amino acid aminotransferase [EC:2.6.1.42]
00261 Monobactam biosynthesis [PATH:ko00261]
GCA_000009185.1_ASM918v1_00005 K00928 lysC; aspartate kinase [EC:2.7.2.4]
GCA_000009185.1_ASM918v1_02134 K00133 asd; aspartate-semialdehyde dehydrogenase [EC:1.2.1.11]
GCA_000009185.1_ASM918v1_00573 K01714 dapA; 4-hydroxy-tetrahydrodipicolinate synthase [EC:4.3.3.7]
GCA_000009185.1_ASM918v1_00574 K00215 dapB; 4-hydroxy-tetrahydrodipicolinate reductase [EC:1.17.1.8]
00521 Streptomycin biosynthesis [PATH:ko00521]
GCA_000220355.1_ASM22035v1_genomic_00028 K00845 glk; glucokinase [EC:2.7.1.2]
GCA_000009185.1_ASM918v1_00029 K15778 pmm-pgm; phosphomannomutase / phosphoglucomutase [EC:5.4.2.8 5.4.2.2]
GCA_000220355.1_ASM22035v1_genomic_01270 K15778 pmm-pgm; phosphomannomutase / phosphoglucomutase [EC:5.4.2.8 5.4.2.2]
GCA_000220355.1_ASM22035v1_genomic_00845 K01092 E3.1.3.25, IMPA, suhB; myo-inositol-1(or 4)-monophosphatase [EC:3.1.3.25]
GCA_000009185.1_ASM918v1_00752 K00973 rfbA, rmlA, rffH; glucose-1-phosphate thymidylyltransferase [EC:2.7.7.24]
GCA_000009185.1_ASM918v1_02237 K23144 K23144; UDP-N-acetylglucosamine diphosphorylase / glucose-1-phosphate thymidylyltransferase / UDP-N-acetylgalactosamine diphosphorylase / glucosamine-1-phosphate N-acetyltransferase / galactosamine-1-phosphate N-acetyltransferase [EC:2.7.7.23 2.7.7.24 2.7.7.83 2.3.1.157 2.3.1.276]
GCA_000220355.1_ASM22035v1_genomic_01407 K23144 K23144; UDP-N-acetylglucosamine diphosphorylase / glucose-1-phosphate thymidylyltransferase / UDP-N-acetylgalactosamine diphosphorylase / glucosamine-1-phosphate N-acetyltransferase / galactosamine-1-phosphate N-acetyltransferase [EC:2.7.7.23 2.7.7.24 2.7.7.83 2.3.1.157 2.3.1.276]
GCA_000023945.1_ASM2394v1_02184 K00067 rfbD, rmlD; dTDP-4-dehydrorhamnose reductase [EC:1.1.1.133]
00524 Neomycin, kanamycin and gentamicin biosynthesis [PATH:ko00524]
GCA_000220355.1_ASM22035v1_genomic_00028 K00845 glk; glucokinase [EC:2.7.1.2]
00525 Acarbose and validamycin biosynthesis [PATH:ko00525]
GCA_000009185.1_ASM918v1_00752 K00973 rfbA, rmlA, rffH; glucose-1-phosphate thymidylyltransferase [EC:2.7.7.24]
GCA_000009185.1_ASM918v1_02237 K23144 K23144; UDP-N-acetylglucosamine diphosphorylase / glucose-1-phosphate thymidylyltransferase / UDP-N-acetylgalactosamine diphosphorylase / glucosamine-1-phosphate N-acetyltransferase / galactosamine-1-phosphate N-acetyltransferase [EC:2.7.7.23 2.7.7.24 2.7.7.83 2.3.1.157 2.3.1.276]
GCA_000220355.1_ASM22035v1_genomic_01407 K23144 K23144; UDP-N-acetylglucosamine diphosphorylase / glucose-1-phosphate thymidylyltransferase / UDP-N-acetylgalactosamine diphosphorylase / glucosamine-1-phosphate N-acetyltransferase / galactosamine-1-phosphate N-acetyltransferase [EC:2.7.7.23 2.7.7.24 2.7.7.83 2.3.1.157 2.3.1.276]
00401 Novobiocin biosynthesis [PATH:ko00401]
GCA_000009185.1_ASM918v1_02632 K04517 tyrA2; prephenate dehydrogenase [EC:1.3.1.12]
GCA_000009185.1_ASM918v1_00711 K00812 aspB; aspartate aminotransferase [EC:2.6.1.1]
GCA_000009185.1_ASM918v1_02644 K00817 hisC; histidinol-phosphate aminotransferase [EC:2.6.1.9]
00405 Phenazine biosynthesis [PATH:ko00405]
GCA_000009185.1_ASM918v1_02432 K01657 trpE; anthranilate synthase component I [EC:4.1.3.27]
GCA_000009185.1_ASM918v1_00876 K01658 trpG; anthranilate synthase component II [EC:4.1.3.27]
09111 Xenobiotics biodegradation and metabolism
00362 Benzoate degradation [PATH:ko00362]
GCA_000009185.1_ASM918v1_02991 K01055 pcaD; 3-oxoadipate enol-lactonase [EC:3.1.1.24]
GCA_000220355.1_ASM22035v1_genomic_01055 K07104 catE; catechol 2,3-dioxygenase [EC:1.13.11.2]
GCA_000009185.1_ASM918v1_00665 K00626 ACAT, atoB; acetyl-CoA C-acetyltransferase [EC:2.3.1.9]
00627 Aminobenzoate degradation [PATH:ko00627]
GCA_000022205.1_ASM2220v1_02962 K01426 E3.5.1.4, amiE; amidase [EC:3.5.1.4]
GCA_000009185.1_ASM918v1_00591 K01512 acyP; acylphosphatase [EC:3.6.1.7]
00625 Chloroalkane and chloroalkene degradation [PATH:ko00625]
GCA_000009185.1_ASM918v1_01095 K00128 ALDH; aldehyde dehydrogenase (NAD+) [EC:1.2.1.3]
00361 Chlorocyclohexane and chlorobenzene degradation [PATH:ko00361]
GCA_000220355.1_ASM22035v1_genomic_01055 K07104 catE; catechol 2,3-dioxygenase [EC:1.13.11.2]
00622 Xylene degradation [PATH:ko00622]
GCA_000220355.1_ASM22035v1_genomic_01055 K07104 catE; catechol 2,3-dioxygenase [EC:1.13.11.2]
00633 Nitrotoluene degradation [PATH:ko00633]
GCA_000220355.1_ASM22035v1_genomic_01125 K00169 porA; pyruvate ferredoxin oxidoreductase alpha subunit [EC:1.2.7.1]
00643 Styrene degradation [PATH:ko00643]
GCA_000022205.1_ASM2220v1_02962 K01426 E3.5.1.4, amiE; amidase [EC:3.5.1.4]
GCA_000220355.1_ASM22035v1_genomic_01055 K07104 catE; catechol 2,3-dioxygenase [EC:1.13.11.2]
00983 Drug metabolism - other enzymes [PATH:ko00983]
GCA_000009185.1_ASM918v1_01564 K00088 IMPDH, guaB; IMP dehydrogenase [EC:1.1.1.205]
GCA_000009185.1_ASM918v1_02460 K01951 guaA, GMPS; GMP synthase (glutamine-hydrolysing) [EC:6.3.5.2]
GCA_000009185.1_ASM918v1_00328 K01951 guaA, GMPS; GMP synthase (glutamine-hydrolysing) [EC:6.3.5.2]
GCA_000220355.1_ASM22035v1_genomic_00026 K00940 ndk, NME; nucleoside-diphosphate kinase [EC:2.7.4.6]
09120 Genetic Information Processing
09121 Transcription
03020 RNA polymerase [PATH:ko03020]
GCA_000220355.1_ASM22035v1_genomic_01444 K03042 rpoA2; DNA-directed RNA polymerase subunit A" [EC:2.7.7.6]
GCA_000220355.1_ASM22035v1_genomic_01443 K03041 rpoA1; DNA-directed RNA polymerase subunit A' [EC:2.7.7.6]
GCA_000009185.1_ASM918v1_02678 K03044 rpoB1; DNA-directed RNA polymerase subunit B' [EC:2.7.7.6]
GCA_000220355.1_ASM22035v1_genomic_01438 K03045 rpoB2; DNA-directed RNA polymerase subunit B" [EC:2.7.7.6]
GCA_000220355.1_ASM22035v1_genomic_01437 K03053 rpoH; DNA-directed RNA polymerase subunit H [EC:2.7.7.6]
GCA_000220355.1_ASM22035v1_genomic_00724 K03055 rpoK; DNA-directed RNA polymerase subunit K [EC:2.7.7.6]
GCA_000220355.1_ASM22035v1_genomic_00772 K03058 rpoN; DNA-directed RNA polymerase subunit N [EC:2.7.7.6]
GCA_000009185.1_ASM918v1_02171 K03047 rpoD; DNA-directed RNA polymerase subunit D [EC:2.7.7.6]
GCA_000220355.1_ASM22035v1_genomic_00789 K03049 rpoE1; DNA-directed RNA polymerase subunit E' [EC:2.7.7.6]
GCA_000220355.1_ASM22035v1_genomic_00788 K03050 rpoE2; DNA-directed RNA polymerase subunit E" [EC:2.7.7.6]
GCA_000009185.1_ASM918v1_00778 K03056 rpoL; DNA-directed RNA polymerase subunit L [EC:2.7.7.6]
GCA_000220355.1_ASM22035v1_genomic_00491 K03051 rpoF; DNA-directed RNA polymerase subunit F [EC:2.7.7.6]
03022 Basal transcription factors [PATH:ko03022]
GCA_000220355.1_ASM22035v1_genomic_00529 K03124 TFIIB, GTF2B, SUA7, tfb; transcription initiation factor TFIIB
GCA_000220355.1_ASM22035v1_genomic_00547 K03120 TBP, tbp; transcription initiation factor TFIID TATA-box-binding protein
GCA_000009185.1_ASM918v1_01674 K03136 TFIIE1, GTF2E1, TFA1, tfe; transcription initiation factor TFIIE subunit alpha
GCA_000220355.1_ASM22035v1_genomic_00809 K10843 ERCC3, XPB; DNA excision repair protein ERCC-3 [EC:3.6.4.12]
GCA_000220355.1_ASM22035v1_genomic_00713 K10844 ERCC2, XPD; DNA excision repair protein ERCC-2 [EC:3.6.4.12]
09122 Translation
03010 Ribosome [PATH:ko03010]
GCA_000220355.1_ASM22035v1_genomic_00723 K02967 RP-S2, MRPS2, rpsB; small subunit ribosomal protein S2
GCA_000009185.1_ASM918v1_02173 K02986 RP-S4, rpsD; small subunit ribosomal protein S4
GCA_000220355.1_ASM22035v1_genomic_01487 K02988 RP-S5, MRPS5, rpsE; small subunit ribosomal protein S5
GCA_000220355.1_ASM22035v1_genomic_01452 K02992 RP-S7, MRPS7, rpsG; small subunit ribosomal protein S7
GCA_000220355.1_ASM22035v1_genomic_01482 K02994 RP-S8, rpsH; small subunit ribosomal protein S8
GCA_000220355.1_ASM22035v1_genomic_00773 K02996 RP-S9, MRPS9, rpsI; small subunit ribosomal protein S9
GCA_000220355.1_ASM22035v1_genomic_01458 K02946 RP-S10, MRPS10, rpsJ; small subunit ribosomal protein S10
GCA_000220355.1_ASM22035v1_genomic_01220 K02948 RP-S11, MRPS11, rpsK; small subunit ribosomal protein S11
GCA_000220355.1_ASM22035v1_genomic_01447 K02950 RP-S12, MRPS12, rpsL; small subunit ribosomal protein S12
GCA_000220355.1_ASM22035v1_genomic_01218 K02952 RP-S13, rpsM; small subunit ribosomal protein S13
GCA_000011085.1_ASM1108v1_01505 K02954 RP-S14, MRPS14, rpsN; small subunit ribosomal protein S14
GCA_000220355.1_ASM22035v1_genomic_00780 K02956 RP-S15, MRPS15, rpsO; small subunit ribosomal protein S15
GCA_000220355.1_ASM22035v1_genomic_01475 K02961 RP-S17, MRPS17, rpsQ; small subunit ribosomal protein S17
GCA_000220355.1_ASM22035v1_genomic_01469 K02965 RP-S19, rpsS; small subunit ribosomal protein S19
GCA_000220355.1_ASM22035v1_genomic_00777 K02984 RP-S3Ae, RPS3A; small subunit ribosomal protein S3Ae
GCA_000009185.1_ASM918v1_02051 K02987 RP-S4e, RPS4; small subunit ribosomal protein S4e
GCA_000220355.1_ASM22035v1_genomic_00797 K02991 RP-S6e, RPS6; small subunit ribosomal protein S6e
GCA_000220355.1_ASM22035v1_genomic_00562 K02995 RP-S8e, RPS8; small subunit ribosomal protein S8e
GCA_000220355.1_ASM22035v1_genomic_00429 K02962 RP-S17e, RPS17; small subunit ribosomal protein S17e
GCA_000220355.1_ASM22035v1_genomic_00508 K02966 RP-S19e, RPS19; small subunit ribosomal protein S19e
GCA_000009185.1_ASM918v1_00382 K02974 RP-S24e, RPS24; small subunit ribosomal protein S24e
GCA_000220355.1_ASM22035v1_genomic_00728 K02978 RP-S27e, RPS27; small subunit ribosomal protein S27e
GCA_000220355.1_ASM22035v1_genomic_00720 K02979 RP-S28e, RPS28; small subunit ribosomal protein S28e
GCA_000009185.1_ASM918v1_02129 K02863 RP-L1, MRPL1, rplA; large subunit ribosomal protein L1
GCA_000220355.1_ASM22035v1_genomic_01468 K02886 RP-L2, MRPL2, rplB; large subunit ribosomal protein L2
GCA_000220355.1_ASM22035v1_genomic_01465 K02906 RP-L3, MRPL3, rplC; large subunit ribosomal protein L3
GCA_000220355.1_ASM22035v1_genomic_01480 K02931 RP-L5, MRPL5, rplE; large subunit ribosomal protein L5
GCA_000220355.1_ASM22035v1_genomic_01483 K02933 RP-L6, MRPL6, rplF; large subunit ribosomal protein L6
GCA_000220355.1_ASM22035v1_genomic_01288 K02864 RP-L10, MRPL10, rplJ; large subunit ribosomal protein L10
GCA_000009185.1_ASM918v1_02151 K02867 RP-L11, MRPL11, rplK; large subunit ribosomal protein L11
GCA_000220355.1_ASM22035v1_genomic_00774 K02871 RP-L13, MRPL13, rplM; large subunit ribosomal protein L13
GCA_000220355.1_ASM22035v1_genomic_01476 K02874 RP-L14, MRPL14, rplN; large subunit ribosomal protein L14
GCA_000220355.1_ASM22035v1_genomic_01489 K02876 RP-L15, MRPL15, rplO; large subunit ribosomal protein L15
GCA_000220355.1_ASM22035v1_genomic_01486 K02881 RP-L18, MRPL18, rplR; large subunit ribosomal protein L18
GCA_000220355.1_ASM22035v1_genomic_01470 K02890 RP-L22, MRPL22, rplV; large subunit ribosomal protein L22
GCA_000220355.1_ASM22035v1_genomic_01467 K02892 RP-L23, MRPL23, rplW; large subunit ribosomal protein L23
GCA_000009185.1_ASM918v1_02052 K02895 RP-L24, MRPL24, rplX; large subunit ribosomal protein L24
GCA_000220355.1_ASM22035v1_genomic_01472 K02904 RP-L29, rpmC; large subunit ribosomal protein L29
GCA_000220355.1_ASM22035v1_genomic_01488 K02907 RP-L30, MRPL30, rpmD; large subunit ribosomal protein L30
GCA_000220355.1_ASM22035v1_genomic_01466 K02930 RP-L4e, RPL4; large subunit ribosomal protein L4e
GCA_000220355.1_ASM22035v1_genomic_00721 K02936 RP-L7Ae, RPL7A; large subunit ribosomal protein L7Ae
GCA_000220355.1_ASM22035v1_genomic_01405 K02866 RP-L10e, RPL10; large subunit ribosomal protein L10e
GCA_000220355.1_ASM22035v1_genomic_00545 K02877 RP-L15e, RPL15; large subunit ribosomal protein L15e
GCA_000220355.1_ASM22035v1_genomic_00775 K02883 RP-L18e, RPL18; large subunit ribosomal protein L18e
GCA_000220355.1_ASM22035v1_genomic_01485 K02885 RP-L19e, RPL19; large subunit ribosomal protein L19e
GCA_000009185.1_ASM918v1_02123 K02889 RP-L21e, RPL21; large subunit ribosomal protein L21e
GCA_000009185.1_ASM918v1_02109 K02896 RP-L24e, RPL24; large subunit ribosomal protein L24e
GCA_000009185.1_ASM918v1_02710 K02910 RP-L31e, RPL31; large subunit ribosomal protein L31e
GCA_000220355.1_ASM22035v1_genomic_00564 K02922 RP-L37e, RPL37; large subunit ribosomal protein L37e
GCA_000220355.1_ASM22035v1_genomic_00453 K02921 RP-L37Ae, RPL37A; large subunit ribosomal protein L37Ae
GCA_000009185.1_ASM918v1_02711 K02924 RP-L39e, RPL39; large subunit ribosomal protein L39e
GCA_000220355.1_ASM22035v1_genomic_00239 K02927 RP-L40e, RPL40, UBA52; ubiquitin-large subunit ribosomal protein L40e
GCA_000220355.1_ASM22035v1_genomic_00729 K02929 RP-L44e, RPL44; large subunit ribosomal protein L44e
GCA_000220355.1_ASM22035v1_genomic_00504 K02944 RP-LX, rplX; large subunit ribosomal protein LX
00970 Aminoacyl-tRNA biosynthesis [PATH:ko00970]
GCA_000009185.1_ASM918v1_02114 K01885 EARS, gltX; glutamyl-tRNA synthetase [EC:6.1.1.17]
GCA_000220355.1_ASM22035v1_genomic_00659 K02433 gatA, QRSL1; aspartyl-tRNA(Asn)/glutamyl-tRNA(Gln) amidotransferase subunit A [EC:6.3.5.6 6.3.5.7]
GCA_000220355.1_ASM22035v1_genomic_00661 K02434 gatB, PET112; aspartyl-tRNA(Asn)/glutamyl-tRNA(Gln) amidotransferase subunit B [EC:6.3.5.6 6.3.5.7]
GCA_000220355.1_ASM22035v1_genomic_00657 K02435 gatC, GATC; aspartyl-tRNA(Asn)/glutamyl-tRNA(Gln) amidotransferase subunit C [EC:6.3.5.6 6.3.5.7]
GCA_000009185.1_ASM918v1_01995 K09482 gatD; glutamyl-tRNA(Gln) amidotransferase subunit D [EC:6.3.5.7]
GCA_000220355.1_ASM22035v1_genomic_00958 K03330 gatE; glutamyl-tRNA(Gln) amidotransferase subunit E [EC:6.3.5.7]
GCA_000009185.1_ASM918v1_02098 K01872 AARS, alaS; alanyl-tRNA synthetase [EC:6.1.1.7]
GCA_000009185.1_ASM918v1_02992 K01872 AARS, alaS; alanyl-tRNA synthetase [EC:6.1.1.7]
GCA_000220355.1_ASM22035v1_genomic_01224 K09759 aspC, aspS; nondiscriminating aspartyl-tRNA synthetase [EC:6.1.1.23]
GCA_000220355.1_ASM22035v1_genomic_00016 K01880 GARS, glyS1; glycyl-tRNA synthetase [EC:6.1.1.14]
GCA_000220355.1_ASM22035v1_genomic_00484 K01868 TARS, thrS; threonyl-tRNA synthetase [EC:6.1.1.3]
GCA_000220355.1_ASM22035v1_genomic_01357 K01875 SARS, serS; seryl-tRNA synthetase [EC:6.1.1.11]
GCA_000009185.1_ASM918v1_00735 K01883 CARS, cysS; cysteinyl-tRNA synthetase [EC:6.1.1.16]
GCA_000009185.1_ASM918v1_00645 K01874 MARS, metG; methionyl-tRNA synthetase [EC:6.1.1.10]
GCA_000009185.1_ASM918v1_00058 K01873 VARS, valS; valyl-tRNA synthetase [EC:6.1.1.9]
GCA_000220355.1_ASM22035v1_genomic_01273 K01869 LARS, leuS; leucyl-tRNA synthetase [EC:6.1.1.4]
GCA_000009185.1_ASM918v1_01882 K01870 IARS, ileS; isoleucyl-tRNA synthetase [EC:6.1.1.5]
GCA_000009185.1_ASM918v1_00114 K04566 lysK; lysyl-tRNA synthetase, class I [EC:6.1.1.6]
GCA_000220355.1_ASM22035v1_genomic_00102 K01887 RARS, argS; arginyl-tRNA synthetase [EC:6.1.1.19]
GCA_000220355.1_ASM22035v1_genomic_00462 K01881 PARS, proS; prolyl-tRNA synthetase [EC:6.1.1.15]
GCA_000220355.1_ASM22035v1_genomic_01419 K01892 HARS, hisS; histidyl-tRNA synthetase [EC:6.1.1.21]
GCA_000220355.1_ASM22035v1_genomic_00022 K01889 FARSA, pheS; phenylalanyl-tRNA synthetase alpha chain [EC:6.1.1.20]
GCA_000220355.1_ASM22035v1_genomic_00023 K01890 FARSB, pheT; phenylalanyl-tRNA synthetase beta chain [EC:6.1.1.20]
GCA_000220355.1_ASM22035v1_genomic_01356 K01866 YARS, tyrS; tyrosyl-tRNA synthetase [EC:6.1.1.1]
GCA_000220355.1_ASM22035v1_genomic_00017 K01867 WARS, trpS; tryptophanyl-tRNA synthetase [EC:6.1.1.2]
03013 RNA transport [PATH:ko03013]
GCA_000009185.1_ASM918v1_00581 K03537 POP5; ribonuclease P/MRP protein subunit POP5 [EC:3.1.26.5]
GCA_000009185.1_ASM918v1_00579 K03539 RPP1, RPP30; ribonuclease P/MRP protein subunit RPP1 [EC:3.1.26.5]
GCA_000009185.1_ASM918v1_01686 K03540 RPR2, RPP21; ribonuclease P protein subunit RPR2 [EC:3.1.26.5]
GCA_000220355.1_ASM22035v1_genomic_00512 K00784 rnz; ribonuclease Z [EC:3.1.26.11]
GCA_000009185.1_ASM918v1_02021 K03231 EEF1A; elongation factor 1-alpha
GCA_000220355.1_ASM22035v1_genomic_01457 K03231 EEF1A; elongation factor 1-alpha
GCA_000009185.1_ASM918v1_02722 K07562 NMD3; nonsense-mediated mRNA decay protein 3
GCA_000220355.1_ASM22035v1_genomic_00092 K03236 EIF1A; translation initiation factor 1A
GCA_000220355.1_ASM22035v1_genomic_01473 K03113 EIF1, SUI1; translation initiation factor 1
GCA_000220355.1_ASM22035v1_genomic_00727 K03237 EIF2S1; translation initiation factor 2 subunit 1
GCA_000009185.1_ASM918v1_02073 K03238 EIF2S2; translation initiation factor 2 subunit 2
GCA_000220355.1_ASM22035v1_genomic_00554 K03238 EIF2S2; translation initiation factor 2 subunit 2
GCA_000009185.1_ASM918v1_00377 K03242 EIF2S3; translation initiation factor 2 subunit 3
GCA_000009185.1_ASM918v1_01927 K03680 EIF2B4; translation initiation factor eIF-2B subunit delta
GCA_000220355.1_ASM22035v1_genomic_00715 K03243 EIF5B; translation initiation factor 5B
03015 mRNA surveillance pathway [PATH:ko03015]
GCA_000220355.1_ASM22035v1_genomic_00207 K03265 ETF1, ERF1; peptide chain release factor subunit 1
GCA_000220355.1_ASM22035v1_genomic_00744 K06965 PELO, DOM34, pelA; protein pelota
03008 Ribosome biogenesis in eukaryotes [PATH:ko03008]
GCA_000220355.1_ASM22035v1_genomic_00687 K14564 NOP56; nucleolar protein 56
GCA_000220355.1_ASM22035v1_genomic_01494 K11131 DKC1, NOLA4, CBF5; H/ACA ribonucleoprotein complex subunit 4 [EC:5.4.99.-]
GCA_000009185.1_ASM918v1_00581 K03537 POP5; ribonuclease P/MRP protein subunit POP5 [EC:3.1.26.5]
GCA_000009185.1_ASM918v1_00579 K03539 RPP1, RPP30; ribonuclease P/MRP protein subunit RPP1 [EC:3.1.26.5]
GCA_000009185.1_ASM918v1_02400 K06943 NOG1; nucleolar GTP-binding protein
GCA_000009185.1_ASM918v1_02722 K07562 NMD3; nonsense-mediated mRNA decay protein 3
GCA_000220355.1_ASM22035v1_genomic_00505 K03264 EIF6; translation initiation factor 6
GCA_000220355.1_ASM22035v1_genomic_00449 K14574 SDO1, SBDS; ribosome maturation protein SDO1
GCA_000220355.1_ASM22035v1_genomic_00897 K18532 AK6, FAP7; adenylate kinase [EC:2.7.4.3]
GCA_000220355.1_ASM22035v1_genomic_00101 K07178 RIOK1; RIO kinase 1 [EC:2.7.11.1]
GCA_000009185.1_ASM918v1_00472 K07179 RIOK2; RIO kinase 2 [EC:2.7.11.1]
09123 Folding, sorting and degradation
03060 Protein export [PATH:ko03060]
GCA_000220355.1_ASM22035v1_genomic_01490 K03076 secY; preprotein translocase subunit SecY
GCA_000220355.1_ASM22035v1_genomic_01197 K03072 secD; preprotein translocase subunit SecD
GCA_000220355.1_ASM22035v1_genomic_01198 K03074 secF; preprotein translocase subunit SecF
GCA_000220355.1_ASM22035v1_genomic_00498 K03106 SRP54, ffh; signal recognition particle subunit SRP54 [EC:3.6.5.4]
GCA_000220355.1_ASM22035v1_genomic_00502 K03110 ftsY; fused signal recognition particle receptor
GCA_000220355.1_ASM22035v1_genomic_01283 K07342 SEC61G, SSS1, secE; protein transport protein SEC61 subunit gamma and related proteins
GCA_000009185.1_ASM918v1_00569 K03105 SRP19; signal recognition particle subunit SRP19
GCA_000011085.1_ASM1108v1_00480 K03116 tatA; sec-independent protein translocase protein TatA
GCA_000009185.1_ASM918v1_03005 K03118 tatC; sec-independent protein translocase protein TatC
GCA_000023945.1_ASM2394v1_01331 K13280 SEC11, sipW; signal peptidase I [EC:3.4.21.89]
GCA_000011085.1_ASM1108v1_02550 K13280 SEC11, sipW; signal peptidase I [EC:3.4.21.89]
04141 Protein processing in endoplasmic reticulum [PATH:ko04141]
GCA_000220355.1_ASM22035v1_genomic_01283 K07342 SEC61G, SSS1, secE; protein transport protein SEC61 subunit gamma and related proteins
GCA_000220355.1_ASM22035v1_genomic_00342 K07151 STT3; dolichyl-diphosphooligosaccharide---protein glycosyltransferase [EC:2.4.99.18]
GCA_000009185.1_ASM918v1_01930 K13525 VCP, CDC48; transitional endoplasmic reticulum ATPase
GCA_000220355.1_ASM22035v1_genomic_01354 K13993 HSP20; HSP20 family protein
GCA_000220355.1_ASM22035v1_genomic_00727 K03237 EIF2S1; translation initiation factor 2 subunit 1
04120 Ubiquitin mediated proteolysis [PATH:ko04120]
GCA_000220355.1_ASM22035v1_genomic_00239 K02927 RP-L40e, RPL40, UBA52; ubiquitin-large subunit ribosomal protein L40e
04122 Sulfur relay system [PATH:ko04122]
GCA_000009185.1_ASM918v1_00116 K03635 MOCS2B, moaE; molybdopterin synthase catalytic subunit [EC:2.8.1.12]
GCA_000009185.1_ASM918v1_02180 K03639 moaA, CNX2; GTP 3',8-cyclase [EC:4.1.99.22]
GCA_000009185.1_ASM918v1_02465 K03636 moaD, cysO; sulfur-carrier protein
GCA_000009185.1_ASM918v1_01518 K03637 moaC, CNX3; cyclic pyranopterin monophosphate synthase [EC:4.6.1.17]
GCA_000011085.1_ASM1108v1_01147 K03151 thiI; tRNA uracil 4-sulfurtransferase [EC:2.8.1.4]
GCA_000011085.1_ASM1108v1_02417 K03154 thiS; sulfur carrier protein
03050 Proteasome [PATH:ko03050]
GCA_000009185.1_ASM918v1_00612 K03420 psmR; proteasome regulatory subunit
GCA_000220355.1_ASM22035v1_genomic_00448 K03432 psmA, prcA; proteasome alpha subunit [EC:3.4.25.1]
GCA_000220355.1_ASM22035v1_genomic_00461 K03433 psmB, prcB; proteasome beta subunit [EC:3.4.25.1]
03018 RNA degradation [PATH:ko03018]
GCA_000009185.1_ASM918v1_02163 K01689 ENO, eno; enolase [EC:4.2.1.11]
GCA_000009185.1_ASM918v1_02445 K12573 rnr, vacB; ribonuclease R [EC:3.1.13.1]
GCA_000220355.1_ASM22035v1_genomic_00827 K12574 rnj; ribonuclease J [EC:3.1.-.-]
GCA_000220355.1_ASM22035v1_genomic_00145 K04043 dnaK, HSPA9; molecular chaperone DnaK
09124 Replication and repair
03030 DNA replication [PATH:ko03030]
GCA_000009185.1_ASM918v1_02607 K02316 dnaG; DNA primase [EC:2.7.7.101]
GCA_000220355.1_ASM22035v1_genomic_00011 K03470 rnhB; ribonuclease HII [EC:3.1.26.4]
GCA_000220355.1_ASM22035v1_genomic_01395 K02319 pol; DNA polymerase, archaea type [EC:2.7.7.7]
GCA_000011085.1_ASM1108v1_04103 K02319 pol; DNA polymerase, archaea type [EC:2.7.7.7]
GCA_000220355.1_ASM22035v1_genomic_01015 K02323 polB; DNA polymerase II small subunit [EC:2.7.7.7]
GCA_000009185.1_ASM918v1_02753 K02322 polC; DNA polymerase II large subunit [EC:2.7.7.7]
GCA_000220355.1_ASM22035v1_genomic_00549 K10726 mcm, cdc21; replicative DNA helicase Mcm [EC:3.6.4.-]
GCA_000011085.1_ASM1108v1_02177 K10726 mcm, cdc21; replicative DNA helicase Mcm [EC:3.6.4.-]
GCA_000009185.1_ASM918v1_01933 K02683 priS, pri1, priA; DNA primase small subunit [EC:2.7.7.102]
GCA_000009185.1_ASM918v1_03011 K18882 priL, pri2, priB; DNA primase large subunit
GCA_000220355.1_ASM22035v1_genomic_00733 K04802 PCNA; proliferating cell nuclear antigen
GCA_000220355.1_ASM22035v1_genomic_00906 K04801 rfcS; replication factor C small subunit
GCA_000220355.1_ASM22035v1_genomic_00907 K04800 rfcL; replication factor C large subunit
GCA_000220355.1_ASM22035v1_genomic_00294 K04799 FEN1, RAD2; flap endonuclease-1 [EC:3.-.-.-]
GCA_000220355.1_ASM22035v1_genomic_00544 K10747 LIG1; DNA ligase 1 [EC:6.5.1.1 6.5.1.6 6.5.1.7]
03410 Base excision repair [PATH:ko03410]
GCA_000220355.1_ASM22035v1_genomic_01020 K03660 OGG1; N-glycosylase/DNA lyase [EC:3.2.2.- 4.2.99.18]
GCA_000220355.1_ASM22035v1_genomic_00556 K10773 NTH; endonuclease III [EC:4.2.99.18]
GCA_000220355.1_ASM22035v1_genomic_00419 K21929 udg; uracil-DNA glycosylase [EC:3.2.2.27]
GCA_000196895.1_ASM19689v1_00316 K01142 E3.1.11.2, xthA; exodeoxyribonuclease III [EC:3.1.11.2]
GCA_000220355.1_ASM22035v1_genomic_00198 K01151 nfo; deoxyribonuclease IV [EC:3.1.21.2]
GCA_000009185.1_ASM918v1_03024 K07462 recJ; single-stranded-DNA-specific exonuclease [EC:3.1.-.-]
GCA_000220355.1_ASM22035v1_genomic_00733 K04802 PCNA; proliferating cell nuclear antigen
GCA_000220355.1_ASM22035v1_genomic_00544 K10747 LIG1; DNA ligase 1 [EC:6.5.1.1 6.5.1.6 6.5.1.7]
GCA_000220355.1_ASM22035v1_genomic_00294 K04799 FEN1, RAD2; flap endonuclease-1 [EC:3.-.-.-]
03420 Nucleotide excision repair [PATH:ko03420]
GCA_000009185.1_ASM918v1_02326 K03701 uvrA; excinuclease ABC subunit A
GCA_000009185.1_ASM918v1_03049 K03702 uvrB; excinuclease ABC subunit B
GCA_000009185.1_ASM918v1_03017 K03703 uvrC; excinuclease ABC subunit C
GCA_000009185.1_ASM918v1_00411 K03657 uvrD, pcrA; DNA helicase II / ATP-dependent DNA helicase PcrA [EC:3.6.4.12]
GCA_000220355.1_ASM22035v1_genomic_00809 K10843 ERCC3, XPB; DNA excision repair protein ERCC-3 [EC:3.6.4.12]
GCA_000220355.1_ASM22035v1_genomic_00713 K10844 ERCC2, XPD; DNA excision repair protein ERCC-2 [EC:3.6.4.12]
GCA_000220355.1_ASM22035v1_genomic_00733 K04802 PCNA; proliferating cell nuclear antigen
GCA_000220355.1_ASM22035v1_genomic_00544 K10747 LIG1; DNA ligase 1 [EC:6.5.1.1 6.5.1.6 6.5.1.7]
03430 Mismatch repair [PATH:ko03430]
GCA_000009185.1_ASM918v1_00521 K03555 mutS; DNA mismatch repair protein MutS
GCA_000009185.1_ASM918v1_03003 K07456 mutS2; DNA mismatch repair protein MutS2
GCA_000009185.1_ASM918v1_00411 K03657 uvrD, pcrA; DNA helicase II / ATP-dependent DNA helicase PcrA [EC:3.6.4.12]
GCA_000009185.1_ASM918v1_03024 K07462 recJ; single-stranded-DNA-specific exonuclease [EC:3.1.-.-]
GCA_000220355.1_ASM22035v1_genomic_00733 K04802 PCNA; proliferating cell nuclear antigen
GCA_000220355.1_ASM22035v1_genomic_00544 K10747 LIG1; DNA ligase 1 [EC:6.5.1.1 6.5.1.6 6.5.1.7]
03440 Homologous recombination [PATH:ko03440]
GCA_000009185.1_ASM918v1_03024 K07462 recJ; single-stranded-DNA-specific exonuclease [EC:3.1.-.-]
03450 Non-homologous end-joining [PATH:ko03450]
GCA_000220355.1_ASM22035v1_genomic_00294 K04799 FEN1, RAD2; flap endonuclease-1 [EC:3.-.-.-]
09130 Environmental Information Processing
09131 Membrane transport
02010 ABC transporters [PATH:ko02010]
GCA_000011085.1_ASM1108v1_03050 K05772 tupA, vupA; tungstate transport system substrate-binding protein
GCA_000011085.1_ASM1108v1_03049 K05773 tupB, vupB; tungstate transport system permease protein
GCA_000011085.1_ASM1108v1_03048 K06857 tupC, vupC; tungstate transport system ATP-binding protein [EC:7.3.2.6]
GCA_000009185.1_ASM918v1_00475 K15495 wtpA; molybdate/tungstate transport system substrate-binding protein
GCA_000009185.1_ASM918v1_00474 K15496 wtpB; molybdate/tungstate transport system permease protein
GCA_000009185.1_ASM918v1_00485 K11072 potA; spermidine/putrescine transport system ATP-binding protein [EC:7.6.2.11]
GCA_000011085.1_ASM1108v1_01407 K02040 pstS; phosphate transport system substrate-binding protein
GCA_000009185.1_ASM918v1_00533 K02037 pstC; phosphate transport system permease protein
GCA_000009185.1_ASM918v1_00531 K02036 pstB; phosphate transport system ATP-binding protein [EC:7.3.2.1]
GCA_000009185.1_ASM918v1_00693 K01995 livG; branched-chain amino acid transport system ATP-binding protein
GCA_000011085.1_ASM1108v1_00456 K09816 znuB; zinc transport system permease protein
GCA_000011085.1_ASM1108v1_00457 K09817 znuC; zinc transport system ATP-binding protein [EC:7.2.2.-]
GCA_000009185.1_ASM918v1_00936 K02006 cbiO; cobalt/nickel transport system ATP-binding protein
GCA_000009185.1_ASM918v1_02986 K03523 bioY; biotin transport system substrate-specific component
GCA_000009185.1_ASM918v1_02987 K16784 bioM; biotin transport system ATP-binding protein [EC:3.6.3.-]
03070 Bacterial secretion system [PATH:ko03070]
GCA_000220355.1_ASM22035v1_genomic_01197 K03072 secD; preprotein translocase subunit SecD
GCA_000220355.1_ASM22035v1_genomic_01198 K03074 secF; preprotein translocase subunit SecF
GCA_000220355.1_ASM22035v1_genomic_01490 K03076 secY; preprotein translocase subunit SecY
GCA_000220355.1_ASM22035v1_genomic_00502 K03110 ftsY; fused signal recognition particle receptor
GCA_000220355.1_ASM22035v1_genomic_00498 K03106 SRP54, ffh; signal recognition particle subunit SRP54 [EC:3.6.5.4]
GCA_000011085.1_ASM1108v1_00480 K03116 tatA; sec-independent protein translocase protein TatA
GCA_000009185.1_ASM918v1_03005 K03118 tatC; sec-independent protein translocase protein TatC
09132 Signal transduction
02020 Two-component system [PATH:ko02020]
GCA_000011085.1_ASM1108v1_01407 K02040 pstS; phosphate transport system substrate-binding protein
GCA_000009185.1_ASM918v1_00953 K04771 degP, htrA; serine protease Do [EC:3.4.21.107]
GCA_000009185.1_ASM918v1_02263 K05966 citG; triphosphoribosyl-dephospho-CoA synthase [EC:2.4.2.52]
GCA_000009185.1_ASM918v1_02736 K04751 glnB; nitrogen regulatory protein P-II 1
GCA_000009185.1_ASM918v1_02962 K01915 glnA, GLUL; glutamine synthetase [EC:6.3.1.2]
GCA_000009185.1_ASM918v1_00665 K00626 ACAT, atoB; acetyl-CoA C-acetyltransferase [EC:2.3.1.9]
GCA_000011085.1_ASM1108v1_02061 K00575 cheR; chemotaxis protein methyltransferase CheR [EC:2.1.1.80]
GCA_000011085.1_ASM1108v1_02058 K03408 cheW; purine-binding chemotaxis protein CheW
GCA_000011085.1_ASM1108v1_02060 K03407 cheA; two-component system, chemotaxis family, sensor kinase CheA [EC:2.7.13.3]
GCA_000011085.1_ASM1108v1_02051 K03413 cheY; two-component system, chemotaxis family, chemotaxis protein CheY
GCA_000011085.1_ASM1108v1_02059 K03412 cheB; two-component system, chemotaxis family, protein-glutamate methylesterase/glutaminase [EC:3.1.1.61 3.5.1.44]
GCA_000011085.1_ASM1108v1_04128 K01791 wecB; UDP-N-acetylglucosamine 2-epimerase (non-hydrolysing) [EC:5.1.3.14]
04013 MAPK signaling pathway - fly [PATH:ko04013]
GCA_000220355.1_ASM22035v1_genomic_00154 K04564 SOD2; superoxide dismutase, Fe-Mn family [EC:1.15.1.1]
04016 MAPK signaling pathway - plant [PATH:ko04016]
GCA_000220355.1_ASM22035v1_genomic_00026 K00940 ndk, NME; nucleoside-diphosphate kinase [EC:2.7.4.6]
04371 Apelin signaling pathway [PATH:ko04371]
GCA_000220355.1_ASM22035v1_genomic_00797 K02991 RP-S6e, RPS6; small subunit ribosomal protein S6e
04066 HIF-1 signaling pathway [PATH:ko04066]
GCA_000220355.1_ASM22035v1_genomic_00797 K02991 RP-S6e, RPS6; small subunit ribosomal protein S6e
GCA_000009185.1_ASM918v1_02163 K01689 ENO, eno; enolase [EC:4.2.1.11]
GCA_000009185.1_ASM918v1_00445 K00927 PGK, pgk; phosphoglycerate kinase [EC:2.7.2.3]
GCA_000011085.1_ASM1108v1_02767 K00161 PDHA, pdhA; pyruvate dehydrogenase E1 component alpha subunit [EC:1.2.4.1]
GCA_000011085.1_ASM1108v1_02766 K00162 PDHB, pdhB; pyruvate dehydrogenase E1 component beta subunit [EC:1.2.4.1]
04068 FoxO signaling pathway [PATH:ko04068]
GCA_000220355.1_ASM22035v1_genomic_00154 K04564 SOD2; superoxide dismutase, Fe-Mn family [EC:1.15.1.1]
04070 Phosphatidylinositol signaling system [PATH:ko04070]
GCA_000220355.1_ASM22035v1_genomic_00845 K01092 E3.1.3.25, IMPA, suhB; myo-inositol-1(or 4)-monophosphatase [EC:3.1.3.25]
04151 PI3K-Akt signaling pathway [PATH:ko04151]
GCA_000220355.1_ASM22035v1_genomic_00797 K02991 RP-S6e, RPS6; small subunit ribosomal protein S6e
04152 AMPK signaling pathway [PATH:ko04152]
GCA_000009185.1_ASM918v1_00982 K03841 FBP, fbp; fructose-1,6-bisphosphatase I [EC:3.1.3.11]
GCA_000009185.1_ASM918v1_02671 K03234 EEF2; elongation factor 2
GCA_000009185.1_ASM918v1_02482 K00021 HMGCR; hydroxymethylglutaryl-CoA reductase (NADPH) [EC:1.1.1.34]
04150 mTOR signaling pathway [PATH:ko04150]
GCA_000220355.1_ASM22035v1_genomic_00797 K02991 RP-S6e, RPS6; small subunit ribosomal protein S6e
09133 Signaling molecules and interaction
04080 Neuroactive ligand-receptor interaction [PATH:ko04080]
GCA_000022205.1_ASM2220v1_01988 K05770 TSPO, BZRP; translocator protein
09140 Cellular Processes
09141 Transport and catabolism
04144 Endocytosis [PATH:ko04144]
GCA_000220355.1_ASM22035v1_genomic_00496 K18467 VPS29; vacuolar protein sorting-associated protein 29
04145 Phagosome [PATH:ko04145]
GCA_000220355.1_ASM22035v1_genomic_01283 K07342 SEC61G, SSS1, secE; protein transport protein SEC61 subunit gamma and related proteins
04146 Peroxisome [PATH:ko04146]
GCA_000009185.1_ASM918v1_02154 K00869 E2.7.1.36, MVK, mvaK1; mevalonate kinase [EC:2.7.1.36]
GCA_000009185.1_ASM918v1_02479 K00031 IDH1, IDH2, icd; isocitrate dehydrogenase [EC:1.1.1.42]
GCA_000220355.1_ASM22035v1_genomic_00154 K04564 SOD2; superoxide dismutase, Fe-Mn family [EC:1.15.1.1]
04140 Autophagy - animal [PATH:ko04140]
GCA_000220355.1_ASM22035v1_genomic_00727 K03237 EIF2S1; translation initiation factor 2 subunit 1
04138 Autophagy - yeast [PATH:ko04138]
GCA_000220355.1_ASM22035v1_genomic_00727 K03237 EIF2S1; translation initiation factor 2 subunit 1
04137 Mitophagy - animal [PATH:ko04137]
GCA_000220355.1_ASM22035v1_genomic_00239 K02927 RP-L40e, RPL40, UBA52; ubiquitin-large subunit ribosomal protein L40e
09143 Cell growth and death
04110 Cell cycle [PATH:ko04110]
GCA_000220355.1_ASM22035v1_genomic_00733 K04802 PCNA; proliferating cell nuclear antigen
04112 Cell cycle - Caulobacter [PATH:ko04112]
GCA_000220355.1_ASM22035v1_genomic_00656 K03531 ftsZ; cell division protein FtsZ
GCA_000220355.1_ASM22035v1_genomic_01277 K03531 ftsZ; cell division protein FtsZ
04210 Apoptosis [PATH:ko04210]
GCA_000220355.1_ASM22035v1_genomic_00727 K03237 EIF2S1; translation initiation factor 2 subunit 1
04214 Apoptosis - fly [PATH:ko04214]
GCA_000022205.1_ASM2220v1_01988 K05770 TSPO, BZRP; translocator protein
04217 Necroptosis [PATH:ko04217]
GCA_000009185.1_ASM918v1_02962 K01915 glnA, GLUL; glutamine synthetase [EC:6.3.1.2]
GCA_000009185.1_ASM918v1_02381 K03767 PPIA; peptidyl-prolyl cis-trans isomerase A (cyclophilin A) [EC:5.2.1.8]
09144 Cellular community - eukaryotes
04530 Tight junction [PATH:ko04530]
GCA_000220355.1_ASM22035v1_genomic_00733 K04802 PCNA; proliferating cell nuclear antigen
09145 Cellular community - prokaryotes
02024 Quorum sensing [PATH:ko02024]
GCA_000009185.1_ASM918v1_02432 K01657 trpE; anthranilate synthase component I [EC:4.1.3.27]
GCA_000009185.1_ASM918v1_00876 K01658 trpG; anthranilate synthase component II [EC:4.1.3.27]
GCA_000220355.1_ASM22035v1_genomic_01162 K02053 ABC.SP.P; putative spermidine/putrescine transport system permease protein
GCA_000009185.1_ASM918v1_01416 K02052 ABC.SP.A; putative spermidine/putrescine transport system ATP-binding protein
GCA_000009185.1_ASM918v1_00693 K01995 livG; branched-chain amino acid transport system ATP-binding protein
GCA_000009185.1_ASM918v1_00550 K02035 ABC.PE.S; peptide/nickel transport system substrate-binding protein
GCA_000009185.1_ASM918v1_00549 K02033 ABC.PE.P; peptide/nickel transport system permease protein
GCA_000009185.1_ASM918v1_00548 K02034 ABC.PE.P1; peptide/nickel transport system permease protein
GCA_000009185.1_ASM918v1_00542 K02031 ddpD; peptide/nickel transport system ATP-binding protein
GCA_000220355.1_ASM22035v1_genomic_01490 K03076 secY; preprotein translocase subunit SecY
GCA_000220355.1_ASM22035v1_genomic_00502 K03110 ftsY; fused signal recognition particle receptor
GCA_000220355.1_ASM22035v1_genomic_00498 K03106 SRP54, ffh; signal recognition particle subunit SRP54 [EC:3.6.5.4]
05111 Biofilm formation - Vibrio cholerae [PATH:ko05111]
GCA_000011085.1_ASM1108v1_04128 K01791 wecB; UDP-N-acetylglucosamine 2-epimerase (non-hydrolysing) [EC:5.1.3.14]
GCA_000011085.1_ASM1108v1_03515 K01912 paaK; phenylacetate-CoA ligase [EC:6.2.1.30]
02025 Biofilm formation - Pseudomonas aeruginosa [PATH:ko02025]
GCA_000009185.1_ASM918v1_02432 K01657 trpE; anthranilate synthase component I [EC:4.1.3.27]
GCA_000009185.1_ASM918v1_00876 K01658 trpG; anthranilate synthase component II [EC:4.1.3.27]
02026 Biofilm formation - Escherichia coli [PATH:ko02026]
GCA_000220355.1_ASM22035v1_genomic_01504 K11936 pgaC, icaA; poly-beta-1,6-N-acetyl-D-glucosamine synthase [EC:2.4.1.-]
09142 Cell motility
02030 Bacterial chemotaxis [PATH:ko02030]
GCA_000011085.1_ASM1108v1_02060 K03407 cheA; two-component system, chemotaxis family, sensor kinase CheA [EC:2.7.13.3]
GCA_000011085.1_ASM1108v1_02058 K03408 cheW; purine-binding chemotaxis protein CheW
GCA_000011085.1_ASM1108v1_02051 K03413 cheY; two-component system, chemotaxis family, chemotaxis protein CheY
GCA_000011085.1_ASM1108v1_02050 K03410 cheC; chemotaxis protein CheC
GCA_000011085.1_ASM1108v1_02059 K03412 cheB; two-component system, chemotaxis family, protein-glutamate methylesterase/glutaminase [EC:3.1.1.61 3.5.1.44]
GCA_000011085.1_ASM1108v1_02049 K03411 cheD; chemotaxis protein CheD [EC:3.5.1.44]
GCA_000011085.1_ASM1108v1_02061 K00575 cheR; chemotaxis protein methyltransferase CheR [EC:2.1.1.80]
09150 Organismal Systems
09151 Immune system
04621 NOD-like receptor signaling pathway [PATH:ko04621]
GCA_000009185.1_ASM918v1_00365 K03671 trxA; thioredoxin 1
GCA_000220355.1_ASM22035v1_genomic_00896 K03671 trxA; thioredoxin 1
GCA_000011085.1_ASM1108v1_02318 K03671 trxA; thioredoxin 1
09152 Endocrine system
04910 Insulin signaling pathway [PATH:ko04910]
GCA_000009185.1_ASM918v1_00982 K03841 FBP, fbp; fructose-1,6-bisphosphatase I [EC:3.1.3.11]
GCA_000220355.1_ASM22035v1_genomic_00797 K02991 RP-S6e, RPS6; small subunit ribosomal protein S6e
04922 Glucagon signaling pathway [PATH:ko04922]
GCA_000009185.1_ASM918v1_00982 K03841 FBP, fbp; fructose-1,6-bisphosphatase I [EC:3.1.3.11]
GCA_000009185.1_ASM918v1_00646 K00873 PK, pyk; pyruvate kinase [EC:2.7.1.40]
GCA_000011085.1_ASM1108v1_02767 K00161 PDHA, pdhA; pyruvate dehydrogenase E1 component alpha subunit [EC:1.2.4.1]
GCA_000011085.1_ASM1108v1_02766 K00162 PDHB, pdhB; pyruvate dehydrogenase E1 component beta subunit [EC:1.2.4.1]
03320 PPAR signaling pathway [PATH:ko03320]
GCA_000009185.1_ASM918v1_02093 K01641 E2.3.3.10; hydroxymethylglutaryl-CoA synthase [EC:2.3.3.10]
04921 Oxytocin signaling pathway [PATH:ko04921]
GCA_000009185.1_ASM918v1_02671 K03234 EEF2; elongation factor 2
04928 Parathyroid hormone synthesis, secretion and action [PATH:ko04928]
GCA_000009185.1_ASM918v1_01582 K03626 EGD2, NACA; nascent polypeptide-associated complex subunit alpha
09154 Digestive system
04976 Bile secretion [PATH:ko04976]
GCA_000009185.1_ASM918v1_02482 K00021 HMGCR; hydroxymethylglutaryl-CoA reductase (NADPH) [EC:1.1.1.34]
04975 Fat digestion and absorption [PATH:ko04975]
GCA_000009185.1_ASM918v1_00665 K00626 ACAT, atoB; acetyl-CoA C-acetyltransferase [EC:2.3.1.9]
04979 Cholesterol metabolism [PATH:ko04979]
GCA_000022205.1_ASM2220v1_01988 K05770 TSPO, BZRP; translocator protein
09156 Nervous system
04724 Glutamatergic synapse [PATH:ko04724]
GCA_000009185.1_ASM918v1_02962 K01915 glnA, GLUL; glutamine synthetase [EC:6.3.1.2]
04727 GABAergic synapse [PATH:ko04727]
GCA_000009185.1_ASM918v1_02962 K01915 glnA, GLUL; glutamine synthetase [EC:6.3.1.2]
09149 Aging
04211 Longevity regulating pathway [PATH:ko04211]
GCA_000220355.1_ASM22035v1_genomic_00154 K04564 SOD2; superoxide dismutase, Fe-Mn family [EC:1.15.1.1]
04212 Longevity regulating pathway - worm [PATH:ko04212]
GCA_000220355.1_ASM22035v1_genomic_00154 K04564 SOD2; superoxide dismutase, Fe-Mn family [EC:1.15.1.1]
GCA_000220355.1_ASM22035v1_genomic_00145 K04043 dnaK, HSPA9; molecular chaperone DnaK
04213 Longevity regulating pathway - multiple species [PATH:ko04213]
GCA_000220355.1_ASM22035v1_genomic_00154 K04564 SOD2; superoxide dismutase, Fe-Mn family [EC:1.15.1.1]
09159 Environmental adaptation
04714 Thermogenesis [PATH:ko04714]
GCA_000220355.1_ASM22035v1_genomic_00797 K02991 RP-S6e, RPS6; small subunit ribosomal protein S6e
09160 Human Diseases
09161 Cancer: overview
05205 Proteoglycans in cancer [PATH:ko05205]
GCA_000220355.1_ASM22035v1_genomic_00797 K02991 RP-S6e, RPS6; small subunit ribosomal protein S6e
05203 Viral carcinogenesis [PATH:ko05203]
GCA_000220355.1_ASM22035v1_genomic_00547 K03120 TBP, tbp; transcription initiation factor TFIID TATA-box-binding protein
GCA_000009185.1_ASM918v1_01674 K03136 TFIIE1, GTF2E1, TFA1, tfe; transcription initiation factor TFIIE subunit alpha
GCA_000220355.1_ASM22035v1_genomic_00529 K03124 TFIIB, GTF2B, SUA7, tfb; transcription initiation factor TFIIB
GCA_000009185.1_ASM918v1_00646 K00873 PK, pyk; pyruvate kinase [EC:2.7.1.40]
05230 Central carbon metabolism in cancer [PATH:ko05230]
GCA_000009185.1_ASM918v1_00646 K00873 PK, pyk; pyruvate kinase [EC:2.7.1.40]
GCA_000011085.1_ASM1108v1_02767 K00161 PDHA, pdhA; pyruvate dehydrogenase E1 component alpha subunit [EC:1.2.4.1]
GCA_000011085.1_ASM1108v1_02766 K00162 PDHB, pdhB; pyruvate dehydrogenase E1 component beta subunit [EC:1.2.4.1]
GCA_000009185.1_ASM918v1_02479 K00031 IDH1, IDH2, icd; isocitrate dehydrogenase [EC:1.1.1.42]
09164 Neurodegenerative disease
05010 Alzheimer disease [PATH:ko05010]
GCA_000220355.1_ASM22035v1_genomic_00727 K03237 EIF2S1; translation initiation factor 2 subunit 1
05012 Parkinson disease [PATH:ko05012]
GCA_000220355.1_ASM22035v1_genomic_00239 K02927 RP-L40e, RPL40, UBA52; ubiquitin-large subunit ribosomal protein L40e
GCA_000220355.1_ASM22035v1_genomic_00727 K03237 EIF2S1; translation initiation factor 2 subunit 1
GCA_000009185.1_ASM918v1_00365 K03671 trxA; thioredoxin 1
GCA_000220355.1_ASM22035v1_genomic_00896 K03671 trxA; thioredoxin 1
GCA_000011085.1_ASM1108v1_02318 K03671 trxA; thioredoxin 1
05016 Huntington disease [PATH:ko05016]
GCA_000220355.1_ASM22035v1_genomic_00547 K03120 TBP, tbp; transcription initiation factor TFIID TATA-box-binding protein
GCA_000220355.1_ASM22035v1_genomic_00154 K04564 SOD2; superoxide dismutase, Fe-Mn family [EC:1.15.1.1]
05017 Spinocerebellar ataxia [PATH:ko05017]
GCA_000220355.1_ASM22035v1_genomic_00547 K03120 TBP, tbp; transcription initiation factor TFIID TATA-box-binding protein
GCA_000220355.1_ASM22035v1_genomic_00529 K03124 TFIIB, GTF2B, SUA7, tfb; transcription initiation factor TFIIB
GCA_000220355.1_ASM22035v1_genomic_00687 K14564 NOP56; nucleolar protein 56
09166 Cardiovascular disease
05418 Fluid shear stress and atherosclerosis [PATH:ko05418]
GCA_000009185.1_ASM918v1_00365 K03671 trxA; thioredoxin 1
GCA_000220355.1_ASM22035v1_genomic_00896 K03671 trxA; thioredoxin 1
GCA_000011085.1_ASM1108v1_02318 K03671 trxA; thioredoxin 1
GCA_000220355.1_ASM22035v1_genomic_00104 K01940 argG, ASS1; argininosuccinate synthase [EC:6.3.4.5]
09167 Endocrine and metabolic disease
04930 Type II diabetes mellitus [PATH:ko04930]
GCA_000009185.1_ASM918v1_00646 K00873 PK, pyk; pyruvate kinase [EC:2.7.1.40]
04932 Non-alcoholic fatty liver disease (NAFLD) [PATH:ko04932]
GCA_000220355.1_ASM22035v1_genomic_00727 K03237 EIF2S1; translation initiation factor 2 subunit 1
04931 Insulin resistance [PATH:ko04931]
GCA_000220355.1_ASM22035v1_genomic_00177 K00820 glmS, GFPT; glutamine---fructose-6-phosphate transaminase (isomerizing) [EC:2.6.1.16]
09171 Infectious disease: bacterial
05110 Vibrio cholerae infection [PATH:ko05110]
GCA_000220355.1_ASM22035v1_genomic_01283 K07342 SEC61G, SSS1, secE; protein transport protein SEC61 subunit gamma and related proteins
05132 Salmonella infection [PATH:ko05132]
GCA_000009185.1_ASM918v1_00365 K03671 trxA; thioredoxin 1
GCA_000220355.1_ASM22035v1_genomic_00896 K03671 trxA; thioredoxin 1
GCA_000011085.1_ASM1108v1_02318 K03671 trxA; thioredoxin 1
05131 Shigellosis [PATH:ko05131]
GCA_000220355.1_ASM22035v1_genomic_00239 K02927 RP-L40e, RPL40, UBA52; ubiquitin-large subunit ribosomal protein L40e
05134 Legionellosis [PATH:ko05134]
GCA_000009185.1_ASM918v1_01930 K13525 VCP, CDC48; transitional endoplasmic reticulum ATPase
GCA_000009185.1_ASM918v1_01623 K00239 sdhA, frdA; succinate dehydrogenase / fumarate reductase, flavoprotein subunit [EC:1.3.5.1 1.3.5.4]
GCA_000009185.1_ASM918v1_02021 K03231 EEF1A; elongation factor 1-alpha
GCA_000220355.1_ASM22035v1_genomic_01457 K03231 EEF1A; elongation factor 1-alpha
05152 Tuberculosis [PATH:ko05152]
GCA_000011085.1_ASM1108v1_01407 K02040 pstS; phosphate transport system substrate-binding protein
GCA_000220355.1_ASM22035v1_genomic_00145 K04043 dnaK, HSPA9; molecular chaperone DnaK
09172 Infectious disease: viral
05166 Human T-cell leukemia virus 1 infection [PATH:ko05166]
GCA_000022205.1_ASM2220v1_01988 K05770 TSPO, BZRP; translocator protein
GCA_000220355.1_ASM22035v1_genomic_00547 K03120 TBP, tbp; transcription initiation factor TFIID TATA-box-binding protein
05162 Measles [PATH:ko05162]
GCA_000220355.1_ASM22035v1_genomic_00727 K03237 EIF2S1; translation initiation factor 2 subunit 1
05164 Influenza A [PATH:ko05164]
GCA_000220355.1_ASM22035v1_genomic_00727 K03237 EIF2S1; translation initiation factor 2 subunit 1
05161 Hepatitis B [PATH:ko05161]
GCA_000220355.1_ASM22035v1_genomic_00733 K04802 PCNA; proliferating cell nuclear antigen
05160 Hepatitis C [PATH:ko05160]
GCA_000220355.1_ASM22035v1_genomic_00727 K03237 EIF2S1; translation initiation factor 2 subunit 1
05168 Herpes simplex virus 1 infection [PATH:ko05168]
GCA_000220355.1_ASM22035v1_genomic_00727 K03237 EIF2S1; translation initiation factor 2 subunit 1
GCA_000009185.1_ASM918v1_01927 K03680 EIF2B4; translation initiation factor eIF-2B subunit delta
05167 Kaposi sarcoma-associated herpesvirus infection [PATH:ko05167]
GCA_000220355.1_ASM22035v1_genomic_00239 K02927 RP-L40e, RPL40, UBA52; ubiquitin-large subunit ribosomal protein L40e
05165 Human papillomavirus infection [PATH:ko05165]
GCA_000220355.1_ASM22035v1_genomic_00547 K03120 TBP, tbp; transcription initiation factor TFIID TATA-box-binding protein
GCA_000009185.1_ASM918v1_00646 K00873 PK, pyk; pyruvate kinase [EC:2.7.1.40]
09174 Infectious disease: parasitic
05146 Amoebiasis [PATH:ko05146]
GCA_000011085.1_ASM1108v1_00418 K01476 E3.5.3.1, rocF, arg; arginase [EC:3.5.3.1]
05140 Leishmaniasis [PATH:ko05140]
GCA_000009185.1_ASM918v1_02021 K03231 EEF1A; elongation factor 1-alpha
GCA_000220355.1_ASM22035v1_genomic_01457 K03231 EEF1A; elongation factor 1-alpha
09175 Drug resistance: antimicrobial
01503 Cationic antimicrobial peptide (CAMP) resistance [PATH:ko01503]
GCA_000009185.1_ASM918v1_00953 K04771 degP, htrA; serine protease Do [EC:3.4.21.107]
GCA_000009185.1_ASM918v1_02381 K03767 PPIA; peptidyl-prolyl cis-trans isomerase A (cyclophilin A) [EC:5.2.1.8]
09176 Drug resistance: antineoplastic
01521 EGFR tyrosine kinase inhibitor resistance [PATH:ko01521]
GCA_000220355.1_ASM22035v1_genomic_00797 K02991 RP-S6e, RPS6; small subunit ribosomal protein S6e
01523 Antifolate resistance [PATH:ko01523]
GCA_000220355.1_ASM22035v1_genomic_01248 K00560 thyA, TYMS; thymidylate synthase [EC:2.1.1.45]
GCA_000220355.1_ASM22035v1_genomic_01251 K00287 DHFR, folA; dihydrofolate reductase [EC:1.5.1.3]
GCA_000220355.1_ASM22035v1_genomic_01247 K00600 glyA, SHMT; glycine hydroxymethyltransferase [EC:2.1.2.1]
09180 Brite Hierarchies
09181 Protein families: metabolism
01001 Protein kinases [BR:ko01001]
GCA_000009185.1_ASM918v1_00383 K15904 kae1-bud32; bifunctional N6-L-threonylcarbamoyladenine synthase / protein kinase Bud32 [EC:2.3.1.234 2.7.11.1]
GCA_000220355.1_ASM22035v1_genomic_00101 K07178 RIOK1; RIO kinase 1 [EC:2.7.11.1]
GCA_000009185.1_ASM918v1_00472 K07179 RIOK2; RIO kinase 2 [EC:2.7.11.1]
GCA_000011085.1_ASM1108v1_02060 K03407 cheA; two-component system, chemotaxis family, sensor kinase CheA [EC:2.7.13.3]
01009 Protein phosphatases and associated proteins [BR:ko01009]
GCA_000009185.1_ASM918v1_02073 K03238 EIF2S2; translation initiation factor 2 subunit 2
GCA_000220355.1_ASM22035v1_genomic_00554 K03238 EIF2S2; translation initiation factor 2 subunit 2
GCA_000009185.1_ASM918v1_02700 K01251 E3.3.1.1, ahcY; adenosylhomocysteinase [EC:3.3.1.1]
GCA_000009185.1_ASM918v1_00051 K01079 serB, PSPH; phosphoserine phosphatase [EC:3.1.3.3]
01002 Peptidases and inhibitors [BR:ko01002]
GCA_000009185.1_ASM918v1_00026 K07991 flaK; archaeal preflagellin peptidase FlaK [EC:3.4.23.52]
GCA_000009185.1_ASM918v1_02460 K01951 guaA, GMPS; GMP synthase (glutamine-hydrolysing) [EC:6.3.5.2]
GCA_000009185.1_ASM918v1_00328 K01951 guaA, GMPS; GMP synthase (glutamine-hydrolysing) [EC:6.3.5.2]
GCA_000009185.1_ASM918v1_02120 K00764 purF, PPAT; amidophosphoribosyltransferase [EC:2.4.2.14]
GCA_000220355.1_ASM22035v1_genomic_00177 K00820 glmS, GFPT; glutamine---fructose-6-phosphate transaminase (isomerizing) [EC:2.6.1.16]
GCA_000011085.1_ASM1108v1_00448 K05520 pfpI; protease I [EC:3.5.1.124]
GCA_000009185.1_ASM918v1_00128 K08602 pepF, pepB; oligoendopeptidase F [EC:3.4.24.-]
GCA_000220355.1_ASM22035v1_genomic_01362 K01439 dapE; succinyl-diaminopimelate desuccinylase [EC:3.5.1.18]
GCA_000220355.1_ASM22035v1_genomic_01375 K01265 map; methionyl aminopeptidase [EC:3.4.11.18]
GCA_000220355.1_ASM22035v1_genomic_00767 K01262 pepP; Xaa-Pro aminopeptidase [EC:3.4.11.9]
GCA_000009185.1_ASM918v1_00087 K19689 ampS, pepS, ampT; aminopeptidase [EC:3.4.11.-]
GCA_000009185.1_ASM918v1_00414 K01299 E3.4.17.19; carboxypeptidase Taq [EC:3.4.17.19]
GCA_000009185.1_ASM918v1_02718 K03799 htpX; heat shock protein HtpX [EC:3.4.24.-]
GCA_000009185.1_ASM918v1_00423 K06974 amzA, AMZ2, AMZ1; archaemetzincin [EC:3.4.-.-]
GCA_000009185.1_ASM918v1_00953 K04771 degP, htrA; serine protease Do [EC:3.4.21.107]
GCA_000009185.1_ASM918v1_00188 K04076 lonB; ATP-dependent Lon protease [EC:3.4.21.53]
GCA_000023945.1_ASM2394v1_01331 K13280 SEC11, sipW; signal peptidase I [EC:3.4.21.89]
GCA_000011085.1_ASM1108v1_02550 K13280 SEC11, sipW; signal peptidase I [EC:3.4.21.89]
GCA_000009185.1_ASM918v1_01986 K22369 EPHX4; epoxide hydrolase 4 [EC:3.3.-.-]
GCA_000009185.1_ASM918v1_01173 K04773 sppA; protease IV [EC:3.4.21.-]
GCA_000220355.1_ASM22035v1_genomic_00448 K03432 psmA, prcA; proteasome alpha subunit [EC:3.4.25.1]
GCA_000220355.1_ASM22035v1_genomic_00461 K03433 psmB, prcB; proteasome beta subunit [EC:3.4.25.1]
01003 Glycosyltransferases [BR:ko01003]
GCA_000009185.1_ASM918v1_01835 K23684 aglJ; dolichol-phosphate hexosyltransferase [EC:2.4.1.-]
GCA_000009185.1_ASM918v1_01907 K23684 aglJ; dolichol-phosphate hexosyltransferase [EC:2.4.1.-]
GCA_000220355.1_ASM22035v1_genomic_00342 K07151 STT3; dolichyl-diphosphooligosaccharide---protein glycosyltransferase [EC:2.4.99.18]
GCA_000009185.1_ASM918v1_01892 K21306 aglB; dolichyl-phosphooligosaccharide-protein glycotransferase [EC:2.4.99.21]
GCA_000220355.1_ASM22035v1_genomic_01110 K13677 dgs, bgsA; 1,2-diacylglycerol-3-alpha-glucose alpha-1,2-glucosyltransferase [EC:2.4.1.208]
GCA_000220355.1_ASM22035v1_genomic_01504 K11936 pgaC, icaA; poly-beta-1,6-N-acetyl-D-glucosamine synthase [EC:2.4.1.-]
01005 Lipopolysaccharide biosynthesis proteins [BR:ko01005]
GCA_000011085.1_ASM1108v1_04128 K01791 wecB; UDP-N-acetylglucosamine 2-epimerase (non-hydrolysing) [EC:5.1.3.14]
GCA_000023945.1_ASM2394v1_00485 K13010 per, rfbE; perosamine synthetase [EC:2.6.1.102]
01004 Lipid biosynthesis proteins [BR:ko01004]
GCA_000025325.1_ASM2532v1_04390 K01895 ACSS1_2, acs; acetyl-CoA synthetase [EC:6.2.1.1]
GCA_000009185.1_ASM918v1_00606 K01895 ACSS1_2, acs; acetyl-CoA synthetase [EC:6.2.1.1]
GCA_000011085.1_ASM1108v1_00825 K24012 acdAB; acetate---CoA ligase (ADP-forming) [EC:6.2.1.13]
GCA_000009185.1_ASM918v1_00782 K00666 K00666; fatty-acyl-CoA synthase [EC:6.2.1.-]
01006 Prenyltransferases [BR:ko01006]
GCA_000009185.1_ASM918v1_02115 K13787 idsA; geranylgeranyl diphosphate synthase, type I [EC:2.5.1.1 2.5.1.10 2.5.1.29]
GCA_000009185.1_ASM918v1_02523 K13787 idsA; geranylgeranyl diphosphate synthase, type I [EC:2.5.1.1 2.5.1.10 2.5.1.29]
GCA_000009185.1_ASM918v1_02610 K00806 uppS; undecaprenyl diphosphate synthase [EC:2.5.1.31]
GCA_000009185.1_ASM918v1_02084 K02291 crtB; 15-cis-phytoene synthase [EC:2.5.1.32]
GCA_000009185.1_ASM918v1_00974 K02548 menA; 1,4-dihydroxy-2-naphthoate polyprenyltransferase [EC:2.5.1.74]
01007 Amino acid related enzymes [BR:ko01007]
GCA_000009185.1_ASM918v1_00114 K04566 lysK; lysyl-tRNA synthetase, class I [EC:6.1.1.6]
GCA_000009185.1_ASM918v1_02114 K01885 EARS, gltX; glutamyl-tRNA synthetase [EC:6.1.1.17]
GCA_000220355.1_ASM22035v1_genomic_01356 K01866 YARS, tyrS; tyrosyl-tRNA synthetase [EC:6.1.1.1]
GCA_000220355.1_ASM22035v1_genomic_00017 K01867 WARS, trpS; tryptophanyl-tRNA synthetase [EC:6.1.1.2]
GCA_000009185.1_ASM918v1_00735 K01883 CARS, cysS; cysteinyl-tRNA synthetase [EC:6.1.1.16]
GCA_000220355.1_ASM22035v1_genomic_00102 K01887 RARS, argS; arginyl-tRNA synthetase [EC:6.1.1.19]
GCA_000009185.1_ASM918v1_00645 K01874 MARS, metG; methionyl-tRNA synthetase [EC:6.1.1.10]
GCA_000009185.1_ASM918v1_01882 K01870 IARS, ileS; isoleucyl-tRNA synthetase [EC:6.1.1.5]
GCA_000009185.1_ASM918v1_00058 K01873 VARS, valS; valyl-tRNA synthetase [EC:6.1.1.9]
GCA_000220355.1_ASM22035v1_genomic_01273 K01869 LARS, leuS; leucyl-tRNA synthetase [EC:6.1.1.4]
GCA_000220355.1_ASM22035v1_genomic_01224 K09759 aspC, aspS; nondiscriminating aspartyl-tRNA synthetase [EC:6.1.1.23]
GCA_000220355.1_ASM22035v1_genomic_01419 K01892 HARS, hisS; histidyl-tRNA synthetase [EC:6.1.1.21]
GCA_000220355.1_ASM22035v1_genomic_00016 K01880 GARS, glyS1; glycyl-tRNA synthetase [EC:6.1.1.14]
GCA_000220355.1_ASM22035v1_genomic_01357 K01875 SARS, serS; seryl-tRNA synthetase [EC:6.1.1.11]
GCA_000220355.1_ASM22035v1_genomic_00462 K01881 PARS, proS; prolyl-tRNA synthetase [EC:6.1.1.15]
GCA_000220355.1_ASM22035v1_genomic_00484 K01868 TARS, thrS; threonyl-tRNA synthetase [EC:6.1.1.3]
GCA_000009185.1_ASM918v1_02098 K01872 AARS, alaS; alanyl-tRNA synthetase [EC:6.1.1.7]
GCA_000009185.1_ASM918v1_02992 K01872 AARS, alaS; alanyl-tRNA synthetase [EC:6.1.1.7]
GCA_000220355.1_ASM22035v1_genomic_00022 K01889 FARSA, pheS; phenylalanyl-tRNA synthetase alpha chain [EC:6.1.1.20]
GCA_000220355.1_ASM22035v1_genomic_00023 K01890 FARSB, pheT; phenylalanyl-tRNA synthetase beta chain [EC:6.1.1.20]
GCA_000009185.1_ASM918v1_00711 K00812 aspB; aspartate aminotransferase [EC:2.6.1.1]
GCA_000009185.1_ASM918v1_00908 K10907 K10907; aminotransferase [EC:2.6.1.-]
GCA_000009185.1_ASM918v1_02644 K00817 hisC; histidinol-phosphate aminotransferase [EC:2.6.1.9]
GCA_000009185.1_ASM918v1_03039 K05830 lysJ, argD; LysW-gamma-L-lysine/LysW-L-ornithine aminotransferase [EC:2.6.1.118 2.6.1.-]
GCA_000009185.1_ASM918v1_02738 K01845 hemL; glutamate-1-semialdehyde 2,1-aminomutase [EC:5.4.3.8]
GCA_000009185.1_ASM918v1_02501 K00826 E2.6.1.42, ilvE; branched-chain amino acid aminotransferase [EC:2.6.1.42]
GCA_000023945.1_ASM2394v1_00485 K13010 per, rfbE; perosamine synthetase [EC:2.6.1.102]
09182 Protein families: genetic information processing
03000 Transcription factors [BR:ko03000]
GCA_000220355.1_ASM22035v1_genomic_00547 K03120 TBP, tbp; transcription initiation factor TFIID TATA-box-binding protein
GCA_000009185.1_ASM918v1_02634 K03718 asnC; Lrp/AsnC family transcriptional regulator, regulator for asnA, asnC and gidA
GCA_000009185.1_ASM918v1_01998 K07721 K07721; ArsR family transcriptional regulator
GCA_000011085.1_ASM1108v1_00453 K03709 troR; DtxR family transcriptional regulator, Mn-dependent transcriptional regulator
GCA_000009185.1_ASM918v1_00794 K03709 troR; DtxR family transcriptional regulator, Mn-dependent transcriptional regulator
GCA_000009185.1_ASM918v1_02132 K03524 birA; BirA family transcriptional regulator, biotin operon repressor / biotin---[acetyl-CoA-carboxylase] ligase [EC:6.3.4.15]
GCA_000220355.1_ASM22035v1_genomic_00540 K23356 trmB; HTH-type transcriptional regulator, sugar sensing transcriptional regulator
GCA_000009185.1_ASM918v1_02308 K07728 K07728; putative transcriptional regulator
GCA_000220355.1_ASM22035v1_genomic_00124 K07729 K07729; putative transcriptional regulator
GCA_000009185.1_ASM918v1_00640 K07730 K07730; putative transcriptional regulator
GCA_000009185.1_ASM918v1_02094 K07731 K07731; putative transcriptional regulator
GCA_000009185.1_ASM918v1_01390 K07722 nikR; CopG family transcriptional regulator, nickel-responsive regulator
GCA_000220355.1_ASM22035v1_genomic_00818 K07722 nikR; CopG family transcriptional regulator, nickel-responsive regulator
GCA_000220355.1_ASM22035v1_genomic_00192 K07738 nrdR; transcriptional repressor NrdR
03021 Transcription machinery [BR:ko03021]
GCA_000220355.1_ASM22035v1_genomic_00529 K03124 TFIIB, GTF2B, SUA7, tfb; transcription initiation factor TFIIB
GCA_000220355.1_ASM22035v1_genomic_00547 K03120 TBP, tbp; transcription initiation factor TFIID TATA-box-binding protein
GCA_000009185.1_ASM918v1_01674 K03136 TFIIE1, GTF2E1, TFA1, tfe; transcription initiation factor TFIIE subunit alpha
GCA_000220355.1_ASM22035v1_genomic_00809 K10843 ERCC3, XPB; DNA excision repair protein ERCC-3 [EC:3.6.4.12]
GCA_000220355.1_ASM22035v1_genomic_00713 K10844 ERCC2, XPD; DNA excision repair protein ERCC-2 [EC:3.6.4.12]
GCA_000220355.1_ASM22035v1_genomic_01445 K02600 nusA; transcription termination/antitermination protein NusA
GCA_000220355.1_ASM22035v1_genomic_01284 K02601 nusG; transcription termination/antitermination protein NusG
GCA_000220355.1_ASM22035v1_genomic_01443 K03041 rpoA1; DNA-directed RNA polymerase subunit A' [EC:2.7.7.6]
GCA_000220355.1_ASM22035v1_genomic_01444 K03042 rpoA2; DNA-directed RNA polymerase subunit A" [EC:2.7.7.6]
GCA_000009185.1_ASM918v1_02678 K03044 rpoB1; DNA-directed RNA polymerase subunit B' [EC:2.7.7.6]
GCA_000220355.1_ASM22035v1_genomic_01438 K03045 rpoB2; DNA-directed RNA polymerase subunit B" [EC:2.7.7.6]
GCA_000009185.1_ASM918v1_02171 K03047 rpoD; DNA-directed RNA polymerase subunit D [EC:2.7.7.6]
GCA_000220355.1_ASM22035v1_genomic_00789 K03049 rpoE1; DNA-directed RNA polymerase subunit E' [EC:2.7.7.6]
GCA_000220355.1_ASM22035v1_genomic_00788 K03050 rpoE2; DNA-directed RNA polymerase subunit E" [EC:2.7.7.6]
GCA_000220355.1_ASM22035v1_genomic_00491 K03051 rpoF; DNA-directed RNA polymerase subunit F [EC:2.7.7.6]
GCA_000220355.1_ASM22035v1_genomic_01437 K03053 rpoH; DNA-directed RNA polymerase subunit H [EC:2.7.7.6]
GCA_000220355.1_ASM22035v1_genomic_00724 K03055 rpoK; DNA-directed RNA polymerase subunit K [EC:2.7.7.6]
GCA_000009185.1_ASM918v1_00778 K03056 rpoL; DNA-directed RNA polymerase subunit L [EC:2.7.7.6]
GCA_000220355.1_ASM22035v1_genomic_00772 K03058 rpoN; DNA-directed RNA polymerase subunit N [EC:2.7.7.6]
GCA_000220355.1_ASM22035v1_genomic_00737 K03057 tfs; transcription factor S
03019 Messenger RNA biogenesis [BR:ko03019]
GCA_000009185.1_ASM918v1_01930 K13525 VCP, CDC48; transitional endoplasmic reticulum ATPase
GCA_000220355.1_ASM22035v1_genomic_00207 K03265 ETF1, ERF1; peptide chain release factor subunit 1
GCA_000009185.1_ASM918v1_02021 K03231 EEF1A; elongation factor 1-alpha
GCA_000220355.1_ASM22035v1_genomic_01457 K03231 EEF1A; elongation factor 1-alpha
GCA_000220355.1_ASM22035v1_genomic_00827 K12574 rnj; ribonuclease J [EC:3.1.-.-]
GCA_000009185.1_ASM918v1_02445 K12573 rnr, vacB; ribonuclease R [EC:3.1.13.1]
GCA_000009185.1_ASM918v1_02163 K01689 ENO, eno; enolase [EC:4.2.1.11]
GCA_000220355.1_ASM22035v1_genomic_00145 K04043 dnaK, HSPA9; molecular chaperone DnaK
03011 Ribosome [BR:ko03011]
GCA_000220355.1_ASM22035v1_genomic_00777 K02984 RP-S3Ae, RPS3A; small subunit ribosomal protein S3Ae
GCA_000009185.1_ASM918v1_02051 K02987 RP-S4e, RPS4; small subunit ribosomal protein S4e
GCA_000220355.1_ASM22035v1_genomic_00797 K02991 RP-S6e, RPS6; small subunit ribosomal protein S6e
GCA_000220355.1_ASM22035v1_genomic_00562 K02995 RP-S8e, RPS8; small subunit ribosomal protein S8e
GCA_000220355.1_ASM22035v1_genomic_00429 K02962 RP-S17e, RPS17; small subunit ribosomal protein S17e
GCA_000220355.1_ASM22035v1_genomic_00508 K02966 RP-S19e, RPS19; small subunit ribosomal protein S19e
GCA_000009185.1_ASM918v1_00382 K02974 RP-S24e, RPS24; small subunit ribosomal protein S24e
GCA_000220355.1_ASM22035v1_genomic_00728 K02978 RP-S27e, RPS27; small subunit ribosomal protein S27e
GCA_000220355.1_ASM22035v1_genomic_00720 K02979 RP-S28e, RPS28; small subunit ribosomal protein S28e
GCA_000220355.1_ASM22035v1_genomic_01466 K02930 RP-L4e, RPL4; large subunit ribosomal protein L4e
GCA_000220355.1_ASM22035v1_genomic_00721 K02936 RP-L7Ae, RPL7A; large subunit ribosomal protein L7Ae
GCA_000220355.1_ASM22035v1_genomic_01405 K02866 RP-L10e, RPL10; large subunit ribosomal protein L10e
GCA_000220355.1_ASM22035v1_genomic_00545 K02877 RP-L15e, RPL15; large subunit ribosomal protein L15e
GCA_000220355.1_ASM22035v1_genomic_00775 K02883 RP-L18e, RPL18; large subunit ribosomal protein L18e
GCA_000220355.1_ASM22035v1_genomic_01485 K02885 RP-L19e, RPL19; large subunit ribosomal protein L19e
GCA_000009185.1_ASM918v1_02123 K02889 RP-L21e, RPL21; large subunit ribosomal protein L21e
GCA_000009185.1_ASM918v1_02109 K02896 RP-L24e, RPL24; large subunit ribosomal protein L24e
GCA_000009185.1_ASM918v1_02710 K02910 RP-L31e, RPL31; large subunit ribosomal protein L31e
GCA_000220355.1_ASM22035v1_genomic_00564 K02922 RP-L37e, RPL37; large subunit ribosomal protein L37e
GCA_000220355.1_ASM22035v1_genomic_00453 K02921 RP-L37Ae, RPL37A; large subunit ribosomal protein L37Ae
GCA_000009185.1_ASM918v1_02711 K02924 RP-L39e, RPL39; large subunit ribosomal protein L39e
GCA_000220355.1_ASM22035v1_genomic_00239 K02927 RP-L40e, RPL40, UBA52; ubiquitin-large subunit ribosomal protein L40e
GCA_000220355.1_ASM22035v1_genomic_00729 K02929 RP-L44e, RPL44; large subunit ribosomal protein L44e
GCA_000220355.1_ASM22035v1_genomic_00723 K02967 RP-S2, MRPS2, rpsB; small subunit ribosomal protein S2
GCA_000220355.1_ASM22035v1_genomic_01487 K02988 RP-S5, MRPS5, rpsE; small subunit ribosomal protein S5
GCA_000220355.1_ASM22035v1_genomic_01452 K02992 RP-S7, MRPS7, rpsG; small subunit ribosomal protein S7
GCA_000220355.1_ASM22035v1_genomic_00773 K02996 RP-S9, MRPS9, rpsI; small subunit ribosomal protein S9
GCA_000220355.1_ASM22035v1_genomic_01458 K02946 RP-S10, MRPS10, rpsJ; small subunit ribosomal protein S10
GCA_000220355.1_ASM22035v1_genomic_01220 K02948 RP-S11, MRPS11, rpsK; small subunit ribosomal protein S11
GCA_000220355.1_ASM22035v1_genomic_01447 K02950 RP-S12, MRPS12, rpsL; small subunit ribosomal protein S12
GCA_000011085.1_ASM1108v1_01505 K02954 RP-S14, MRPS14, rpsN; small subunit ribosomal protein S14
GCA_000220355.1_ASM22035v1_genomic_00780 K02956 RP-S15, MRPS15, rpsO; small subunit ribosomal protein S15
GCA_000220355.1_ASM22035v1_genomic_01475 K02961 RP-S17, MRPS17, rpsQ; small subunit ribosomal protein S17
GCA_000009185.1_ASM918v1_02129 K02863 RP-L1, MRPL1, rplA; large subunit ribosomal protein L1
GCA_000220355.1_ASM22035v1_genomic_01468 K02886 RP-L2, MRPL2, rplB; large subunit ribosomal protein L2
GCA_000220355.1_ASM22035v1_genomic_01465 K02906 RP-L3, MRPL3, rplC; large subunit ribosomal protein L3
GCA_000220355.1_ASM22035v1_genomic_01480 K02931 RP-L5, MRPL5, rplE; large subunit ribosomal protein L5
GCA_000220355.1_ASM22035v1_genomic_01483 K02933 RP-L6, MRPL6, rplF; large subunit ribosomal protein L6
GCA_000220355.1_ASM22035v1_genomic_01288 K02864 RP-L10, MRPL10, rplJ; large subunit ribosomal protein L10
GCA_000009185.1_ASM918v1_02151 K02867 RP-L11, MRPL11, rplK; large subunit ribosomal protein L11
GCA_000220355.1_ASM22035v1_genomic_00774 K02871 RP-L13, MRPL13, rplM; large subunit ribosomal protein L13
GCA_000220355.1_ASM22035v1_genomic_01476 K02874 RP-L14, MRPL14, rplN; large subunit ribosomal protein L14
GCA_000220355.1_ASM22035v1_genomic_01489 K02876 RP-L15, MRPL15, rplO; large subunit ribosomal protein L15
GCA_000220355.1_ASM22035v1_genomic_01486 K02881 RP-L18, MRPL18, rplR; large subunit ribosomal protein L18
GCA_000220355.1_ASM22035v1_genomic_01470 K02890 RP-L22, MRPL22, rplV; large subunit ribosomal protein L22
GCA_000220355.1_ASM22035v1_genomic_01467 K02892 RP-L23, MRPL23, rplW; large subunit ribosomal protein L23
GCA_000009185.1_ASM918v1_02052 K02895 RP-L24, MRPL24, rplX; large subunit ribosomal protein L24
GCA_000220355.1_ASM22035v1_genomic_01488 K02907 RP-L30, MRPL30, rpmD; large subunit ribosomal protein L30
GCA_000009185.1_ASM918v1_02173 K02986 RP-S4, rpsD; small subunit ribosomal protein S4
GCA_000220355.1_ASM22035v1_genomic_01482 K02994 RP-S8, rpsH; small subunit ribosomal protein S8
GCA_000220355.1_ASM22035v1_genomic_01218 K02952 RP-S13, rpsM; small subunit ribosomal protein S13
GCA_000220355.1_ASM22035v1_genomic_01469 K02965 RP-S19, rpsS; small subunit ribosomal protein S19
GCA_000220355.1_ASM22035v1_genomic_01472 K02904 RP-L29, rpmC; large subunit ribosomal protein L29
GCA_000220355.1_ASM22035v1_genomic_00504 K02944 RP-LX, rplX; large subunit ribosomal protein LX
03009 Ribosome biogenesis [BR:ko03009]
GCA_000220355.1_ASM22035v1_genomic_00687 K14564 NOP56; nucleolar protein 56
GCA_000220355.1_ASM22035v1_genomic_01494 K11131 DKC1, NOLA4, CBF5; H/ACA ribonucleoprotein complex subunit 4 [EC:5.4.99.-]
GCA_000220355.1_ASM22035v1_genomic_00106 K06961 KRR1; ribosomal RNA assembly protein
GCA_000220355.1_ASM22035v1_genomic_00101 K07178 RIOK1; RIO kinase 1 [EC:2.7.11.1]
GCA_000009185.1_ASM918v1_00472 K07179 RIOK2; RIO kinase 2 [EC:2.7.11.1]
GCA_000220355.1_ASM22035v1_genomic_00897 K18532 AK6, FAP7; adenylate kinase [EC:2.7.4.3]
GCA_000009185.1_ASM918v1_02399 K09140 TSR3; pre-rRNA-processing protein TSR3
GCA_000220355.1_ASM22035v1_genomic_00653 K06174 ABCE1, Rli1; ATP-binding cassette, sub-family E, member 1
GCA_000009185.1_ASM918v1_02400 K06943 NOG1; nucleolar GTP-binding protein
GCA_000009185.1_ASM918v1_00581 K03537 POP5; ribonuclease P/MRP protein subunit POP5 [EC:3.1.26.5]
GCA_000009185.1_ASM918v1_00579 K03539 RPP1, RPP30; ribonuclease P/MRP protein subunit RPP1 [EC:3.1.26.5]
GCA_000220355.1_ASM22035v1_genomic_00505 K03264 EIF6; translation initiation factor 6
GCA_000009185.1_ASM918v1_02722 K07562 NMD3; nonsense-mediated mRNA decay protein 3
GCA_000220355.1_ASM22035v1_genomic_00449 K14574 SDO1, SBDS; ribosome maturation protein SDO1
GCA_000220355.1_ASM22035v1_genomic_00575 K03595 era, ERAL1; GTPase
GCA_000220355.1_ASM22035v1_genomic_00689 K04795 flpA; fibrillarin-like pre-rRNA processing protein
GCA_000220355.1_ASM22035v1_genomic_00721 K02936 RP-L7Ae, RPL7A; large subunit ribosomal protein L7Ae
GCA_000009185.1_ASM918v1_00570 K07569 gar1; RNA-binding protein
GCA_000220355.1_ASM22035v1_genomic_01445 K02600 nusA; transcription termination/antitermination protein NusA
GCA_000220355.1_ASM22035v1_genomic_01284 K02601 nusG; transcription termination/antitermination protein NusG
GCA_000220355.1_ASM22035v1_genomic_00488 K02528 ksgA; 16S rRNA (adenine1518-N6/adenine1519-N6)-dimethyltransferase [EC:2.1.1.182]
GCA_000009185.1_ASM918v1_03008 K02427 rlmE, rrmJ, ftsJ; 23S rRNA (uridine2552-2'-O)-methyltransferase [EC:2.1.1.166]
GCA_000009185.1_ASM918v1_02376 K03789 rimI; [ribosomal protein S18]-alanine N-acetyltransferase [EC:2.3.1.266]
GCA_000187225.2_ASM18722v1_00619 K03790 rimJ; [ribosomal protein S5]-alanine N-acetyltransferase [EC:2.3.1.267]
GCA_000220355.1_ASM22035v1_genomic_00080 K03790 rimJ; [ribosomal protein S5]-alanine N-acetyltransferase [EC:2.3.1.267]
GCA_000009185.1_ASM918v1_00441 K05844 rimK; ribosomal protein S6--L-glutamate ligase [EC:6.3.2.-]
GCA_000220355.1_ASM22035v1_genomic_00793 K05844 rimK; ribosomal protein S6--L-glutamate ligase [EC:6.3.2.-]
GCA_000009185.1_ASM918v1_01517 K03665 hflX; GTPase
GCA_000220355.1_ASM22035v1_genomic_00782 K07566 tsaC, rimN, SUA5; L-threonylcarbamoyladenylate synthase [EC:2.7.7.87]
GCA_000009185.1_ASM918v1_01687 K07574 yhbY; RNA-binding protein
GCA_000220355.1_ASM22035v1_genomic_01420 K06942 ychF; ribosome-binding ATPase
GCA_000011085.1_ASM1108v1_01775 K06942 ychF; ribosome-binding ATPase
03016 Transfer RNA biogenesis [BR:ko03016]
GCA_000009185.1_ASM918v1_00581 K03537 POP5; ribonuclease P/MRP protein subunit POP5 [EC:3.1.26.5]
GCA_000009185.1_ASM918v1_00579 K03539 RPP1, RPP30; ribonuclease P/MRP protein subunit RPP1 [EC:3.1.26.5]
GCA_000009185.1_ASM918v1_01686 K03540 RPR2, RPP21; ribonuclease P protein subunit RPR2 [EC:3.1.26.5]
GCA_000220355.1_ASM22035v1_genomic_00512 K00784 rnz; ribonuclease Z [EC:3.1.26.11]
GCA_000220355.1_ASM22035v1_genomic_01464 K14415 RTCB, rtcB; tRNA-splicing ligase RtcB (3'-phosphate/5'-hydroxy nucleic acid ligase) [EC:6.5.1.8]
GCA_000009185.1_ASM918v1_02021 K03231 EEF1A; elongation factor 1-alpha
GCA_000220355.1_ASM22035v1_genomic_01457 K03231 EEF1A; elongation factor 1-alpha
GCA_000009185.1_ASM918v1_02114 K01885 EARS, gltX; glutamyl-tRNA synthetase [EC:6.1.1.17]
GCA_000220355.1_ASM22035v1_genomic_00462 K01881 PARS, proS; prolyl-tRNA synthetase [EC:6.1.1.15]
GCA_000009185.1_ASM918v1_01882 K01870 IARS, ileS; isoleucyl-tRNA synthetase [EC:6.1.1.5]
GCA_000220355.1_ASM22035v1_genomic_01273 K01869 LARS, leuS; leucyl-tRNA synthetase [EC:6.1.1.4]
GCA_000009185.1_ASM918v1_00645 K01874 MARS, metG; methionyl-tRNA synthetase [EC:6.1.1.10]
GCA_000220355.1_ASM22035v1_genomic_00102 K01887 RARS, argS; arginyl-tRNA synthetase [EC:6.1.1.19]
GCA_000009185.1_ASM918v1_02098 K01872 AARS, alaS; alanyl-tRNA synthetase [EC:6.1.1.7]
GCA_000009185.1_ASM918v1_02992 K01872 AARS, alaS; alanyl-tRNA synthetase [EC:6.1.1.7]
GCA_000220355.1_ASM22035v1_genomic_00016 K01880 GARS, glyS1; glycyl-tRNA synthetase [EC:6.1.1.14]
GCA_000220355.1_ASM22035v1_genomic_00484 K01868 TARS, thrS; threonyl-tRNA synthetase [EC:6.1.1.3]
GCA_000220355.1_ASM22035v1_genomic_01357 K01875 SARS, serS; seryl-tRNA synthetase [EC:6.1.1.11]
GCA_000009185.1_ASM918v1_00735 K01883 CARS, cysS; cysteinyl-tRNA synthetase [EC:6.1.1.16]
GCA_000009185.1_ASM918v1_00058 K01873 VARS, valS; valyl-tRNA synthetase [EC:6.1.1.9]
GCA_000220355.1_ASM22035v1_genomic_01419 K01892 HARS, hisS; histidyl-tRNA synthetase [EC:6.1.1.21]
GCA_000220355.1_ASM22035v1_genomic_00022 K01889 FARSA, pheS; phenylalanyl-tRNA synthetase alpha chain [EC:6.1.1.20]
GCA_000220355.1_ASM22035v1_genomic_00023 K01890 FARSB, pheT; phenylalanyl-tRNA synthetase beta chain [EC:6.1.1.20]
GCA_000220355.1_ASM22035v1_genomic_01356 K01866 YARS, tyrS; tyrosyl-tRNA synthetase [EC:6.1.1.1]
GCA_000220355.1_ASM22035v1_genomic_00017 K01867 WARS, trpS; tryptophanyl-tRNA synthetase [EC:6.1.1.2]
GCA_000220355.1_ASM22035v1_genomic_00427 K07050 AARSD1, ALAX; misacylated tRNA(Ala) deacylase [EC:3.1.1.-]
GCA_000011085.1_ASM1108v1_03195 K15865 CDKAL1; threonylcarbamoyladenosine tRNA methylthiotransferase CDKAL1 [EC:2.8.4.5]
GCA_000220355.1_ASM22035v1_genomic_00238 K00555 TRMT1, trm1; tRNA (guanine26-N2/guanine27-N2)-dimethyltransferase [EC:2.1.1.215 2.1.1.216]
GCA_000009185.1_ASM918v1_00702 K15429 TRM5, TRMT5; tRNA (guanine37-N1)-methyltransferase [EC:2.1.1.228]
GCA_000009185.1_ASM918v1_01581 K07442 TRM61, GCD14; tRNA (adenine57-N1/adenine58-N1)-methyltransferase catalytic subunit [EC:2.1.1.219 2.1.1.220]
GCA_000009185.1_ASM918v1_00677 K15444 TRM9; tRNA (uracil-5-)-methyltransferase TRM9 [EC:2.1.1.229]
GCA_000011085.1_ASM1108v1_02872 K15449 TYW1; tRNA wybutosine-synthesizing protein 1 [EC:4.1.3.44]
GCA_000011085.1_ASM1108v1_02720 K07055 TRM12, TYW2; tRNA wybutosine-synthesizing protein 2 [EC:2.5.1.114]
GCA_000009185.1_ASM918v1_00126 K06173 truA, PUS1; tRNA pseudouridine38-40 synthase [EC:5.4.99.12]
GCA_000009185.1_ASM918v1_00320 K06176 truD, PUS7; tRNA pseudouridine13 synthase [EC:5.4.99.27]
GCA_000220355.1_ASM22035v1_genomic_00495 K07583 PUS10; tRNA pseudouridine synthase 10 [EC:5.4.99.25]
GCA_000220355.1_ASM22035v1_genomic_00537 K07739 ELP3, KAT9; elongator complex protein 3 [EC:2.3.1.48]
GCA_000220355.1_ASM22035v1_genomic_00782 K07566 tsaC, rimN, SUA5; L-threonylcarbamoyladenylate synthase [EC:2.7.7.87]
GCA_000220355.1_ASM22035v1_genomic_00533 K07558 K07558, cca; tRNA nucleotidyltransferase (CCA-adding enzyme) [EC:2.7.7.72]
GCA_000220355.1_ASM22035v1_genomic_00007 K01170 endA; tRNA-intron endonuclease, archaea type [EC:4.6.1.16]
GCA_000220355.1_ASM22035v1_genomic_01066 K01975 thpR; RNA 2',3'-cyclic 3'-phosphodiesterase [EC:3.1.4.58]
GCA_000009185.1_ASM918v1_00114 K04566 lysK; lysyl-tRNA synthetase, class I [EC:6.1.1.6]
GCA_000220355.1_ASM22035v1_genomic_01224 K09759 aspC, aspS; nondiscriminating aspartyl-tRNA synthetase [EC:6.1.1.23]
GCA_000220355.1_ASM22035v1_genomic_00993 K11991 tadA; tRNA(adenine34) deaminase [EC:3.5.4.33]
GCA_000009185.1_ASM918v1_02345 K16317 trmY; tRNA (pseudouridine54-N1)-methyltransferase [EC:2.1.1.257]
GCA_000220355.1_ASM22035v1_genomic_00514 K07446 trm-G10; tRNA (guanine10-N2)-dimethyltransferase [EC:2.1.1.213]
GCA_000220355.1_ASM22035v1_genomic_00511 K07254 atrm56; tRNA (cytidine56-2'-O)-methyltransferase [EC:2.1.1.206]
GCA_000220355.1_ASM22035v1_genomic_00420 K22446 K22446; tRNA (cytosine49-C5)-methyltransferase [EC:2.1.1.-]
GCA_000009185.1_ASM918v1_01935 K13628 iscA; iron-sulfur cluster assembly protein
GCA_000009185.1_ASM918v1_00383 K15904 kae1-bud32; bifunctional N6-L-threonylcarbamoyladenine synthase / protein kinase Bud32 [EC:2.3.1.234 2.7.11.1]
GCA_000009185.1_ASM918v1_00009 K09119 cgi121; KEOPS complex subunit Cgi121
GCA_000011085.1_ASM1108v1_01573 K09741 pcc1; KEOPS complex subunit Pcc1
GCA_000011085.1_ASM1108v1_02025 K06920 queC; 7-cyano-7-deazaguanine synthase [EC:6.3.4.20]
GCA_000009185.1_ASM918v1_01608 K01737 queD, ptpS, PTS; 6-pyruvoyltetrahydropterin/6-carboxytetrahydropterin synthase [EC:4.2.3.12 4.1.2.50]
GCA_000011085.1_ASM1108v1_02027 K01737 queD, ptpS, PTS; 6-pyruvoyltetrahydropterin/6-carboxytetrahydropterin synthase [EC:4.2.3.12 4.1.2.50]
GCA_000011085.1_ASM1108v1_02026 K10026 queE; 7-carboxy-7-deazaguanine synthase [EC:4.3.99.3]
GCA_000011085.1_ASM1108v1_03040 K18779 tgtA; 7-cyano-7-deazaguanine tRNA-ribosyltransferase [EC:2.4.2.48]
GCA_000011085.1_ASM1108v1_01147 K03151 thiI; tRNA uracil 4-sulfurtransferase [EC:2.8.1.4]
GCA_000009185.1_ASM918v1_02307 K06932 tiaS; tRNA(Ile2)-agmatinylcytidine synthase [EC:6.3.4.22]
GCA_000009185.1_ASM918v1_02445 K12573 rnr, vacB; ribonuclease R [EC:3.1.13.1]
GCA_000022205.1_ASM2220v1_01454 K18828 mvpA, vapC; tRNA(fMet)-specific endonuclease VapC [EC:3.1.-.-]
03012 Translation factors [BR:ko03012]
GCA_000220355.1_ASM22035v1_genomic_00092 K03236 EIF1A; translation initiation factor 1A
GCA_000220355.1_ASM22035v1_genomic_01473 K03113 EIF1, SUI1; translation initiation factor 1
GCA_000220355.1_ASM22035v1_genomic_00727 K03237 EIF2S1; translation initiation factor 2 subunit 1
GCA_000009185.1_ASM918v1_02073 K03238 EIF2S2; translation initiation factor 2 subunit 2
GCA_000220355.1_ASM22035v1_genomic_00554 K03238 EIF2S2; translation initiation factor 2 subunit 2
GCA_000009185.1_ASM918v1_00377 K03242 EIF2S3; translation initiation factor 2 subunit 3
GCA_000009185.1_ASM918v1_01927 K03680 EIF2B4; translation initiation factor eIF-2B subunit delta
GCA_000220355.1_ASM22035v1_genomic_00532 K03263 EIF5A; translation initiation factor 5A
GCA_000220355.1_ASM22035v1_genomic_00715 K03243 EIF5B; translation initiation factor 5B
GCA_000220355.1_ASM22035v1_genomic_00505 K03264 EIF6; translation initiation factor 6
GCA_000009185.1_ASM918v1_02021 K03231 EEF1A; elongation factor 1-alpha
GCA_000220355.1_ASM22035v1_genomic_01457 K03231 EEF1A; elongation factor 1-alpha
GCA_000220355.1_ASM22035v1_genomic_00297 K03232 EEF1B; elongation factor 1-beta
GCA_000009185.1_ASM918v1_02671 K03234 EEF2; elongation factor 2
GCA_000220355.1_ASM22035v1_genomic_01401 K07561 DPH1, dph2; 2-(3-amino-3-carboxypropyl)histidine synthase [EC:2.5.1.108]
GCA_000009185.1_ASM918v1_00751 K06927 DPH6; diphthine-ammonia ligase [EC:6.3.1.14]
GCA_000220355.1_ASM22035v1_genomic_00207 K03265 ETF1, ERF1; peptide chain release factor subunit 1
GCA_000220355.1_ASM22035v1_genomic_00479 K02493 hemK, prmC, HEMK; release factor glutamine methyltransferase [EC:2.1.1.297]
GCA_000220355.1_ASM22035v1_genomic_01501 K04794 PTH2; peptidyl-tRNA hydrolase, PTH2 family [EC:3.1.1.29]
03110 Chaperones and folding catalysts [BR:ko03110]
GCA_000220355.1_ASM22035v1_genomic_00145 K04043 dnaK, HSPA9; molecular chaperone DnaK
GCA_000009185.1_ASM918v1_00436 K22447 cct, ths; archaeal chaperonin
GCA_000220355.1_ASM22035v1_genomic_00831 K03686 dnaJ; molecular chaperone DnaJ
GCA_000220355.1_ASM22035v1_genomic_00146 K03687 GRPE; molecular chaperone GrpE
GCA_000220355.1_ASM22035v1_genomic_01354 K13993 HSP20; HSP20 family protein
GCA_000187225.2_ASM18722v1_03955 K04797 pfdA, PFDN5; prefoldin alpha subunit
GCA_000009185.1_ASM918v1_00325 K04798 pfdB, PFDN6; prefoldin beta subunit
GCA_000009185.1_ASM918v1_00953 K04771 degP, htrA; serine protease Do [EC:3.4.21.107]
GCA_000009185.1_ASM918v1_02381 K03767 PPIA; peptidyl-prolyl cis-trans isomerase A (cyclophilin A) [EC:5.2.1.8]
GCA_000009185.1_ASM918v1_00365 K03671 trxA; thioredoxin 1
GCA_000220355.1_ASM22035v1_genomic_00896 K03671 trxA; thioredoxin 1
GCA_000011085.1_ASM1108v1_02318 K03671 trxA; thioredoxin 1
04131 Membrane trafficking [BR:ko04131]
GCA_000220355.1_ASM22035v1_genomic_00026 K00940 ndk, NME; nucleoside-diphosphate kinase [EC:2.7.4.6]
GCA_000220355.1_ASM22035v1_genomic_00496 K18467 VPS29; vacuolar protein sorting-associated protein 29
GCA_000009185.1_ASM918v1_01930 K13525 VCP, CDC48; transitional endoplasmic reticulum ATPase
GCA_000009185.1_ASM918v1_00646 K00873 PK, pyk; pyruvate kinase [EC:2.7.1.40]
GCA_000009185.1_ASM918v1_02021 K03231 EEF1A; elongation factor 1-alpha
GCA_000220355.1_ASM22035v1_genomic_01457 K03231 EEF1A; elongation factor 1-alpha
04121 Ubiquitin system [BR:ko04121]
GCA_000220355.1_ASM22035v1_genomic_00239 K02927 RP-L40e, RPL40, UBA52; ubiquitin-large subunit ribosomal protein L40e
03051 Proteasome [BR:ko03051]
GCA_000220355.1_ASM22035v1_genomic_00448 K03432 psmA, prcA; proteasome alpha subunit [EC:3.4.25.1]
GCA_000220355.1_ASM22035v1_genomic_00461 K03433 psmB, prcB; proteasome beta subunit [EC:3.4.25.1]
GCA_000009185.1_ASM918v1_00612 K03420 psmR; proteasome regulatory subunit
03032 DNA replication proteins [BR:ko03032]
GCA_000220355.1_ASM22035v1_genomic_00733 K04802 PCNA; proliferating cell nuclear antigen
GCA_000220355.1_ASM22035v1_genomic_00294 K04799 FEN1, RAD2; flap endonuclease-1 [EC:3.-.-.-]
GCA_000220355.1_ASM22035v1_genomic_00544 K10747 LIG1; DNA ligase 1 [EC:6.5.1.1 6.5.1.6 6.5.1.7]
GCA_000220355.1_ASM22035v1_genomic_01494 K11131 DKC1, NOLA4, CBF5; H/ACA ribonucleoprotein complex subunit 4 [EC:5.4.99.-]
GCA_000009185.1_ASM918v1_02607 K02316 dnaG; DNA primase [EC:2.7.7.101]
GCA_000009185.1_ASM918v1_02538 K10725 cdc6A; archaeal cell division control protein 6
GCA_000009185.1_ASM918v1_03002 K10725 cdc6A; archaeal cell division control protein 6
GCA_000220355.1_ASM22035v1_genomic_00362 K10725 cdc6A; archaeal cell division control protein 6
GCA_000220355.1_ASM22035v1_genomic_00363 K10725 cdc6A; archaeal cell division control protein 6
GCA_000220355.1_ASM22035v1_genomic_01014 K10725 cdc6A; archaeal cell division control protein 6
GCA_000220355.1_ASM22035v1_genomic_00549 K10726 mcm, cdc21; replicative DNA helicase Mcm [EC:3.6.4.-]
GCA_000011085.1_ASM1108v1_02177 K10726 mcm, cdc21; replicative DNA helicase Mcm [EC:3.6.4.-]
GCA_000009185.1_ASM918v1_01933 K02683 priS, pri1, priA; DNA primase small subunit [EC:2.7.7.102]
GCA_000009185.1_ASM918v1_03011 K18882 priL, pri2, priB; DNA primase large subunit
GCA_000011085.1_ASM1108v1_00277 K09723 ginS; DNA replication factor GINS
GCA_000220355.1_ASM22035v1_genomic_00011 K03470 rnhB; ribonuclease HII [EC:3.1.26.4]
GCA_000220355.1_ASM22035v1_genomic_01395 K02319 pol; DNA polymerase, archaea type [EC:2.7.7.7]
GCA_000011085.1_ASM1108v1_04103 K02319 pol; DNA polymerase, archaea type [EC:2.7.7.7]
GCA_000009185.1_ASM918v1_02753 K02322 polC; DNA polymerase II large subunit [EC:2.7.7.7]
GCA_000220355.1_ASM22035v1_genomic_01015 K02323 polB; DNA polymerase II small subunit [EC:2.7.7.7]
GCA_000220355.1_ASM22035v1_genomic_00907 K04800 rfcL; replication factor C large subunit
GCA_000220355.1_ASM22035v1_genomic_00906 K04801 rfcS; replication factor C small subunit
GCA_000009185.1_ASM918v1_01862 K02469 gyrA; DNA gyrase subunit A [EC:5.6.2.2]
GCA_000009185.1_ASM918v1_01863 K02470 gyrB; DNA gyrase subunit B [EC:5.6.2.2]
GCA_000009185.1_ASM918v1_01865 K03166 top6A; DNA topoisomerase VI subunit A [EC:5.6.2.2]
GCA_000220355.1_ASM22035v1_genomic_01360 K03168 topA; DNA topoisomerase I [EC:5.6.2.1]
03036 Chromosome and associated proteins [BR:ko03036]
GCA_000220355.1_ASM22035v1_genomic_00537 K07739 ELP3, KAT9; elongator complex protein 3 [EC:2.3.1.48]
GCA_000009185.1_ASM918v1_02064 K09142 SPOUT1; methyltransferase [EC:2.1.1.-]
GCA_000220355.1_ASM22035v1_genomic_01155 K04047 dps; starvation-inducible DNA-binding protein
GCA_000009185.1_ASM918v1_00302 K03529 smc; chromosome segregation protein
GCA_000009185.1_ASM918v1_00301 K05896 scpA; segregation and condensation protein A
GCA_000220355.1_ASM22035v1_genomic_00656 K03531 ftsZ; cell division protein FtsZ
GCA_000220355.1_ASM22035v1_genomic_01277 K03531 ftsZ; cell division protein FtsZ
GCA_000220355.1_ASM22035v1_genomic_01271 K03609 minD; septum site-determining protein MinD
GCA_000220355.1_ASM22035v1_genomic_00354 K03496 parA, soj; chromosome partitioning protein
GCA_000009185.1_ASM918v1_00869 K03496 parA, soj; chromosome partitioning protein
GCA_000009185.1_ASM918v1_01821 K03733 xerC; integrase/recombinase XerC
03400 DNA repair and recombination proteins [BR:ko03400]
GCA_000009185.1_ASM918v1_00185 K00567 ogt, MGMT; methylated-DNA-[protein]-cysteine S-methyltransferase [EC:2.1.1.63]
GCA_000220355.1_ASM22035v1_genomic_01324 K01669 phrB; deoxyribodipyrimidine photo-lyase [EC:4.1.99.3]
GCA_000220355.1_ASM22035v1_genomic_01020 K03660 OGG1; N-glycosylase/DNA lyase [EC:3.2.2.- 4.2.99.18]
GCA_000220355.1_ASM22035v1_genomic_00556 K10773 NTH; endonuclease III [EC:4.2.99.18]
GCA_000220355.1_ASM22035v1_genomic_00733 K04802 PCNA; proliferating cell nuclear antigen
GCA_000220355.1_ASM22035v1_genomic_00294 K04799 FEN1, RAD2; flap endonuclease-1 [EC:3.-.-.-]
GCA_000220355.1_ASM22035v1_genomic_00544 K10747 LIG1; DNA ligase 1 [EC:6.5.1.1 6.5.1.6 6.5.1.7]
GCA_000220355.1_ASM22035v1_genomic_00809 K10843 ERCC3, XPB; DNA excision repair protein ERCC-3 [EC:3.6.4.12]
GCA_000220355.1_ASM22035v1_genomic_00713 K10844 ERCC2, XPD; DNA excision repair protein ERCC-2 [EC:3.6.4.12]
GCA_000220355.1_ASM22035v1_genomic_00164 K03574 mutT, NUDT15, MTH2; 8-oxo-dGTP diphosphatase [EC:3.6.1.55]
GCA_000220355.1_ASM22035v1_genomic_00419 K21929 udg; uracil-DNA glycosylase [EC:3.2.2.27]
GCA_000196895.1_ASM19689v1_00316 K01142 E3.1.11.2, xthA; exodeoxyribonuclease III [EC:3.1.11.2]
GCA_000220355.1_ASM22035v1_genomic_00198 K01151 nfo; deoxyribonuclease IV [EC:3.1.21.2]
GCA_000009185.1_ASM918v1_00265 K05982 E3.1.21.7, nfi; deoxyribonuclease V [EC:3.1.21.7]
GCA_000009185.1_ASM918v1_03024 K07462 recJ; single-stranded-DNA-specific exonuclease [EC:3.1.-.-]
GCA_000009185.1_ASM918v1_02326 K03701 uvrA; excinuclease ABC subunit A
GCA_000009185.1_ASM918v1_03049 K03702 uvrB; excinuclease ABC subunit B
GCA_000009185.1_ASM918v1_03017 K03703 uvrC; excinuclease ABC subunit C
GCA_000009185.1_ASM918v1_00411 K03657 uvrD, pcrA; DNA helicase II / ATP-dependent DNA helicase PcrA [EC:3.6.4.12]
GCA_000009185.1_ASM918v1_00521 K03555 mutS; DNA mismatch repair protein MutS
GCA_000009185.1_ASM918v1_03003 K07456 mutS2; DNA mismatch repair protein MutS2
GCA_000009185.1_ASM918v1_00784 K03546 sbcC, rad50; DNA repair protein SbcC/Rad50
GCA_000220355.1_ASM22035v1_genomic_01142 K16898 addA; ATP-dependent helicase/nuclease subunit A [EC:3.1.-.- 3.6.4.12]
GCA_000011085.1_ASM1108v1_03801 K15342 cas1; CRISP-associated protein Cas1
GCA_000220355.1_ASM22035v1_genomic_01071 K04483 radA; DNA repair protein RadA
GCA_000220355.1_ASM22035v1_genomic_01369 K04484 radB; DNA repair protein RadB
GCA_000009185.1_ASM918v1_01862 K02469 gyrA; DNA gyrase subunit A [EC:5.6.2.2]
GCA_000009185.1_ASM918v1_01863 K02470 gyrB; DNA gyrase subunit B [EC:5.6.2.2]
GCA_000220355.1_ASM22035v1_genomic_01360 K03168 topA; DNA topoisomerase I [EC:5.6.2.1]
GCA_000220355.1_ASM22035v1_genomic_01129 K04479 dbh; DNA polymerase IV (archaeal DinB-like DNA polymerase) [EC:2.7.7.7]
GCA_000009185.1_ASM918v1_00250 K02347 polX, dpx; DNA polymerase (family X)
GCA_000220355.1_ASM22035v1_genomic_00893 K03724 lhr; ATP-dependent helicase Lhr and Lhr-like helicase [EC:3.6.4.-]
GCA_000009185.1_ASM918v1_02083 K00525 E1.17.4.1A, nrdA, nrdE; ribonucleoside-diphosphate reductase alpha chain [EC:1.17.4.1]
GCA_000022205.1_ASM2220v1_02990 K00526 E1.17.4.1B, nrdB, nrdF; ribonucleoside-diphosphate reductase beta chain [EC:1.17.4.1]
GCA_000009185.1_ASM918v1_00257 K22585 nreA; DNA repair protein NreA
03029 Mitochondrial biogenesis [BR:ko03029]
GCA_000009185.1_ASM918v1_00581 K03537 POP5; ribonuclease P/MRP protein subunit POP5 [EC:3.1.26.5]
GCA_000009185.1_ASM918v1_00579 K03539 RPP1, RPP30; ribonuclease P/MRP protein subunit RPP1 [EC:3.1.26.5]
GCA_000220355.1_ASM22035v1_genomic_00575 K03595 era, ERAL1; GTPase
GCA_000220355.1_ASM22035v1_genomic_01356 K01866 YARS, tyrS; tyrosyl-tRNA synthetase [EC:6.1.1.1]
GCA_000220355.1_ASM22035v1_genomic_01273 K01869 LARS, leuS; leucyl-tRNA synthetase [EC:6.1.1.4]
GCA_000220355.1_ASM22035v1_genomic_00016 K01880 GARS, glyS1; glycyl-tRNA synthetase [EC:6.1.1.14]
GCA_000220355.1_ASM22035v1_genomic_00102 K01887 RARS, argS; arginyl-tRNA synthetase [EC:6.1.1.19]
GCA_000220355.1_ASM22035v1_genomic_00659 K02433 gatA, QRSL1; aspartyl-tRNA(Asn)/glutamyl-tRNA(Gln) amidotransferase subunit A [EC:6.3.5.6 6.3.5.7]
GCA_000220355.1_ASM22035v1_genomic_00661 K02434 gatB, PET112; aspartyl-tRNA(Asn)/glutamyl-tRNA(Gln) amidotransferase subunit B [EC:6.3.5.6 6.3.5.7]
GCA_000220355.1_ASM22035v1_genomic_00657 K02435 gatC, GATC; aspartyl-tRNA(Asn)/glutamyl-tRNA(Gln) amidotransferase subunit C [EC:6.3.5.6 6.3.5.7]
GCA_000220355.1_ASM22035v1_genomic_00145 K04043 dnaK, HSPA9; molecular chaperone DnaK
GCA_000220355.1_ASM22035v1_genomic_00146 K03687 GRPE; molecular chaperone GrpE
GCA_000220355.1_ASM22035v1_genomic_00831 K03686 dnaJ; molecular chaperone DnaJ
09183 Protein families: signaling and cellular processes
02000 Transporters [BR:ko02000]
GCA_000220355.1_ASM22035v1_genomic_01159 K06147 ABCB-BAC; ATP-binding cassette, subfamily B, bacterial
GCA_000009185.1_ASM918v1_00475 K15495 wtpA; molybdate/tungstate transport system substrate-binding protein
GCA_000009185.1_ASM918v1_00474 K15496 wtpB; molybdate/tungstate transport system permease protein
GCA_000011085.1_ASM1108v1_03050 K05772 tupA, vupA; tungstate transport system substrate-binding protein
GCA_000011085.1_ASM1108v1_03049 K05773 tupB, vupB; tungstate transport system permease protein
GCA_000011085.1_ASM1108v1_03048 K06857 tupC, vupC; tungstate transport system ATP-binding protein [EC:7.3.2.6]
GCA_000009185.1_ASM918v1_01840 K02051 ABC.SN.S; NitT/TauT family transport system substrate-binding protein
GCA_000009185.1_ASM918v1_01841 K02050 ABC.SN.P; NitT/TauT family transport system permease protein
GCA_000009185.1_ASM918v1_00485 K11072 potA; spermidine/putrescine transport system ATP-binding protein [EC:7.6.2.11]
GCA_000220355.1_ASM22035v1_genomic_01162 K02053 ABC.SP.P; putative spermidine/putrescine transport system permease protein
GCA_000009185.1_ASM918v1_01416 K02052 ABC.SP.A; putative spermidine/putrescine transport system ATP-binding protein
GCA_000011085.1_ASM1108v1_01407 K02040 pstS; phosphate transport system substrate-binding protein
GCA_000009185.1_ASM918v1_00533 K02037 pstC; phosphate transport system permease protein
GCA_000009185.1_ASM918v1_00531 K02036 pstB; phosphate transport system ATP-binding protein [EC:7.3.2.1]
GCA_000009185.1_ASM918v1_00693 K01995 livG; branched-chain amino acid transport system ATP-binding protein
GCA_000009185.1_ASM918v1_01947 K02030 ABC.PA.S; polar amino acid transport system substrate-binding protein
GCA_000009185.1_ASM918v1_01946 K02029 ABC.PA.P; polar amino acid transport system permease protein
GCA_000009185.1_ASM918v1_01945 K02028 ABC.PA.A; polar amino acid transport system ATP-binding protein [EC:7.4.2.1]
GCA_000009185.1_ASM918v1_00550 K02035 ABC.PE.S; peptide/nickel transport system substrate-binding protein
GCA_000009185.1_ASM918v1_00549 K02033 ABC.PE.P; peptide/nickel transport system permease protein
GCA_000009185.1_ASM918v1_00548 K02034 ABC.PE.P1; peptide/nickel transport system permease protein
GCA_000009185.1_ASM918v1_00542 K02031 ddpD; peptide/nickel transport system ATP-binding protein
GCA_000009185.1_ASM918v1_00174 K02016 ABC.FEV.S; iron complex transport system substrate-binding protein
GCA_000009185.1_ASM918v1_00706 K02016 ABC.FEV.S; iron complex transport system substrate-binding protein
GCA_000009185.1_ASM918v1_00705 K02015 ABC.FEV.P; iron complex transport system permease protein
GCA_000011085.1_ASM1108v1_04377 K02015 ABC.FEV.P; iron complex transport system permease protein
GCA_000009185.1_ASM918v1_00704 K02013 ABC.FEV.A; iron complex transport system ATP-binding protein [EC:7.2.2.-]
GCA_000011085.1_ASM1108v1_04378 K02013 ABC.FEV.A; iron complex transport system ATP-binding protein [EC:7.2.2.-]
GCA_000011085.1_ASM1108v1_00456 K09816 znuB; zinc transport system permease protein
GCA_000011085.1_ASM1108v1_00457 K09817 znuC; zinc transport system ATP-binding protein [EC:7.2.2.-]
GCA_000009185.1_ASM918v1_00936 K02006 cbiO; cobalt/nickel transport system ATP-binding protein
GCA_000009185.1_ASM918v1_02986 K03523 bioY; biotin transport system substrate-specific component
GCA_000009185.1_ASM918v1_02987 K16784 bioM; biotin transport system ATP-binding protein [EC:3.6.3.-]
GCA_000220355.1_ASM22035v1_genomic_00929 K02004 ABC.CD.P; putative ABC transport system permease protein
GCA_000220355.1_ASM22035v1_genomic_00924 K02003 ABC.CD.A; putative ABC transport system ATP-binding protein
GCA_000023945.1_ASM2394v1_01870 K01992 ABC-2.P; ABC-2 type transport system permease protein
GCA_000009185.1_ASM918v1_02349 K01992 ABC-2.P; ABC-2 type transport system permease protein
GCA_000009185.1_ASM918v1_03019 K01992 ABC-2.P; ABC-2 type transport system permease protein
GCA_000011085.1_ASM1108v1_00440 K01992 ABC-2.P; ABC-2 type transport system permease protein
GCA_000220355.1_ASM22035v1_genomic_01043 K01992 ABC-2.P; ABC-2 type transport system permease protein
GCA_000023945.1_ASM2394v1_01872 K01990 ABC-2.A; ABC-2 type transport system ATP-binding protein
GCA_000009185.1_ASM918v1_00167 K01990 ABC-2.A; ABC-2 type transport system ATP-binding protein
GCA_000009185.1_ASM918v1_02350 K01990 ABC-2.A; ABC-2 type transport system ATP-binding protein
GCA_000220355.1_ASM22035v1_genomic_00243 K01990 ABC-2.A; ABC-2 type transport system ATP-binding protein
GCA_000220355.1_ASM22035v1_genomic_01042 K01990 ABC-2.A; ABC-2 type transport system ATP-binding protein
GCA_000220355.1_ASM22035v1_genomic_00691 K09013 sufC; Fe-S cluster assembly ATP-binding protein
GCA_000011085.1_ASM1108v1_03344 K14445 SLC13A2_3_5; solute carrier family 13 (sodium-dependent dicarboxylate transporter), member 2/3/5
GCA_000220355.1_ASM22035v1_genomic_01342 K08151 tetA; MFS transporter, DHA1 family, tetracycline resistance protein
GCA_000009185.1_ASM918v1_02735 K03320 amt, AMT, MEP; ammonium transporter, Amt family
GCA_000220355.1_ASM22035v1_genomic_00895 K03442 mscS; small conductance mechanosensitive channel
GCA_000011085.1_ASM1108v1_03006 K16052 ynaI, mscMJ; MscS family membrane protein
GCA_000009185.1_ASM918v1_02703 K07244 K07244; mgtE-like transporter
GCA_000011085.1_ASM1108v1_01201 K03284 corA; magnesium transporter
GCA_000220355.1_ASM22035v1_genomic_01326 K07238 TC.ZIP, zupT, ZRT3, ZIP2; zinc transporter, ZIP family
GCA_000009185.1_ASM918v1_01750 K03303 lctP; lactate permease
GCA_000220355.1_ASM22035v1_genomic_00950 K07301 yrbG; cation:H+ antiporter
GCA_000011085.1_ASM1108v1_03013 K14393 actP; cation/acetate symporter
GCA_000220355.1_ASM22035v1_genomic_00834 K03498 trkH, trkG, ktrB; trk system potassium uptake protein
GCA_000009185.1_ASM918v1_00767 K03499 trkA, ktrA; trk system potassium uptake protein
GCA_000009185.1_ASM918v1_02494 K06901 pbuG, azgA, ghxP, ghxQ, adeQ; adenine/guanine/hypoxanthine permease
GCA_000011085.1_ASM1108v1_04266 K03322 mntH; manganese transport protein
GCA_000009185.1_ASM918v1_00255 K03325 ACR3, arsB; arsenite transporter
GCA_000220355.1_ASM22035v1_genomic_00099 K05565 mnhA, mrpA; multicomponent Na+:H+ antiporter subunit A
GCA_000220355.1_ASM22035v1_genomic_00098 K05566 mnhB, mrpB; multicomponent Na+:H+ antiporter subunit B
GCA_000220355.1_ASM22035v1_genomic_00097 K05567 mnhC, mrpC; multicomponent Na+:H+ antiporter subunit C
GCA_000220355.1_ASM22035v1_genomic_00096 K05568 mnhD, mrpD; multicomponent Na+:H+ antiporter subunit D
GCA_000220355.1_ASM22035v1_genomic_00095 K05569 mnhE, mrpE; multicomponent Na+:H+ antiporter subunit E
GCA_000220355.1_ASM22035v1_genomic_00093 K05571 mnhG, mrpG; multicomponent Na+:H+ antiporter subunit G
GCA_000009185.1_ASM918v1_00298 K24180 mleP; malate permease and related proteins
GCA_000022205.1_ASM2220v1_01988 K05770 TSPO, BZRP; translocator protein
02044 Secretion system [BR:ko02044]
GCA_000022205.1_ASM2220v1_02602 K07325 flaB; archaeal flagellin FlaB
GCA_000011085.1_ASM1108v1_02046 K07330 flaG; archaeal flagellar protein FlaG
GCA_000011085.1_ASM1108v1_02045 K07331 flaH; archaeal flagellar protein FlaH
GCA_000009185.1_ASM918v1_00216 K07332 flaI; archaeal flagellar protein FlaI
GCA_000220355.1_ASM22035v1_genomic_00075 K07332 flaI; archaeal flagellar protein FlaI
GCA_000011085.1_ASM1108v1_02044 K07332 flaI; archaeal flagellar protein FlaI
GCA_000011085.1_ASM1108v1_00427 K07333 flaJ; archaeal flagellar protein FlaJ
GCA_000011085.1_ASM1108v1_02043 K07333 flaJ; archaeal flagellar protein FlaJ
GCA_000009185.1_ASM918v1_00026 K07991 flaK; archaeal preflagellin peptidase FlaK [EC:3.4.23.52]
GCA_000220355.1_ASM22035v1_genomic_01197 K03072 secD; preprotein translocase subunit SecD
GCA_000220355.1_ASM22035v1_genomic_01198 K03074 secF; preprotein translocase subunit SecF
GCA_000220355.1_ASM22035v1_genomic_01490 K03076 secY; preprotein translocase subunit SecY
GCA_000220355.1_ASM22035v1_genomic_00498 K03106 SRP54, ffh; signal recognition particle subunit SRP54 [EC:3.6.5.4]
GCA_000220355.1_ASM22035v1_genomic_00502 K03110 ftsY; fused signal recognition particle receptor
GCA_000220355.1_ASM22035v1_genomic_01283 K07342 SEC61G, SSS1, secE; protein transport protein SEC61 subunit gamma and related proteins
GCA_000009185.1_ASM918v1_00569 K03105 SRP19; signal recognition particle subunit SRP19
GCA_000011085.1_ASM1108v1_00480 K03116 tatA; sec-independent protein translocase protein TatA
GCA_000009185.1_ASM918v1_03005 K03118 tatC; sec-independent protein translocase protein TatC
02042 Bacterial toxins [BR:ko02042]
GCA_000009185.1_ASM918v1_01080 K03699 tlyC; putative hemolysin
02022 Two-component system [BR:ko02022]
GCA_000011085.1_ASM1108v1_02060 K03407 cheA; two-component system, chemotaxis family, sensor kinase CheA [EC:2.7.13.3]
GCA_000011085.1_ASM1108v1_02051 K03413 cheY; two-component system, chemotaxis family, chemotaxis protein CheY
GCA_000011085.1_ASM1108v1_02059 K03412 cheB; two-component system, chemotaxis family, protein-glutamate methylesterase/glutaminase [EC:3.1.1.61 3.5.1.44]
02035 Bacterial motility proteins [BR:ko02035]
GCA_000011085.1_ASM1108v1_02060 K03407 cheA; two-component system, chemotaxis family, sensor kinase CheA [EC:2.7.13.3]
GCA_000011085.1_ASM1108v1_02058 K03408 cheW; purine-binding chemotaxis protein CheW
GCA_000011085.1_ASM1108v1_02050 K03410 cheC; chemotaxis protein CheC
GCA_000011085.1_ASM1108v1_02049 K03411 cheD; chemotaxis protein CheD [EC:3.5.1.44]
GCA_000011085.1_ASM1108v1_02061 K00575 cheR; chemotaxis protein methyltransferase CheR [EC:2.1.1.80]
GCA_000011085.1_ASM1108v1_02059 K03412 cheB; two-component system, chemotaxis family, protein-glutamate methylesterase/glutaminase [EC:3.1.1.61 3.5.1.44]
GCA_000011085.1_ASM1108v1_02051 K03413 cheY; two-component system, chemotaxis family, chemotaxis protein CheY
GCA_000022205.1_ASM2220v1_02602 K07325 flaB; archaeal flagellin FlaB
GCA_000011085.1_ASM1108v1_02046 K07330 flaG; archaeal flagellar protein FlaG
GCA_000011085.1_ASM1108v1_02045 K07331 flaH; archaeal flagellar protein FlaH
GCA_000009185.1_ASM918v1_00216 K07332 flaI; archaeal flagellar protein FlaI
GCA_000220355.1_ASM22035v1_genomic_00075 K07332 flaI; archaeal flagellar protein FlaI
GCA_000011085.1_ASM1108v1_02044 K07332 flaI; archaeal flagellar protein FlaI
GCA_000011085.1_ASM1108v1_00427 K07333 flaJ; archaeal flagellar protein FlaJ
GCA_000011085.1_ASM1108v1_02043 K07333 flaJ; archaeal flagellar protein FlaJ
GCA_000009185.1_ASM918v1_00026 K07991 flaK; archaeal preflagellin peptidase FlaK [EC:3.4.23.52]
04812 Cytoskeleton proteins [BR:ko04812]
GCA_000220355.1_ASM22035v1_genomic_00656 K03531 ftsZ; cell division protein FtsZ
GCA_000220355.1_ASM22035v1_genomic_01277 K03531 ftsZ; cell division protein FtsZ
GCA_000009185.1_ASM918v1_02409 K22222 cetZ; tubulin-like protein CetZ
GCA_000220355.1_ASM22035v1_genomic_01271 K03609 minD; septum site-determining protein MinD
GCA_000220355.1_ASM22035v1_genomic_00354 K03496 parA, soj; chromosome partitioning protein
GCA_000009185.1_ASM918v1_00869 K03496 parA, soj; chromosome partitioning protein
04147 Exosome [BR:ko04147]
GCA_000009185.1_ASM918v1_02163 K01689 ENO, eno; enolase [EC:4.2.1.11]
GCA_000009185.1_ASM918v1_00445 K00927 PGK, pgk; phosphoglycerate kinase [EC:2.7.2.3]
GCA_000009185.1_ASM918v1_00646 K00873 PK, pyk; pyruvate kinase [EC:2.7.1.40]
GCA_000009185.1_ASM918v1_02381 K03767 PPIA; peptidyl-prolyl cis-trans isomerase A (cyclophilin A) [EC:5.2.1.8]
GCA_000009185.1_ASM918v1_02021 K03231 EEF1A; elongation factor 1-alpha
GCA_000220355.1_ASM22035v1_genomic_01457 K03231 EEF1A; elongation factor 1-alpha
GCA_000009185.1_ASM918v1_02671 K03234 EEF2; elongation factor 2
GCA_000220355.1_ASM22035v1_genomic_00145 K04043 dnaK, HSPA9; molecular chaperone DnaK
GCA_000220355.1_ASM22035v1_genomic_00866 K01810 GPI, pgi; glucose-6-phosphate isomerase [EC:5.3.1.9]
GCA_000220355.1_ASM22035v1_genomic_00294 K04799 FEN1, RAD2; flap endonuclease-1 [EC:3.-.-.-]
GCA_000009185.1_ASM918v1_01564 K00088 IMPDH, guaB; IMP dehydrogenase [EC:1.1.1.205]
GCA_000009185.1_ASM918v1_01930 K13525 VCP, CDC48; transitional endoplasmic reticulum ATPase
GCA_000220355.1_ASM22035v1_genomic_00770 K02503 HINT1, hinT, hit; histidine triad (HIT) family protein
GCA_000009185.1_ASM918v1_00665 K00626 ACAT, atoB; acetyl-CoA C-acetyltransferase [EC:2.3.1.9]
GCA_000009185.1_ASM918v1_02700 K01251 E3.3.1.1, ahcY; adenosylhomocysteinase [EC:3.3.1.1]
GCA_000009185.1_ASM918v1_01984 K00939 adk, AK; adenylate kinase [EC:2.7.4.3]
GCA_000009185.1_ASM918v1_00754 K00759 APRT, apt; adenine phosphoribosyltransferase [EC:2.4.2.7]
GCA_000220355.1_ASM22035v1_genomic_00103 K01755 argH, ASL; argininosuccinate lyase [EC:4.3.2.1]
GCA_000220355.1_ASM22035v1_genomic_00104 K01940 argG, ASS1; argininosuccinate synthase [EC:6.3.4.5]
GCA_000009185.1_ASM918v1_00982 K03841 FBP, fbp; fructose-1,6-bisphosphatase I [EC:3.1.3.11]
GCA_000009185.1_ASM918v1_02962 K01915 glnA, GLUL; glutamine synthetase [EC:6.3.1.2]
GCA_000009185.1_ASM918v1_02734 K01698 hemB, ALAD; porphobilinogen synthase [EC:4.2.1.24]
GCA_000009185.1_ASM918v1_02621 K01724 PCBD, phhB; 4a-hydroxytetrahydrobiopterin dehydratase [EC:4.2.1.96]
GCA_000220355.1_ASM22035v1_genomic_00446 K01724 PCBD, phhB; 4a-hydroxytetrahydrobiopterin dehydratase [EC:4.2.1.96]
GCA_000009185.1_ASM918v1_01203 K00058 serA, PHGDH; D-3-phosphoglycerate dehydrogenase / 2-oxoglutarate reductase [EC:1.1.1.95 1.1.1.399]
GCA_000009185.1_ASM918v1_00050 K00058 serA, PHGDH; D-3-phosphoglycerate dehydrogenase / 2-oxoglutarate reductase [EC:1.1.1.95 1.1.1.399]
GCA_000220355.1_ASM22035v1_genomic_01136 K01803 TPI, tpiA; triosephosphate isomerase (TIM) [EC:5.3.1.1]
02048 Prokaryotic defense system [BR:ko02048]
GCA_000011085.1_ASM1108v1_03801 K15342 cas1; CRISP-associated protein Cas1
GCA_000023945.1_ASM2394v1_00106 K01154 hsdS; type I restriction enzyme, S subunit [EC:3.1.21.3]
GCA_000022205.1_ASM2220v1_01454 K18828 mvpA, vapC; tRNA(fMet)-specific endonuclease VapC [EC:3.1.-.-]
GCA_000220355.1_ASM22035v1_genomic_00656 K03531 ftsZ; cell division protein FtsZ
GCA_000220355.1_ASM22035v1_genomic_01277 K03531 ftsZ; cell division protein FtsZ
GCA_000009185.1_ASM918v1_02114 K01885 EARS, gltX; glutamyl-tRNA synthetase [EC:6.1.1.17]
GCA_000009185.1_ASM918v1_02332 K07060 nob1; endoribonuclease Nob1 [EC:3.1.-.-]
01504 Antimicrobial resistance genes [BR:ko01504]
GCA_000220355.1_ASM22035v1_genomic_01342 K08151 tetA; MFS transporter, DHA1 family, tetracycline resistance protein
09190 Not Included in Pathway or Brite
09191 Unclassified: metabolism
99980 Enzymes with EC numbers
GCA_000009185.1_ASM918v1_00912 K21430 yliI; aldose sugar dehydrogenase [EC:1.1.5.-]
GCA_000011085.1_ASM1108v1_00441 K23107 yajO; 1-deoxyxylulose-5-phosphate synthase [EC:1.1.-.-]
GCA_000009185.1_ASM918v1_00888 K20611 crtD; 1-hydroxy-2-isopentenylcarotenoid 3,4-desaturase [EC:1.3.99.37]
GCA_000009185.1_ASM918v1_00340 K06988 fno; 8-hydroxy-5-deazaflavin:NADPH oxidoreductase [EC:1.5.1.40]
GCA_000220355.1_ASM22035v1_genomic_00592 K17883 mtr; mycothione reductase [EC:1.8.1.15]
GCA_000009185.1_ASM918v1_00941 K07304 msrA; peptide-methionine (S)-S-oxide reductase [EC:1.8.4.11]
GCA_000220355.1_ASM22035v1_genomic_00163 K07305 msrB; peptide-methionine (R)-S-oxide reductase [EC:1.8.4.12]
GCA_000009185.1_ASM918v1_02269 K24129 K24129; glutaredoxin-dependent peroxiredoxin [EC:1.11.1.25]
GCA_000009185.1_ASM918v1_01146 K10252 BCDO2; beta,beta-carotene 9',10'-dioxygenase [EC:1.13.11.71]
GCA_000009185.1_ASM918v1_02436 K03741 arsC; arsenate reductase (thioredoxin) [EC:1.20.4.4]
GCA_000009185.1_ASM918v1_00403 K00573 E2.1.1.77, pcm; protein-L-isoaspartate(D-aspartate) O-methyltransferase [EC:2.1.1.77]
GCA_000220355.1_ASM22035v1_genomic_00264 K20215 dph5; diphthine synthase [EC:2.1.1.98]
GCA_000022205.1_ASM2220v1_01265 K07755 AS3MT; arsenite methyltransferase [EC:2.1.1.137]
GCA_000011085.1_ASM1108v1_02319 K00661 maa; maltose O-acetyltransferase [EC:2.3.1.79]
GCA_000220355.1_ASM22035v1_genomic_00413 K03830 yafP; putative acetyltransferase [EC:2.3.1.-]
GCA_000220355.1_ASM22035v1_genomic_00120 K00809 DHPS, dys; deoxyhypusine synthase [EC:2.5.1.46]
GCA_000009185.1_ASM918v1_01102 K06898 larB; pyridinium-3,5-biscarboxylic acid mononucleotide synthase [EC:2.5.1.143]
GCA_000009185.1_ASM918v1_02086 K20616 lyeJ; lycopene elongase/hydratase (dihydrobisanhydrobacterioruberin-forming) [EC:2.5.1.150]
GCA_000011085.1_ASM1108v1_03043 K07557 tgtA2, arcS; archaeosine synthase alpha-subunit [EC:2.6.1.97 2.6.1.-]
GCA_000011085.1_ASM1108v1_03045 K06936 raSEA; archaeosine synthase beta-subunit [EC:2.6.1.-]
GCA_000009185.1_ASM918v1_01765 K18672 dacA; diadenylate cyclase [EC:2.7.7.85]
GCA_000220355.1_ASM22035v1_genomic_01094 K22837 ubaA; SAMP-activating enzyme [EC:2.7.7.100]
GCA_000009185.1_ASM918v1_02642 K17884 E2.7.8.39; archaetidylinositol phosphate synthase [EC:2.7.8.39]
GCA_000022205.1_ASM2220v1_01577 K01066 aes; acetyl esterase [EC:3.1.1.-]
GCA_000220355.1_ASM22035v1_genomic_01435 K07503 nucS; endonuclease [EC:3.1.-.-]
GCA_000023965.1_ASM2396v1_01463 K01463 bshB1; N-acetylglucosamine malate deacetylase 1 [EC:3.5.1.-]
GCA_000009185.1_ASM918v1_00860 K09022 ridA, tdcF, RIDA; 2-iminobutanoate/2-iminopropanoate deaminase [EC:3.5.99.10]
GCA_000009185.1_ASM918v1_02765 K03924 moxR; MoxR-like ATPase [EC:3.6.3.-]
GCA_000220355.1_ASM22035v1_genomic_01116 K03924 moxR; MoxR-like ATPase [EC:3.6.3.-]
GCA_000009185.1_ASM918v1_02319 K03725 K03725; archaea-specific helicase [EC:3.6.4.-]
GCA_000220355.1_ASM22035v1_genomic_01252 K03726 helS; helicase [EC:3.6.4.-]
GCA_000009185.1_ASM918v1_01138 K13281 uvsE, UVE1; UV DNA damage endonuclease [EC:3.-.-.-]
GCA_000009185.1_ASM918v1_01519 K23997 nnr; ADP-dependent NAD(P)H-hydrate dehydratase / NAD(P)H-hydrate epimerase [EC:4.2.1.136 5.1.99.6]
GCA_000009185.1_ASM918v1_02085 K08977 cruF; bisanhydrobacterioruberin hydratase [EC:4.2.1.161]
GCA_000009185.1_ASM918v1_03004 K06864 larE; pyridinium-3,5-biscarboxylic acid mononucleotide sulfurtransferase [EC:4.4.1.37]
GCA_000009185.1_ASM918v1_02441 K09121 larC; pyridinium-3,5-bisthiocarboxylic acid mononucleotide nickel chelatase [EC:4.99.1.12]
GCA_000023945.1_ASM2394v1_02626 K01974 RTCA, rtcA; RNA 3'-terminal phosphate cyclase (ATP) [EC:6.5.1.4]
GCA_000220355.1_ASM22035v1_genomic_01082 K01533 copB; P-type Cu2+ transporter [EC:7.2.2.9]
GCA_000011085.1_ASM1108v1_03994 K01533 copB; P-type Cu2+ transporter [EC:7.2.2.9]
GCA_000220355.1_ASM22035v1_genomic_01378 K01537 ATP2C; P-type Ca2+ transporter type 2C [EC:7.2.2.10]
99982 Energy metabolism
GCA_000220355.1_ASM22035v1_genomic_00157 K04755 fdx; ferredoxin, 2Fe-2S
GCA_000220355.1_ASM22035v1_genomic_00692 K04488 iscU, nifU; nitrogen fixation protein NifU and related proteins
99986 Glycan metabolism
GCA_000220355.1_ASM22035v1_genomic_00515 K07027 K07027; glycosyltransferase 2 family protein
99987 Cofactor metabolism
GCA_000220355.1_ASM22035v1_genomic_01446 K03688 ubiB, aarF; ubiquinone biosynthesis protein
09192 Unclassified: genetic information processing
99973 Transcription
GCA_000220355.1_ASM22035v1_genomic_01138 K03627 MBF1; putative transcription factor
GCA_000220355.1_ASM22035v1_genomic_00600 K03704 cspA; cold shock protein
GCA_000220355.1_ASM22035v1_genomic_00563 K04796 RUXX; small nuclear ribonucleoprotein
GCA_000220355.1_ASM22035v1_genomic_01085 K07743 K07743; transcriptional regulator
99974 Translation
GCA_000220355.1_ASM22035v1_genomic_00489 K07572 K07572; putative nucleotide binding protein
GCA_000009185.1_ASM918v1_02443 K07575 K07575; PUA domain protein
GCA_000009185.1_ASM918v1_00139 K07577 K07577; putative mRNA 3-end processing factor
GCA_000220355.1_ASM22035v1_genomic_00808 K07579 K07579; putative methylase
GCA_000011085.1_ASM1108v1_00247 K07580 K07580; Zn-ribbon RNA-binding protein
GCA_000009185.1_ASM918v1_00903 K07581 K07581; RNA-binding protein
GCA_000009185.1_ASM918v1_00124 K07585 K07585; tRNA methyltransferase
99975 Protein processing
GCA_000009185.1_ASM918v1_02944 K03189 ureG; urease accessory protein
GCA_000011085.1_ASM1108v1_00901 K04655 hypE; hydrogenase expression/formation protein HypE
GCA_000011085.1_ASM1108v1_00197 K07398 K07398; conserved protein with predicted RNA binding PUA domain
99976 Replication and repair
GCA_000220355.1_ASM22035v1_genomic_01047 K07496 K07496; putative transposase
99998 Others
GCA_000009185.1_ASM918v1_02278 K03969 pspA; phage shock protein A
09193 Unclassified: signaling and cellular processes
99977 Transport
GCA_000022205.1_ASM2220v1_01031 K21990 yfdC; formate-nitrite transporter family protein
GCA_000009185.1_ASM918v1_02747 K03306 TC.PIT; inorganic phosphate transporter, PiT family
GCA_000011085.1_ASM1108v1_00009 K03308 TC.NSS; neurotransmitter:Na+ symporter, NSS family
99993 Cell motility
GCA_000011085.1_ASM1108v1_02063 K09156 cheF; taxis protein CheF
GCA_000011085.1_ASM1108v1_02062 K22221 K22221; HEAT repeat-containing taxis protein
GCA_000009185.1_ASM918v1_00755 K23255 pilA; archaeal type IV pilus assembly protein PilA
99995 Signaling proteins
GCA_000011085.1_ASM1108v1_00124 K08482 kaiC; circadian clock protein KaiC
GCA_000220355.1_ASM22035v1_genomic_00507 K06875 PDCD5, TFAR19; programmed cell death protein 5
99994 Others
GCA_000009185.1_ASM918v1_00823 K02039 phoU; phosphate transport system protein
GCA_000009185.1_ASM918v1_02623 K07219 K07219; putative molybdopterin biosynthesis protein
09194 Poorly characterized
99996 General function prediction only
GCA_000220355.1_ASM22035v1_genomic_00193 K06865 K06865; ATPase
GCA_000009185.1_ASM918v1_01615 K06876 K06876; deoxyribodipyrimidine photolyase-related protein
GCA_000009185.1_ASM918v1_00949 K06877 K06877; DEAD/DEAH box helicase domain-containing protein
GCA_000220355.1_ASM22035v1_genomic_01495 K07023 K07023; putative hydrolases of HD superfamily
GCA_000220355.1_ASM22035v1_genomic_00697 K09014 sufB; Fe-S cluster assembly protein SufB
GCA_000220355.1_ASM22035v1_genomic_00695 K09015 sufD; Fe-S cluster assembly protein SufD
GCA_000009185.1_ASM918v1_01624 K07038 K07038; inner membrane protein
GCA_000009185.1_ASM918v1_02091 K07049 K07049; TatD-related deoxyribonuclease
GCA_000009185.1_ASM918v1_00537 K07100 K07100; putative phosphoribosyl transferase
GCA_000220355.1_ASM22035v1_genomic_01012 K08971 K08971; putative membrane protein
GCA_000009185.1_ASM918v1_01890 K08974 K08974; putative membrane protein
GCA_000009185.1_ASM918v1_02524 K08975 K08975; putative membrane protein
GCA_000009185.1_ASM918v1_00327 K08979 K08979; putative membrane protein
GCA_000009185.1_ASM918v1_00562 K08981 K08981; putative membrane protein
99997 Function unknown
GCA_000009185.1_ASM918v1_01848 K06869 K06869; uncharacterized protein
GCA_000011085.1_ASM1108v1_00824 K06873 K06873; uncharacterized protein
GCA_000220355.1_ASM22035v1_genomic_00598 K06885 K06885; uncharacterized protein
GCA_000009185.1_ASM918v1_01761 K06888 K06888; uncharacterized protein
GCA_000009185.1_ASM918v1_02305 K06915 K06915; uncharacterized protein
GCA_000220355.1_ASM22035v1_genomic_00467 K06915 K06915; uncharacterized protein
GCA_000022205.1_ASM2220v1_02851 K06921 K06921; uncharacterized protein
GCA_000009185.1_ASM918v1_02752 K06934 K06934; uncharacterized protein
GCA_000009185.1_ASM918v1_00196 K06940 K06940; uncharacterized protein
GCA_000220355.1_ASM22035v1_genomic_00561 K06944 K06944; uncharacterized protein
GCA_000220355.1_ASM22035v1_genomic_00303 K06950 K06950; uncharacterized protein
GCA_000220355.1_ASM22035v1_genomic_00852 K06953 K06953; uncharacterized protein
GCA_000009185.1_ASM918v1_00397 K06987 K06987; uncharacterized protein
GCA_000220355.1_ASM22035v1_genomic_00318 K07003 K07003; uncharacterized protein
GCA_000220355.1_ASM22035v1_genomic_00460 K07041 K07041; uncharacterized protein
GCA_000025625.1_ASM2562v1_00787 K07051 K07051; uncharacterized protein
GCA_000009185.1_ASM918v1_01485 K07068 K07068; uncharacterized protein
GCA_000220355.1_ASM22035v1_genomic_01171 K07068 K07068; uncharacterized protein
GCA_000009185.1_ASM918v1_00501 K07080 K07080; uncharacterized protein
GCA_000025325.1_ASM2532v1_02308 K07090 K07090; uncharacterized protein
GCA_000220355.1_ASM22035v1_genomic_01399 K07090 K07090; uncharacterized protein
GCA_000009185.1_ASM918v1_00297 K07101 K07101; uncharacterized protein
GCA_000009185.1_ASM918v1_00032 K07103 K07103; uncharacterized protein
GCA_000009185.1_ASM918v1_02525 K07129 K07129; uncharacterized protein
GCA_000220355.1_ASM22035v1_genomic_00790 K07158 K07158; uncharacterized protein
GCA_000220355.1_ASM22035v1_genomic_00725 K07159 K07159; uncharacterized protein
GCA_000009185.1_ASM918v1_01880 K08999 K08999; uncharacterized protein
GCA_000025325.1_ASM2532v1_00065 K09004 K09004; uncharacterized protein
GCA_000009185.1_ASM918v1_00330 K09005 K09005; uncharacterized protein
GCA_000220355.1_ASM22035v1_genomic_00826 K09005 K09005; uncharacterized protein
GCA_000009185.1_ASM918v1_00428 K09120 K09120; uncharacterized protein
GCA_000009185.1_ASM918v1_00251 K09122 K09122; uncharacterized protein
GCA_000009185.1_ASM918v1_00067 K09141 K09141; uncharacterized protein
GCA_000011085.1_ASM1108v1_02899 K09148 K09148; uncharacterized protein
GCA_000009185.1_ASM918v1_02687 K09150 K09150; uncharacterized protein
GCA_000220355.1_ASM22035v1_genomic_00458 K09152 K09152; uncharacterized protein
GCA_000009185.1_ASM918v1_02264 K09154 K09154; uncharacterized protein
GCA_000009185.1_ASM918v1_01689 K09163 K09163; uncharacterized protein
GCA_000009185.1_ASM918v1_00563 K09167 K09167; uncharacterized protein
GCA_000009185.1_ASM918v1_00424 K09713 K09713; uncharacterized protein
GCA_000009185.1_ASM918v1_02528 K09714 K09714; uncharacterized protein
GCA_000023945.1_ASM2394v1_00497 K09726 K09726; uncharacterized protein
GCA_000025325.1_ASM2532v1_05148 K09726 K09726; uncharacterized protein
GCA_000009185.1_ASM918v1_00733 K09728 K09728; uncharacterized protein
GCA_000009185.1_ASM918v1_02252 K09730 K09730; uncharacterized protein
GCA_000009185.1_ASM918v1_01874 K09731 K09731; uncharacterized protein
GCA_000011085.1_ASM1108v1_03482 K09732 K09732; uncharacterized protein
GCA_000009185.1_ASM918v1_00381 K09735 K09735; uncharacterized protein
GCA_000009185.1_ASM918v1_00596 K09738 K09738; uncharacterized protein
GCA_000220355.1_ASM22035v1_genomic_00576 K09743 K09743; uncharacterized protein
GCA_000009185.1_ASM918v1_01845 K09744 K09744; uncharacterized protein
GCA_000009185.1_ASM918v1_02532 K09746 K09746; uncharacterized protein
GCA_000009185.1_ASM918v1_00740 K09791 K09791; uncharacterized protein
GCA_000220355.1_ASM22035v1_genomic_00005 K09793 K09793; uncharacterized protein
GCA_000011085.1_ASM1108v1_02228 K09807 K09807; uncharacterized protein
GCA_000220355.1_ASM22035v1_genomic_00151 K07502 yprB; uncharacterized protein

## Sheet: Sheet2
Supplementary Table S7 DETAILED ANNOTATION OF DERIVED GENES OF HALBACTERIAL LCA (sheet2)
09100 Metabolism
09101 Carbohydrate metabolism
00010 Glycolysis / Gluconeogenesis [PATH:ko00010]
GCA_000009185.1_ASM918v1_02000 K15633 gpmI; 2,3-bisphosphoglycerate-independent phosphoglycerate mutase [EC:5.4.2.12]
GCA_000025685.1_ASM2568v1_03250 K00161 PDHA, pdhA; pyruvate dehydrogenase E1 component alpha subunit [EC:1.2.4.1]
GCA_000025325.1_ASM2532v1_01455 K00627 DLAT, aceF, pdhC; pyruvate dehydrogenase E2 component (dihydrolipoamide acetyltransferase) [EC:2.3.1.12]
GCA_000009185.1_ASM918v1_02635 K00170 porB; pyruvate ferredoxin oxidoreductase beta subunit [EC:1.2.7.1]
GCA_000011085.1_ASM1108v1_02332 K00128 ALDH; aldehyde dehydrogenase (NAD+) [EC:1.2.1.3]
GCA_000011085.1_ASM1108v1_02480 K00128 ALDH; aldehyde dehydrogenase (NAD+) [EC:1.2.1.3]
GCA_000011085.1_ASM1108v1_00597 K01895 ACSS1_2, acs; acetyl-CoA synthetase [EC:6.2.1.1]
GCA_000022205.1_ASM2220v1_02278 K01610 E4.1.1.49, pckA; phosphoenolpyruvate carboxykinase (ATP) [EC:4.1.1.49]
00020 Citrate cycle (TCA cycle) [PATH:ko00020]
GCA_000023945.1_ASM2394v1_02592 K01647 CS, gltA; citrate synthase [EC:2.3.3.1]
GCA_000009185.1_ASM918v1_00393 K01647 CS, gltA; citrate synthase [EC:2.3.3.1]
GCA_000009185.1_ASM918v1_02375 K01681 ACO, acnA; aconitate hydratase [EC:4.2.1.3]
GCA_000009185.1_ASM918v1_02240 K00240 sdhB, frdB; succinate dehydrogenase / fumarate reductase, iron-sulfur subunit [EC:1.3.5.1 1.3.5.4]
GCA_000009185.1_ASM918v1_02242 K00241 sdhC, frdC; succinate dehydrogenase / fumarate reductase, cytochrome b subunit
GCA_000009185.1_ASM918v1_02241 K00242 sdhD, frdD; succinate dehydrogenase / fumarate reductase, membrane anchor subunit
GCA_000009185.1_ASM918v1_01658 K01679 E4.2.1.2B, fumC, FH; fumarate hydratase, class II [EC:4.2.1.2]
GCA_000022205.1_ASM2220v1_02278 K01610 E4.1.1.49, pckA; phosphoenolpyruvate carboxykinase (ATP) [EC:4.1.1.49]
GCA_000025685.1_ASM2568v1_03250 K00161 PDHA, pdhA; pyruvate dehydrogenase E1 component alpha subunit [EC:1.2.4.1]
GCA_000025325.1_ASM2532v1_01455 K00627 DLAT, aceF, pdhC; pyruvate dehydrogenase E2 component (dihydrolipoamide acetyltransferase) [EC:2.3.1.12]
GCA_000009185.1_ASM918v1_02635 K00170 porB; pyruvate ferredoxin oxidoreductase beta subunit [EC:1.2.7.1]
00030 Pentose phosphate pathway [PATH:ko00030]
GCA_000009185.1_ASM918v1_00156 K19243 azf; NAD+ dependent glucose-6-phosphate dehydrogenase [EC:1.1.1.388]
GCA_000022205.1_ASM2220v1_02503 K19243 azf; NAD+ dependent glucose-6-phosphate dehydrogenase [EC:1.1.1.388]
GCA_000011085.1_ASM1108v1_00412 K22199 ppm; phosphopentomutase [EC:5.4.2.7]
GCA_000009185.1_ASM918v1_02645 K19813 gdh; glucose dehydrogenase [EC:1.1.5.9]
GCA_000009185.1_ASM918v1_01595 K05308 gnaD; gluconate/galactonate dehydratase [EC:4.2.1.140]
GCA_000022205.1_ASM2220v1_01068 K03738 aor; aldehyde:ferredoxin oxidoreductase [EC:1.2.7.5]
00040 Pentose and glucuronate interconversions [PATH:ko00040]
GCA_000022205.1_ASM2220v1_02281 K01686 uxuA; mannonate dehydratase [EC:4.2.1.8]
GCA_000009185.1_ASM918v1_02468 K14273 xdh; D-xylose 1-dehydrogenase (NADP+) [EC:1.1.1.179]
GCA_000011085.1_ASM1108v1_02741 K14273 xdh; D-xylose 1-dehydrogenase (NADP+) [EC:1.1.1.179]
GCA_000011085.1_ASM1108v1_01240 K14259 kdxD; 2-dehydro-3-deoxy-D-arabinonate dehydratase [EC:4.2.1.141]
00051 Fructose and mannose metabolism [PATH:ko00051]
GCA_000009185.1_ASM918v1_02529 K00971 manC, cpsB; mannose-1-phosphate guanylyltransferase [EC:2.7.7.13]
00052 Galactose metabolism [PATH:ko00052]
GCA_000009185.1_ASM918v1_02229 K01784 galE, GALE; UDP-glucose 4-epimerase [EC:5.1.3.2]
GCA_000011085.1_ASM1108v1_03499 K01784 galE, GALE; UDP-glucose 4-epimerase [EC:5.1.3.2]
GCA_000011085.1_ASM1108v1_02866 K01684 dgoD; galactonate dehydratase [EC:4.2.1.6]
GCA_000009185.1_ASM918v1_01595 K05308 gnaD; gluconate/galactonate dehydratase [EC:4.2.1.140]
00053 Ascorbate and aldarate metabolism [PATH:ko00053]
GCA_000009185.1_ASM918v1_01795 K03476 ulaG; L-ascorbate 6-phosphate lactonase [EC:3.1.1.-]
GCA_000011085.1_ASM1108v1_02332 K00128 ALDH; aldehyde dehydrogenase (NAD+) [EC:1.2.1.3]
GCA_000011085.1_ASM1108v1_02480 K00128 ALDH; aldehyde dehydrogenase (NAD+) [EC:1.2.1.3]
GCA_000022205.1_ASM2220v1_02360 K01630 garL; 2-dehydro-3-deoxyglucarate aldolase [EC:4.1.2.20]
GCA_000025325.1_ASM2532v1_02445 K19660 araDH; L-arabinose 1-dehydrogenase [NAD(P)+] [EC:1.1.1.376]
00500 Starch and sucrose metabolism [PATH:ko00500]
GCA_000011085.1_ASM1108v1_00163 K05349 bglX; beta-glucosidase [EC:3.2.1.21]
GCA_000011085.1_ASM1108v1_00223 K16055 TPS; trehalose 6-phosphate synthase/phosphatase [EC:2.4.1.15 3.1.3.12]
00520 Amino sugar and nucleotide sugar metabolism [PATH:ko00520]
GCA_000009185.1_ASM918v1_02227 K06118 SQD1, sqdB; UDP-sulfoquinovose synthase [EC:3.13.1.1]
GCA_000009185.1_ASM918v1_02229 K01784 galE, GALE; UDP-glucose 4-epimerase [EC:5.1.3.2]
GCA_000011085.1_ASM1108v1_03499 K01784 galE, GALE; UDP-glucose 4-epimerase [EC:5.1.3.2]
GCA_000009185.1_ASM918v1_02529 K00971 manC, cpsB; mannose-1-phosphate guanylyltransferase [EC:2.7.7.13]
00620 Pyruvate metabolism [PATH:ko00620]
GCA_000011085.1_ASM1108v1_00597 K01895 ACSS1_2, acs; acetyl-CoA synthetase [EC:6.2.1.1]
GCA_000009185.1_ASM918v1_02635 K00170 porB; pyruvate ferredoxin oxidoreductase beta subunit [EC:1.2.7.1]
GCA_000025685.1_ASM2568v1_03250 K00161 PDHA, pdhA; pyruvate dehydrogenase E1 component alpha subunit [EC:1.2.4.1]
GCA_000025325.1_ASM2532v1_01455 K00627 DLAT, aceF, pdhC; pyruvate dehydrogenase E2 component (dihydrolipoamide acetyltransferase) [EC:2.3.1.12]
GCA_000011085.1_ASM1108v1_02332 K00128 ALDH; aldehyde dehydrogenase (NAD+) [EC:1.2.1.3]
GCA_000011085.1_ASM1108v1_02480 K00128 ALDH; aldehyde dehydrogenase (NAD+) [EC:1.2.1.3]
GCA_000009185.1_ASM918v1_02071 K00467 E1.13.12.4; lactate 2-monooxygenase [EC:1.13.12.4]
GCA_000009185.1_ASM918v1_01950 K00029 E1.1.1.40, maeB; malate dehydrogenase (oxaloacetate-decarboxylating)(NADP+) [EC:1.1.1.40]
GCA_000009185.1_ASM918v1_01658 K01679 E4.2.1.2B, fumC, FH; fumarate hydratase, class II [EC:4.2.1.2]
GCA_000009185.1_ASM918v1_02463 K01595 ppc; phosphoenolpyruvate carboxylase [EC:4.1.1.31]
GCA_000022205.1_ASM2220v1_02278 K01610 E4.1.1.49, pckA; phosphoenolpyruvate carboxykinase (ATP) [EC:4.1.1.49]
GCA_000009185.1_ASM918v1_01914 K01649 leuA, IMS; 2-isopropylmalate synthase [EC:2.3.3.13]
00630 Glyoxylate and dicarboxylate metabolism [PATH:ko00630]
GCA_000009185.1_ASM918v1_02351 K01637 E4.1.3.1, aceA; isocitrate lyase [EC:4.1.3.1]
GCA_000011085.1_ASM1108v1_00597 K01895 ACSS1_2, acs; acetyl-CoA synthetase [EC:6.2.1.1]
GCA_000023945.1_ASM2394v1_02592 K01647 CS, gltA; citrate synthase [EC:2.3.3.1]
GCA_000009185.1_ASM918v1_00393 K01647 CS, gltA; citrate synthase [EC:2.3.3.1]
GCA_000009185.1_ASM918v1_02375 K01681 ACO, acnA; aconitate hydratase [EC:4.2.1.3]
GCA_000009185.1_ASM918v1_01492 K17865 croR; 3-hydroxybutyryl-CoA dehydratase [EC:4.2.1.55]
GCA_000009185.1_ASM918v1_01584 K05606 MCEE, epi; methylmalonyl-CoA/ethylmalonyl-CoA epimerase [EC:5.1.99.1]
GCA_000009185.1_ASM918v1_02267 K19312 pccB; acetyl-CoA/propionyl-CoA carboxylase carboxyl transferase subunit [EC:6.4.1.2 6.4.1.3 2.1.3.15]
GCA_000009185.1_ASM918v1_02266 K22568 pccX; acetyl-CoA/propionyl-CoA carboxylase, PccX subunit [EC:6.4.1.2 6.4.1.3]
GCA_000009185.1_ASM918v1_01477 K01849 E5.4.99.2B, mcmA2; methylmalonyl-CoA mutase, C-terminal domain [EC:5.4.99.2]
GCA_000009185.1_ASM918v1_01583 K01848 E5.4.99.2A, mcmA1; methylmalonyl-CoA mutase, N-terminal domain [EC:5.4.99.2]
GCA_000009185.1_ASM918v1_00807 K19282 aceB; bifunctional (S)-malyl-CoA lyase/thioesterase [EC:4.1.3.24 3.1.2.30]
GCA_000009185.1_ASM918v1_02008 K01091 gph; phosphoglycolate phosphatase [EC:3.1.3.18]
GCA_000009185.1_ASM918v1_00800 K00284 GLU, gltS; glutamate synthase (ferredoxin) [EC:1.4.7.1]
GCA_000011085.1_ASM1108v1_01398 K00282 gcvPA; glycine dehydrogenase subunit 1 [EC:1.4.4.2]
GCA_000011085.1_ASM1108v1_01397 K00283 gcvPB; glycine dehydrogenase subunit 2 [EC:1.4.4.2]
GCA_000009185.1_ASM918v1_02369 K00605 gcvT, AMT; aminomethyltransferase [EC:2.1.2.10]
GCA_000011085.1_ASM1108v1_01400 K00605 gcvT, AMT; aminomethyltransferase [EC:2.1.2.10]
GCA_000011085.1_ASM1108v1_01399 K02437 gcvH, GCSH; glycine cleavage system H protein
GCA_000009185.1_ASM918v1_02388 K01433 purU; formyltetrahydrofolate deformylase [EC:3.5.1.10]
00640 Propanoate metabolism [PATH:ko00640]
GCA_000011085.1_ASM1108v1_00597 K01895 ACSS1_2, acs; acetyl-CoA synthetase [EC:6.2.1.1]
GCA_000009185.1_ASM918v1_02635 K00170 porB; pyruvate ferredoxin oxidoreductase beta subunit [EC:1.2.7.1]
GCA_000009185.1_ASM918v1_02267 K19312 pccB; acetyl-CoA/propionyl-CoA carboxylase carboxyl transferase subunit [EC:6.4.1.2 6.4.1.3 2.1.3.15]
GCA_000009185.1_ASM918v1_02266 K22568 pccX; acetyl-CoA/propionyl-CoA carboxylase, PccX subunit [EC:6.4.1.2 6.4.1.3]
GCA_000011085.1_ASM1108v1_00355 K00823 puuE; 4-aminobutyrate aminotransferase [EC:2.6.1.19]
GCA_000009185.1_ASM918v1_01584 K05606 MCEE, epi; methylmalonyl-CoA/ethylmalonyl-CoA epimerase [EC:5.1.99.1]
GCA_000009185.1_ASM918v1_01477 K01849 E5.4.99.2B, mcmA2; methylmalonyl-CoA mutase, C-terminal domain [EC:5.4.99.2]
GCA_000009185.1_ASM918v1_01583 K01848 E5.4.99.2A, mcmA1; methylmalonyl-CoA mutase, N-terminal domain [EC:5.4.99.2]
GCA_000009185.1_ASM918v1_02967 K18382 adh1; NAD+-dependent secondary alcohol dehydrogenase Adh1 [EC:1.1.1.-]
GCA_000009185.1_ASM918v1_00595 K01734 mgsA; methylglyoxal synthase [EC:4.2.3.3]
00650 Butanoate metabolism [PATH:ko00650]
GCA_000009185.1_ASM918v1_01478 K00074 paaH, hbd, fadB, mmgB; 3-hydroxybutyryl-CoA dehydrogenase [EC:1.1.1.157]
GCA_000011085.1_ASM1108v1_03520 K00074 paaH, hbd, fadB, mmgB; 3-hydroxybutyryl-CoA dehydrogenase [EC:1.1.1.157]
GCA_000009185.1_ASM918v1_01578 K01715 crt; enoyl-CoA hydratase [EC:4.2.1.17]
GCA_000011085.1_ASM1108v1_02342 K01715 crt; enoyl-CoA hydratase [EC:4.2.1.17]
GCA_000009185.1_ASM918v1_01492 K17865 croR; 3-hydroxybutyryl-CoA dehydratase [EC:4.2.1.55]
GCA_000009185.1_ASM918v1_02240 K00240 sdhB, frdB; succinate dehydrogenase / fumarate reductase, iron-sulfur subunit [EC:1.3.5.1 1.3.5.4]
GCA_000009185.1_ASM918v1_02242 K00241 sdhC, frdC; succinate dehydrogenase / fumarate reductase, cytochrome b subunit
GCA_000009185.1_ASM918v1_02241 K00242 sdhD, frdD; succinate dehydrogenase / fumarate reductase, membrane anchor subunit
GCA_000011085.1_ASM1108v1_00355 K00823 puuE; 4-aminobutyrate aminotransferase [EC:2.6.1.19]
GCA_000009185.1_ASM918v1_00470 K00135 gabD; succinate-semialdehyde dehydrogenase / glutarate-semialdehyde dehydrogenase [EC:1.2.1.16 1.2.1.79 1.2.1.20]
GCA_000009185.1_ASM918v1_02635 K00170 porB; pyruvate ferredoxin oxidoreductase beta subunit [EC:1.2.7.1]
GCA_000011085.1_ASM1108v1_03522 K01641 E2.3.3.10; hydroxymethylglutaryl-CoA synthase [EC:2.3.3.10]
GCA_000011085.1_ASM1108v1_00596 K00019 E1.1.1.30, bdh; 3-hydroxybutyrate dehydrogenase [EC:1.1.1.30]
GCA_000023965.1_ASM2396v1_00322 K01652 E2.2.1.6L, ilvB, ilvG, ilvI; acetolactate synthase I/II/III large subunit [EC:2.2.1.6]
GCA_000011085.1_ASM1108v1_03498 K01652 E2.2.1.6L, ilvB, ilvG, ilvI; acetolactate synthase I/II/III large subunit [EC:2.2.1.6]
00660 C5-Branched dibasic acid metabolism [PATH:ko00660]
GCA_000023965.1_ASM2396v1_00322 K01652 E2.2.1.6L, ilvB, ilvG, ilvI; acetolactate synthase I/II/III large subunit [EC:2.2.1.6]
GCA_000011085.1_ASM1108v1_03498 K01652 E2.2.1.6L, ilvB, ilvG, ilvI; acetolactate synthase I/II/III large subunit [EC:2.2.1.6]
GCA_000009185.1_ASM918v1_01919 K01703 leuC, IPMI-L; 3-isopropylmalate/(R)-2-methylmalate dehydratase large subunit [EC:4.2.1.33 4.2.1.35]
GCA_000009185.1_ASM918v1_01920 K01704 leuD, IPMI-S; 3-isopropylmalate/(R)-2-methylmalate dehydratase small subunit [EC:4.2.1.33 4.2.1.35]
09102 Energy metabolism
00190 Oxidative phosphorylation [PATH:ko00190]
GCA_000009185.1_ASM918v1_00716 K00330 nuoA; NADH-quinone oxidoreductase subunit A [EC:7.1.1.2]
GCA_000009185.1_ASM918v1_00148 K00335 nuoF; NADH-quinone oxidoreductase subunit F [EC:7.1.1.2]
GCA_000009185.1_ASM918v1_00723 K00339 nuoJ; NADH-quinone oxidoreductase subunit J [EC:7.1.1.2]
GCA_000009185.1_ASM918v1_00724 K00339 nuoJ; NADH-quinone oxidoreductase subunit J [EC:7.1.1.2]
GCA_000009185.1_ASM918v1_00725 K00340 nuoK; NADH-quinone oxidoreductase subunit K [EC:7.1.1.2]
GCA_000009185.1_ASM918v1_00726 K00341 nuoL; NADH-quinone oxidoreductase subunit L [EC:7.1.1.2]
GCA_000009185.1_ASM918v1_00727 K00342 nuoM; NADH-quinone oxidoreductase subunit M [EC:7.1.1.2]
GCA_000009185.1_ASM918v1_01858 K03885 ndh; NADH dehydrogenase [EC:1.6.99.3]
GCA_000009185.1_ASM918v1_02240 K00240 sdhB, frdB; succinate dehydrogenase / fumarate reductase, iron-sulfur subunit [EC:1.3.5.1 1.3.5.4]
GCA_000009185.1_ASM918v1_02242 K00241 sdhC, frdC; succinate dehydrogenase / fumarate reductase, cytochrome b subunit
GCA_000009185.1_ASM918v1_02241 K00242 sdhD, frdD; succinate dehydrogenase / fumarate reductase, membrane anchor subunit
GCA_000009185.1_ASM918v1_00651 K02257 COX10, ctaB, cyoE; heme o synthase [EC:2.5.1.141]
GCA_000011085.1_ASM1108v1_02169 K02277 coxD, ctaF; cytochrome c oxidase subunit IV [EC:7.1.1.9]
GCA_000009185.1_ASM918v1_01530 K02276 coxC, ctaE; cytochrome c oxidase subunit III [EC:7.1.1.9]
GCA_000011085.1_ASM1108v1_01075 K02274 coxA, ctaD; cytochrome c oxidase subunit I [EC:7.1.1.9]
GCA_000009185.1_ASM918v1_00688 K02274 coxA, ctaD; cytochrome c oxidase subunit I [EC:7.1.1.9]
GCA_000011085.1_ASM1108v1_02168 K15408 coxAC; cytochrome c oxidase subunit I+III [EC:7.1.1.9]
GCA_000011085.1_ASM1108v1_01074 K02275 coxB, ctaC; cytochrome c oxidase subunit II [EC:7.1.1.9]
GCA_000009185.1_ASM918v1_00652 K02275 coxB, ctaC; cytochrome c oxidase subunit II [EC:7.1.1.9]
GCA_000023945.1_ASM2394v1_01432 K00425 cydA; cytochrome bd ubiquinol oxidase subunit I [EC:7.1.1.7]
GCA_000023945.1_ASM2394v1_01433 K00426 cydB; cytochrome bd ubiquinol oxidase subunit II [EC:7.1.1.7]
GCA_000009185.1_ASM918v1_02516 K02124 ATPVK, ntpK, atpK; V/A-type H+/Na+-transporting ATPase subunit K
GCA_000009185.1_ASM918v1_00831 K00937 ppk; polyphosphate kinase [EC:2.7.4.1]
00195 Photosynthesis [PATH:ko00195]
GCA_000009185.1_ASM918v1_00618 K02635 petB; cytochrome b6
GCA_000011085.1_ASM1108v1_02035 K02639 petF; ferredoxin
00710 Carbon fixation in photosynthetic organisms [PATH:ko00710]
GCA_000009185.1_ASM918v1_02463 K01595 ppc; phosphoenolpyruvate carboxylase [EC:4.1.1.31]
GCA_000022205.1_ASM2220v1_02278 K01610 E4.1.1.49, pckA; phosphoenolpyruvate carboxykinase (ATP) [EC:4.1.1.49]
GCA_000009185.1_ASM918v1_01950 K00029 E1.1.1.40, maeB; malate dehydrogenase (oxaloacetate-decarboxylating)(NADP+) [EC:1.1.1.40]
00720 Carbon fixation pathways in prokaryotes [PATH:ko00720]
GCA_000009185.1_ASM918v1_02635 K00170 porB; pyruvate ferredoxin oxidoreductase beta subunit [EC:1.2.7.1]
GCA_000009185.1_ASM918v1_02463 K01595 ppc; phosphoenolpyruvate carboxylase [EC:4.1.1.31]
GCA_000009185.1_ASM918v1_01658 K01679 E4.2.1.2B, fumC, FH; fumarate hydratase, class II [EC:4.2.1.2]
GCA_000009185.1_ASM918v1_02240 K00240 sdhB, frdB; succinate dehydrogenase / fumarate reductase, iron-sulfur subunit [EC:1.3.5.1 1.3.5.4]
GCA_000009185.1_ASM918v1_02242 K00241 sdhC, frdC; succinate dehydrogenase / fumarate reductase, cytochrome b subunit
GCA_000009185.1_ASM918v1_02241 K00242 sdhD, frdD; succinate dehydrogenase / fumarate reductase, membrane anchor subunit
GCA_000011085.1_ASM1108v1_01016 K15016 K15016; enoyl-CoA hydratase / 3-hydroxyacyl-CoA dehydrogenase [EC:4.2.1.17 1.1.1.35]
GCA_000009185.1_ASM918v1_02375 K01681 ACO, acnA; aconitate hydratase [EC:4.2.1.3]
GCA_000009185.1_ASM918v1_01584 K05606 MCEE, epi; methylmalonyl-CoA/ethylmalonyl-CoA epimerase [EC:5.1.99.1]
GCA_000009185.1_ASM918v1_01583 K01848 E5.4.99.2A, mcmA1; methylmalonyl-CoA mutase, N-terminal domain [EC:5.4.99.2]
GCA_000009185.1_ASM918v1_01477 K01849 E5.4.99.2B, mcmA2; methylmalonyl-CoA mutase, C-terminal domain [EC:5.4.99.2]
GCA_000011085.1_ASM1108v1_00597 K01895 ACSS1_2, acs; acetyl-CoA synthetase [EC:6.2.1.1]
00680 Methane metabolism [PATH:ko00680]
GCA_000009185.1_ASM918v1_02452 K00148 fdhA; glutathione-independent formaldehyde dehydrogenase [EC:1.2.1.46]
GCA_000009185.1_ASM918v1_02463 K01595 ppc; phosphoenolpyruvate carboxylase [EC:4.1.1.31]
GCA_000011085.1_ASM1108v1_00597 K01895 ACSS1_2, acs; acetyl-CoA synthetase [EC:6.2.1.1]
GCA_000009185.1_ASM918v1_02635 K00170 porB; pyruvate ferredoxin oxidoreductase beta subunit [EC:1.2.7.1]
GCA_000009185.1_ASM918v1_02000 K15633 gpmI; 2,3-bisphosphoglycerate-independent phosphoglycerate mutase [EC:5.4.2.12]
00910 Nitrogen metabolism [PATH:ko00910]
GCA_000009185.1_ASM918v1_01377 K02575 NRT, narK, nrtP, nasA; MFS transporter, NNP family, nitrate/nitrite transporter
GCA_000009185.1_ASM918v1_00530 K02575 NRT, narK, nrtP, nasA; MFS transporter, NNP family, nitrate/nitrite transporter
GCA_000009185.1_ASM918v1_01378 K00372 nasA; assimilatory nitrate reductase catalytic subunit [EC:1.7.99.-]
GCA_000009185.1_ASM918v1_00134 K00366 nirA; ferredoxin-nitrite reductase [EC:1.7.7.1]
GCA_000011085.1_ASM1108v1_02124 K04561 norB; nitric oxide reductase subunit B [EC:1.7.2.5]
GCA_000009185.1_ASM918v1_00800 K00284 GLU, gltS; glutamate synthase (ferredoxin) [EC:1.4.7.1]
00920 Sulfur metabolism [PATH:ko00920]
GCA_000011085.1_ASM1108v1_03557 K17218 sqr; sulfide:quinone oxidoreductase [EC:1.8.5.4]
GCA_000011085.1_ASM1108v1_03989 K16937 doxD; thiosulfate dehydrogenase (quinone) large subunit [EC:1.8.5.2]
GCA_000009185.1_ASM918v1_03053 K01011 TST, MPST, sseA; thiosulfate/3-mercaptopyruvate sulfurtransferase [EC:2.8.1.1 2.8.1.2]
GCA_000009185.1_ASM918v1_03054 K01011 TST, MPST, sseA; thiosulfate/3-mercaptopyruvate sulfurtransferase [EC:2.8.1.1 2.8.1.2]
GCA_000009185.1_ASM918v1_03022 K00641 metX; homoserine O-acetyltransferase/O-succinyltransferase [EC:2.3.1.31 2.3.1.46]
GCA_000011085.1_ASM1108v1_02036 K17285 SELENBP1; methanethiol oxidase [EC:1.8.3.4]
09103 Lipid metabolism
00061 Fatty acid biosynthesis [PATH:ko00061]
GCA_000023965.1_ASM2396v1_02544 K00648 fabH; 3-oxoacyl-[acyl-carrier-protein] synthase III [EC:2.3.1.180]
GCA_000011085.1_ASM1108v1_00121 K00059 fabG, OAR1; 3-oxoacyl-[acyl-carrier protein] reductase [EC:1.1.1.100]
GCA_000011085.1_ASM1108v1_01861 K00059 fabG, OAR1; 3-oxoacyl-[acyl-carrier protein] reductase [EC:1.1.1.100]
GCA_000009185.1_ASM918v1_00522 K00059 fabG, OAR1; 3-oxoacyl-[acyl-carrier protein] reductase [EC:1.1.1.100]
GCA_000009185.1_ASM918v1_00938 K00059 fabG, OAR1; 3-oxoacyl-[acyl-carrier protein] reductase [EC:1.1.1.100]
GCA_000011085.1_ASM1108v1_01006 K01897 ACSL, fadD; long-chain acyl-CoA synthetase [EC:6.2.1.3]
00071 Fatty acid degradation [PATH:ko00071]
GCA_000011085.1_ASM1108v1_02643 K00632 fadA, fadI; acetyl-CoA acyltransferase [EC:2.3.1.16]
GCA_000011085.1_ASM1108v1_01851 K00252 GCDH, gcdH; glutaryl-CoA dehydrogenase [EC:1.3.8.6]
GCA_000011085.1_ASM1108v1_01006 K01897 ACSL, fadD; long-chain acyl-CoA synthetase [EC:6.2.1.3]
GCA_000011085.1_ASM1108v1_02332 K00128 ALDH; aldehyde dehydrogenase (NAD+) [EC:1.2.1.3]
GCA_000011085.1_ASM1108v1_02480 K00128 ALDH; aldehyde dehydrogenase (NAD+) [EC:1.2.1.3]
00072 Synthesis and degradation of ketone bodies [PATH:ko00072]
GCA_000011085.1_ASM1108v1_03522 K01641 E2.3.3.10; hydroxymethylglutaryl-CoA synthase [EC:2.3.3.10]
GCA_000011085.1_ASM1108v1_00596 K00019 E1.1.1.30, bdh; 3-hydroxybutyrate dehydrogenase [EC:1.1.1.30]
00100 Steroid biosynthesis [PATH:ko00100]
GCA_000009185.1_ASM918v1_01531 K00801 FDFT1; farnesyl-diphosphate farnesyltransferase [EC:2.5.1.21]
00561 Glycerolipid metabolism [PATH:ko00561]
GCA_000011085.1_ASM1108v1_02332 K00128 ALDH; aldehyde dehydrogenase (NAD+) [EC:1.2.1.3]
GCA_000011085.1_ASM1108v1_02480 K00128 ALDH; aldehyde dehydrogenase (NAD+) [EC:1.2.1.3]
GCA_000009185.1_ASM918v1_01883 K05878 dhaK; phosphoenolpyruvate---glycerone phosphotransferase subunit DhaK [EC:2.7.1.121]
GCA_000009185.1_ASM918v1_01884 K05879 dhaL; phosphoenolpyruvate---glycerone phosphotransferase subunit DhaL [EC:2.7.1.121]
GCA_000009185.1_ASM918v1_01885 K05881 dhaM; phosphoenolpyruvate---glycerone phosphotransferase subunit DhaM [EC:2.7.1.121]
GCA_000009185.1_ASM918v1_00819 K00864 glpK, GK; glycerol kinase [EC:2.7.1.30]
GCA_000009185.1_ASM918v1_02227 K06118 SQD1, sqdB; UDP-sulfoquinovose synthase [EC:3.13.1.1]
00564 Glycerophospholipid metabolism [PATH:ko00564]
GCA_000009185.1_ASM918v1_01886 K00111 glpA, glpD; glycerol-3-phosphate dehydrogenase [EC:1.1.5.3]
GCA_000009185.1_ASM918v1_00821 K00112 glpB; glycerol-3-phosphate dehydrogenase subunit B [EC:1.1.5.3]
GCA_000009185.1_ASM918v1_01534 K17103 CHO1, pssA; CDP-diacylglycerol---serine O-phosphatidyltransferase [EC:2.7.8.8]
GCA_000009185.1_ASM918v1_02691 K01613 psd, PISD; phosphatidylserine decarboxylase [EC:4.1.1.65]
00592 alpha-Linolenic acid metabolism [PATH:ko00592]
GCA_000011085.1_ASM1108v1_02643 K00632 fadA, fadI; acetyl-CoA acyltransferase [EC:2.3.1.16]
09104 Nucleotide metabolism
00230 Purine metabolism [PATH:ko00230]
GCA_000009185.1_ASM918v1_02340 K01515 nudF; ADP-ribose pyrophosphatase [EC:3.6.1.13]
GCA_000009185.1_ASM918v1_02427 K01515 nudF; ADP-ribose pyrophosphatase [EC:3.6.1.13]
GCA_000011085.1_ASM1108v1_00412 K22199 ppm; phosphopentomutase [EC:5.4.2.7]
GCA_000009185.1_ASM918v1_00742 K01492 purNH; phosphoribosylglycinamide/phosphoribosylaminoimidazolecarboxamide formyltransferase [EC:2.1.2.2 2.1.2.3]
GCA_000009185.1_ASM918v1_00714 K01589 purK; 5-(carboxyamino)imidazole ribonucleotide synthase [EC:6.3.4.18]
GCA_000009185.1_ASM918v1_02495 K00759 APRT, apt; adenine phosphoribosyltransferase [EC:2.4.2.7]
GCA_000011085.1_ASM1108v1_00831 K11751 ushA; 5'-nucleotidase / UDP-sugar diphosphatase [EC:3.1.3.5 3.6.1.45]
GCA_000009185.1_ASM918v1_01683 K01239 iunH; purine nucleosidase [EC:3.2.2.1]
GCA_000011085.1_ASM1108v1_04258 K00088 IMPDH, guaB; IMP dehydrogenase [EC:1.1.1.205]
GCA_000009185.1_ASM918v1_02990 K01951 guaA, GMPS; GMP synthase (glutamine-hydrolysing) [EC:6.3.5.2]
GCA_000023945.1_ASM2394v1_02384 K00525 E1.17.4.1A, nrdA, nrdE; ribonucleoside-diphosphate reductase alpha chain [EC:1.17.4.1]
GCA_000023965.1_ASM2396v1_00114 K03651 cpdA; 3',5'-cyclic-AMP phosphodiesterase [EC:3.1.4.53]
GCA_000009185.1_ASM918v1_02474 K19710 E2.7.7.53; ATP adenylyltransferase [EC:2.7.7.53]
GCA_000009185.1_ASM918v1_00828 K16839 hpxO; FAD-dependent urate hydroxylase [EC:1.14.13.113]
00240 Pyrimidine metabolism [PATH:ko00240]
GCA_000009185.1_ASM918v1_02486 K01591 pyrF; orotidine-5'-phosphate decarboxylase [EC:4.1.1.23]
GCA_000022205.1_ASM2220v1_01579 K00876 udk, UCK; uridine kinase [EC:2.7.1.48]
GCA_000011085.1_ASM1108v1_00831 K11751 ushA; 5'-nucleotidase / UDP-sugar diphosphatase [EC:3.1.3.5 3.6.1.45]
GCA_000009185.1_ASM918v1_01857 K00757 udp, UPP; uridine phosphorylase [EC:2.4.2.3]
GCA_000009185.1_ASM918v1_02467 K00757 udp, UPP; uridine phosphorylase [EC:2.4.2.3]
GCA_000009185.1_ASM918v1_00035 K00761 upp, UPRT; uracil phosphoribosyltransferase [EC:2.4.2.9]
GCA_000011085.1_ASM1108v1_04353 K06016 pydC; beta-ureidopropionase / N-carbamoyl-L-amino-acid hydrolase [EC:3.5.1.6 3.5.1.87]
GCA_000023945.1_ASM2394v1_02384 K00525 E1.17.4.1A, nrdA, nrdE; ribonucleoside-diphosphate reductase alpha chain [EC:1.17.4.1]
GCA_000009185.1_ASM918v1_01856 K01489 cdd, CDA; cytidine deaminase [EC:3.5.4.5]
GCA_000009185.1_ASM918v1_00889 K00857 tdk, TK; thymidine kinase [EC:2.7.1.21]
09105 Amino acid metabolism
00250 Alanine, aspartate and glutamate metabolism [PATH:ko00250]
GCA_000025325.1_ASM2532v1_01187 K00812 aspB; aspartate aminotransferase [EC:2.6.1.1]
GCA_000009185.1_ASM918v1_00268 K00812 aspB; aspartate aminotransferase [EC:2.6.1.1]
GCA_000009185.1_ASM918v1_02484 K00278 nadB; L-aspartate oxidase [EC:1.4.3.16]
GCA_000022205.1_ASM2220v1_02314 K01424 E3.5.1.1, ansA, ansB; L-asparaginase [EC:3.5.1.1]
GCA_000009185.1_ASM918v1_02286 K13051 ASRGL1, iaaA; L-asparaginase / beta-aspartyl-peptidase [EC:3.5.1.1 3.4.19.5]
GCA_000025685.1_ASM2568v1_00635 K01953 asnB, ASNS; asparagine synthase (glutamine-hydrolysing) [EC:6.3.5.4]
GCA_000009185.1_ASM918v1_00773 K01953 asnB, ASNS; asparagine synthase (glutamine-hydrolysing) [EC:6.3.5.4]
GCA_000009185.1_ASM918v1_01408 K19244 ala; alanine dehydrogenase [EC:1.4.1.1]
GCA_000011085.1_ASM1108v1_00035 K19244 ala; alanine dehydrogenase [EC:1.4.1.1]
GCA_000011085.1_ASM1108v1_00355 K00823 puuE; 4-aminobutyrate aminotransferase [EC:2.6.1.19]
GCA_000009185.1_ASM918v1_00470 K00135 gabD; succinate-semialdehyde dehydrogenase / glutarate-semialdehyde dehydrogenase [EC:1.2.1.16 1.2.1.79 1.2.1.20]
00260 Glycine, serine and threonine metabolism [PATH:ko00260]
GCA_000009185.1_ASM918v1_00633 K01733 thrC; threonine synthase [EC:4.2.3.1]
GCA_000022205.1_ASM2220v1_01301 K01620 ltaE; threonine aldolase [EC:4.1.2.48]
GCA_000009185.1_ASM918v1_02000 K15633 gpmI; 2,3-bisphosphoglycerate-independent phosphoglycerate mutase [EC:5.4.2.12]
GCA_000011085.1_ASM1108v1_01398 K00282 gcvPA; glycine dehydrogenase subunit 1 [EC:1.4.4.2]
GCA_000011085.1_ASM1108v1_01397 K00283 gcvPB; glycine dehydrogenase subunit 2 [EC:1.4.4.2]
GCA_000009185.1_ASM918v1_02369 K00605 gcvT, AMT; aminomethyltransferase [EC:2.1.2.10]
GCA_000011085.1_ASM1108v1_01400 K00605 gcvT, AMT; aminomethyltransferase [EC:2.1.2.10]
GCA_000011085.1_ASM1108v1_01399 K02437 gcvH, GCSH; glycine cleavage system H protein
GCA_000009185.1_ASM918v1_01534 K17103 CHO1, pssA; CDP-diacylglycerol---serine O-phosphatidyltransferase [EC:2.7.8.8]
GCA_000009185.1_ASM918v1_00850 K00309 dmg; dimethylglycine oxidase [EC:1.5.3.10]
GCA_000025325.1_ASM2532v1_00024 K00301 E1.5.3.1; sarcosine oxidase [EC:1.5.3.1]
GCA_000011085.1_ASM1108v1_01755 K00303 soxB; sarcosine oxidase, subunit beta [EC:1.5.3.1]
GCA_000009185.1_ASM918v1_00392 K01754 E4.3.1.19, ilvA, tdcB; threonine dehydratase [EC:4.3.1.19]
GCA_000009185.1_ASM918v1_00852 K01754 E4.3.1.19, ilvA, tdcB; threonine dehydratase [EC:4.3.1.19]
GCA_000022205.1_ASM2220v1_01069 K15783 doeA; ectoine hydrolase [EC:3.5.4.44]
00270 Cysteine and methionine metabolism [PATH:ko00270]
GCA_000009185.1_ASM918v1_02106 K00549 metE; 5-methyltetrahydropteroyltriglutamate--homocysteine methyltransferase [EC:2.1.1.14]
GCA_000023965.1_ASM2396v1_00446 K00558 DNMT1, dcm; DNA (cytosine-5)-methyltransferase 1 [EC:2.1.1.37]
GCA_000009185.1_ASM918v1_03022 K00641 metX; homoserine O-acetyltransferase/O-succinyltransferase [EC:2.3.1.31 2.3.1.46]
GCA_000009185.1_ASM918v1_02745 K01740 metY; O-acetylhomoserine (thiol)-lyase [EC:2.5.1.49]
GCA_000009185.1_ASM918v1_00280 K00826 E2.6.1.42, ilvE; branched-chain amino acid aminotransferase [EC:2.6.1.42]
GCA_000025325.1_ASM2532v1_01187 K00812 aspB; aspartate aminotransferase [EC:2.6.1.1]
GCA_000009185.1_ASM918v1_00268 K00812 aspB; aspartate aminotransferase [EC:2.6.1.1]
GCA_000009185.1_ASM918v1_03053 K01011 TST, MPST, sseA; thiosulfate/3-mercaptopyruvate sulfurtransferase [EC:2.8.1.1 2.8.1.2]
GCA_000009185.1_ASM918v1_03054 K01011 TST, MPST, sseA; thiosulfate/3-mercaptopyruvate sulfurtransferase [EC:2.8.1.1 2.8.1.2]
00280 Valine, leucine and isoleucine degradation [PATH:ko00280]
GCA_000009185.1_ASM918v1_00280 K00826 E2.6.1.42, ilvE; branched-chain amino acid aminotransferase [EC:2.6.1.42]
GCA_000011085.1_ASM1108v1_02643 K00632 fadA, fadI; acetyl-CoA acyltransferase [EC:2.3.1.16]
GCA_000009185.1_ASM918v1_02267 K19312 pccB; acetyl-CoA/propionyl-CoA carboxylase carboxyl transferase subunit [EC:6.4.1.2 6.4.1.3 2.1.3.15]
GCA_000009185.1_ASM918v1_02266 K22568 pccX; acetyl-CoA/propionyl-CoA carboxylase, PccX subunit [EC:6.4.1.2 6.4.1.3]
GCA_000009185.1_ASM918v1_01584 K05606 MCEE, epi; methylmalonyl-CoA/ethylmalonyl-CoA epimerase [EC:5.1.99.1]
GCA_000009185.1_ASM918v1_01477 K01849 E5.4.99.2B, mcmA2; methylmalonyl-CoA mutase, C-terminal domain [EC:5.4.99.2]
GCA_000009185.1_ASM918v1_01583 K01848 E5.4.99.2A, mcmA1; methylmalonyl-CoA mutase, N-terminal domain [EC:5.4.99.2]
GCA_000011085.1_ASM1108v1_02332 K00128 ALDH; aldehyde dehydrogenase (NAD+) [EC:1.2.1.3]
GCA_000011085.1_ASM1108v1_02480 K00128 ALDH; aldehyde dehydrogenase (NAD+) [EC:1.2.1.3]
GCA_000011085.1_ASM1108v1_03522 K01641 E2.3.3.10; hydroxymethylglutaryl-CoA synthase [EC:2.3.3.10]
00290 Valine, leucine and isoleucine biosynthesis [PATH:ko00290]
GCA_000009185.1_ASM918v1_00392 K01754 E4.3.1.19, ilvA, tdcB; threonine dehydratase [EC:4.3.1.19]
GCA_000009185.1_ASM918v1_00852 K01754 E4.3.1.19, ilvA, tdcB; threonine dehydratase [EC:4.3.1.19]
GCA_000009185.1_ASM918v1_01919 K01703 leuC, IPMI-L; 3-isopropylmalate/(R)-2-methylmalate dehydratase large subunit [EC:4.2.1.33 4.2.1.35]
GCA_000009185.1_ASM918v1_01920 K01704 leuD, IPMI-S; 3-isopropylmalate/(R)-2-methylmalate dehydratase small subunit [EC:4.2.1.33 4.2.1.35]
GCA_000023965.1_ASM2396v1_00322 K01652 E2.2.1.6L, ilvB, ilvG, ilvI; acetolactate synthase I/II/III large subunit [EC:2.2.1.6]
GCA_000011085.1_ASM1108v1_03498 K01652 E2.2.1.6L, ilvB, ilvG, ilvI; acetolactate synthase I/II/III large subunit [EC:2.2.1.6]
GCA_000009185.1_ASM918v1_00280 K00826 E2.6.1.42, ilvE; branched-chain amino acid aminotransferase [EC:2.6.1.42]
GCA_000009185.1_ASM918v1_01914 K01649 leuA, IMS; 2-isopropylmalate synthase [EC:2.3.3.13]
00300 Lysine biosynthesis [PATH:ko00300]
GCA_000009185.1_ASM918v1_01545 K01714 dapA; 4-hydroxy-tetrahydrodipicolinate synthase [EC:4.3.3.7]
GCA_000009185.1_ASM918v1_00575 K00674 dapD; 2,3,4,5-tetrahydropyridine-2,6-dicarboxylate N-succinyltransferase [EC:2.3.1.117]
GCA_000009185.1_ASM918v1_03035 K05826 lysW; alpha-aminoadipate/glutamate carrier protein LysW
GCA_000009185.1_ASM918v1_03040 K05831 lysK, argE; [amino group carrier protein]-lysine/ornithine hydrolase [EC:3.5.1.130 3.5.1.132]
00310 Lysine degradation [PATH:ko00310]
GCA_000011085.1_ASM1108v1_01851 K00252 GCDH, gcdH; glutaryl-CoA dehydrogenase [EC:1.3.8.6]
GCA_000009185.1_ASM918v1_00470 K00135 gabD; succinate-semialdehyde dehydrogenase / glutarate-semialdehyde dehydrogenase [EC:1.2.1.16 1.2.1.79 1.2.1.20]
GCA_000011085.1_ASM1108v1_02332 K00128 ALDH; aldehyde dehydrogenase (NAD+) [EC:1.2.1.3]
GCA_000011085.1_ASM1108v1_02480 K00128 ALDH; aldehyde dehydrogenase (NAD+) [EC:1.2.1.3]
00220 Arginine biosynthesis [PATH:ko00220]
GCA_000025325.1_ASM2532v1_01187 K00812 aspB; aspartate aminotransferase [EC:2.6.1.1]
GCA_000009185.1_ASM918v1_00268 K00812 aspB; aspartate aminotransferase [EC:2.6.1.1]
GCA_000022205.1_ASM2220v1_02710 K01438 argE; acetylornithine deacetylase [EC:3.5.1.16]
GCA_000009185.1_ASM918v1_00578 K01438 argE; acetylornithine deacetylase [EC:3.5.1.16]
GCA_000009185.1_ASM918v1_03035 K05826 lysW; alpha-aminoadipate/glutamate carrier protein LysW
GCA_000009185.1_ASM918v1_03040 K05831 lysK, argE; [amino group carrier protein]-lysine/ornithine hydrolase [EC:3.5.1.130 3.5.1.132]
00330 Arginine and proline metabolism [PATH:ko00330]
GCA_000025685.1_ASM2568v1_00200 K01470 E3.5.2.10; creatinine amidohydrolase [EC:3.5.2.10]
GCA_000011085.1_ASM1108v1_04441 K01470 E3.5.2.10; creatinine amidohydrolase [EC:3.5.2.10]
GCA_000009185.1_ASM918v1_00849 K01470 E3.5.2.10; creatinine amidohydrolase [EC:3.5.2.10]
GCA_000009185.1_ASM918v1_00900 K01470 E3.5.2.10; creatinine amidohydrolase [EC:3.5.2.10]
GCA_000009185.1_ASM918v1_01413 K01473 hyuA; N-methylhydantoinase A [EC:3.5.2.14]
GCA_000009185.1_ASM918v1_01412 K01474 hyuB; N-methylhydantoinase B [EC:3.5.2.14]
GCA_000009185.1_ASM918v1_02371 K02626 pdaD; arginine decarboxylase [EC:4.1.1.19]
GCA_000011085.1_ASM1108v1_02332 K00128 ALDH; aldehyde dehydrogenase (NAD+) [EC:1.2.1.3]
GCA_000011085.1_ASM1108v1_02480 K00128 ALDH; aldehyde dehydrogenase (NAD+) [EC:1.2.1.3]
GCA_000009185.1_ASM918v1_01354 K01426 E3.5.1.4, amiE; amidase [EC:3.5.1.4]
GCA_000011085.1_ASM1108v1_03414 K01426 E3.5.1.4, amiE; amidase [EC:3.5.1.4]
GCA_000011085.1_ASM1108v1_02330 K00318 PRODH, fadM, putB; proline dehydrogenase [EC:1.5.5.2]
GCA_000009185.1_ASM918v1_00943 K00931 proB; glutamate 5-kinase [EC:2.7.2.11]
GCA_000009185.1_ASM918v1_00942 K00147 proA; glutamate-5-semialdehyde dehydrogenase [EC:1.2.1.41]
GCA_000025325.1_ASM2532v1_01187 K00812 aspB; aspartate aminotransferase [EC:2.6.1.1]
GCA_000009185.1_ASM918v1_00268 K00812 aspB; aspartate aminotransferase [EC:2.6.1.1]
00340 Histidine metabolism [PATH:ko00340]
GCA_000011085.1_ASM1108v1_01682 K01745 hutH, HAL; histidine ammonia-lyase [EC:4.3.1.3]
GCA_000011085.1_ASM1108v1_01679 K01712 hutU, UROC1; urocanate hydratase [EC:4.2.1.49]
GCA_000011085.1_ASM1108v1_01681 K01468 hutI, AMDHD1; imidazolonepropionase [EC:3.5.2.7]
GCA_000011085.1_ASM1108v1_01680 K01479 hutG; formiminoglutamase [EC:3.5.3.8]
GCA_000011085.1_ASM1108v1_02332 K00128 ALDH; aldehyde dehydrogenase (NAD+) [EC:1.2.1.3]
GCA_000011085.1_ASM1108v1_02480 K00128 ALDH; aldehyde dehydrogenase (NAD+) [EC:1.2.1.3]
00350 Tyrosine metabolism [PATH:ko00350]
GCA_000025325.1_ASM2532v1_01187 K00812 aspB; aspartate aminotransferase [EC:2.6.1.1]
GCA_000009185.1_ASM918v1_00268 K00812 aspB; aspartate aminotransferase [EC:2.6.1.1]
GCA_000009185.1_ASM918v1_00470 K00135 gabD; succinate-semialdehyde dehydrogenase / glutarate-semialdehyde dehydrogenase [EC:1.2.1.16 1.2.1.79 1.2.1.20]
00360 Phenylalanine metabolism [PATH:ko00360]
GCA_000011085.1_ASM1108v1_03532 K02609 paaA; ring-1,2-phenylacetyl-CoA epoxidase subunit PaaA [EC:1.14.13.149]
GCA_000011085.1_ASM1108v1_03531 K02610 paaB; ring-1,2-phenylacetyl-CoA epoxidase subunit PaaB
GCA_000011085.1_ASM1108v1_03530 K02611 paaC; ring-1,2-phenylacetyl-CoA epoxidase subunit PaaC [EC:1.14.13.149]
GCA_000011085.1_ASM1108v1_03534 K15866 paaG; 2-(1,2-epoxy-1,2-dihydrophenyl)acetyl-CoA isomerase [EC:5.3.3.18]
GCA_000009185.1_ASM918v1_01478 K00074 paaH, hbd, fadB, mmgB; 3-hydroxybutyryl-CoA dehydrogenase [EC:1.1.1.157]
GCA_000011085.1_ASM1108v1_03520 K00074 paaH, hbd, fadB, mmgB; 3-hydroxybutyryl-CoA dehydrogenase [EC:1.1.1.157]
GCA_000025325.1_ASM2532v1_01187 K00812 aspB; aspartate aminotransferase [EC:2.6.1.1]
GCA_000009185.1_ASM918v1_00268 K00812 aspB; aspartate aminotransferase [EC:2.6.1.1]
GCA_000011085.1_ASM1108v1_01091 K03782 katG; catalase-peroxidase [EC:1.11.1.21]
GCA_000009185.1_ASM918v1_01354 K01426 E3.5.1.4, amiE; amidase [EC:3.5.1.4]
GCA_000011085.1_ASM1108v1_03414 K01426 E3.5.1.4, amiE; amidase [EC:3.5.1.4]
00380 Tryptophan metabolism [PATH:ko00380]
GCA_000025685.1_ASM2568v1_03555 K01556 KYNU, kynU; kynureninase [EC:3.7.1.3]
GCA_000011085.1_ASM1108v1_01851 K00252 GCDH, gcdH; glutaryl-CoA dehydrogenase [EC:1.3.8.6]
GCA_000011085.1_ASM1108v1_02300 K01667 tnaA; tryptophanase [EC:4.1.99.1]
GCA_000011085.1_ASM1108v1_02332 K00128 ALDH; aldehyde dehydrogenase (NAD+) [EC:1.2.1.3]
GCA_000011085.1_ASM1108v1_02480 K00128 ALDH; aldehyde dehydrogenase (NAD+) [EC:1.2.1.3]
GCA_000009185.1_ASM918v1_01354 K01426 E3.5.1.4, amiE; amidase [EC:3.5.1.4]
GCA_000011085.1_ASM1108v1_03414 K01426 E3.5.1.4, amiE; amidase [EC:3.5.1.4]
GCA_000011085.1_ASM1108v1_01091 K03782 katG; catalase-peroxidase [EC:1.11.1.21]
00400 Phenylalanine, tyrosine and tryptophan biosynthesis [PATH:ko00400]
GCA_000009185.1_ASM918v1_00877 K01657 trpE; anthranilate synthase component I [EC:4.1.3.27]
GCA_000009185.1_ASM918v1_02380 K00766 trpD; anthranilate phosphoribosyltransferase [EC:2.4.2.18]
GCA_000025325.1_ASM2532v1_01187 K00812 aspB; aspartate aminotransferase [EC:2.6.1.1]
GCA_000009185.1_ASM918v1_00268 K00812 aspB; aspartate aminotransferase [EC:2.6.1.1]
09106 Metabolism of other amino acids
00410 beta-Alanine metabolism [PATH:ko00410]
GCA_000011085.1_ASM1108v1_00355 K00823 puuE; 4-aminobutyrate aminotransferase [EC:2.6.1.19]
GCA_000025325.1_ASM2532v1_04097 K15372 toa; taurine---2-oxoglutarate transaminase [EC:2.6.1.55]
GCA_000011085.1_ASM1108v1_02332 K00128 ALDH; aldehyde dehydrogenase (NAD+) [EC:1.2.1.3]
GCA_000011085.1_ASM1108v1_02480 K00128 ALDH; aldehyde dehydrogenase (NAD+) [EC:1.2.1.3]
00430 Taurine and hypotaurine metabolism [PATH:ko00430]
GCA_000009185.1_ASM918v1_00553 K00681 ggt; gamma-glutamyltranspeptidase / glutathione hydrolase [EC:2.3.2.2 3.4.19.13]
GCA_000009185.1_ASM918v1_01408 K19244 ala; alanine dehydrogenase [EC:1.4.1.1]
GCA_000011085.1_ASM1108v1_00035 K19244 ala; alanine dehydrogenase [EC:1.4.1.1]
GCA_000025325.1_ASM2532v1_04097 K15372 toa; taurine---2-oxoglutarate transaminase [EC:2.6.1.55]
00450 Selenocompound metabolism [PATH:ko00450]
GCA_000009185.1_ASM918v1_02106 K00549 metE; 5-methyltetrahydropteroyltriglutamate--homocysteine methyltransferase [EC:2.1.1.14]
GCA_000009185.1_ASM918v1_00959 K11717 sufS; cysteine desulfurase / selenocysteine lyase [EC:2.8.1.7 4.4.1.16]
GCA_000009185.1_ASM918v1_01627 K00384 trxB, TRR; thioredoxin reductase (NADPH) [EC:1.8.1.9]
GCA_000011085.1_ASM1108v1_03302 K00384 trxB, TRR; thioredoxin reductase (NADPH) [EC:1.8.1.9]
00460 Cyanoamino acid metabolism [PATH:ko00460]
GCA_000011085.1_ASM1108v1_00163 K05349 bglX; beta-glucosidase [EC:3.2.1.21]
GCA_000009185.1_ASM918v1_00553 K00681 ggt; gamma-glutamyltranspeptidase / glutathione hydrolase [EC:2.3.2.2 3.4.19.13]
GCA_000022205.1_ASM2220v1_02314 K01424 E3.5.1.1, ansA, ansB; L-asparaginase [EC:3.5.1.1]
GCA_000009185.1_ASM918v1_02286 K13051 ASRGL1, iaaA; L-asparaginase / beta-aspartyl-peptidase [EC:3.5.1.1 3.4.19.5]
00480 Glutathione metabolism [PATH:ko00480]
GCA_000009185.1_ASM918v1_00553 K00681 ggt; gamma-glutamyltranspeptidase / glutathione hydrolase [EC:2.3.2.2 3.4.19.13]
GCA_000009185.1_ASM918v1_01770 K06048 gshA, ybdK; glutamate---cysteine ligase / carboxylate-amine ligase [EC:6.3.2.2 6.3.-.-]
09107 Glycan biosynthesis and metabolism
00550 Peptidoglycan biosynthesis [PATH:ko00550]
GCA_000011085.1_ASM1108v1_03007 K06153 bacA; undecaprenyl-diphosphatase [EC:3.6.1.27]
09108 Metabolism of cofactors and vitamins
00730 Thiamine metabolism [PATH:ko00730]
GCA_000011085.1_ASM1108v1_02310 K21219 thiDN; hydroxymethylpyrimidine kinase / phosphomethylpyrimidine kinase / thiamine-phosphate diphosphorylase [EC:2.7.1.49 2.7.4.7 2.5.1.3]
GCA_000009185.1_ASM918v1_01549 K03707 tenA; thiaminase (transcriptional activator TenA) [EC:3.5.99.2]
00740 Riboflavin metabolism [PATH:ko00740]
GCA_000009185.1_ASM918v1_01611 K08096 gch3; GTP cyclohydrolase IIa [EC:3.5.4.29]
00750 Vitamin B6 metabolism [PATH:ko00750]
GCA_000011085.1_ASM1108v1_02761 K05275 E1.1.1.65; pyridoxine 4-dehydrogenase [EC:1.1.1.65]
GCA_000009185.1_ASM918v1_00633 K01733 thrC; threonine synthase [EC:4.2.3.1]
00760 Nicotinate and nicotinamide metabolism [PATH:ko00760]
GCA_000009185.1_ASM918v1_02484 K00278 nadB; L-aspartate oxidase [EC:1.4.3.16]
GCA_000011085.1_ASM1108v1_00831 K11751 ushA; 5'-nucleotidase / UDP-sugar diphosphatase [EC:3.1.3.5 3.6.1.45]
GCA_000009185.1_ASM918v1_00269 K03743 pncC; nicotinamide-nucleotide amidase [EC:3.5.1.42]
GCA_000009185.1_ASM918v1_01683 K01239 iunH; purine nucleosidase [EC:3.2.2.1]
GCA_000011085.1_ASM1108v1_00431 K12410 npdA; NAD-dependent deacetylase [EC:2.3.1.286]
GCA_000011085.1_ASM1108v1_00667 K00858 ppnK, NADK; NAD+ kinase [EC:2.7.1.23]
GCA_000009185.1_ASM918v1_00470 K00135 gabD; succinate-semialdehyde dehydrogenase / glutarate-semialdehyde dehydrogenase [EC:1.2.1.16 1.2.1.79 1.2.1.20]
00770 Pantothenate and CoA biosynthesis [PATH:ko00770]
GCA_000023965.1_ASM2396v1_00322 K01652 E2.2.1.6L, ilvB, ilvG, ilvI; acetolactate synthase I/II/III large subunit [EC:2.2.1.6]
GCA_000011085.1_ASM1108v1_03498 K01652 E2.2.1.6L, ilvB, ilvG, ilvI; acetolactate synthase I/II/III large subunit [EC:2.2.1.6]
GCA_000011085.1_ASM1108v1_00815 K00606 panB; 3-methyl-2-oxobutanoate hydroxymethyltransferase [EC:2.1.2.11]
GCA_000009185.1_ASM918v1_00280 K00826 E2.6.1.42, ilvE; branched-chain amino acid aminotransferase [EC:2.6.1.42]
00780 Biotin metabolism [PATH:ko00780]
GCA_000011085.1_ASM1108v1_00121 K00059 fabG, OAR1; 3-oxoacyl-[acyl-carrier protein] reductase [EC:1.1.1.100]
GCA_000011085.1_ASM1108v1_01861 K00059 fabG, OAR1; 3-oxoacyl-[acyl-carrier protein] reductase [EC:1.1.1.100]
GCA_000009185.1_ASM918v1_00522 K00059 fabG, OAR1; 3-oxoacyl-[acyl-carrier protein] reductase [EC:1.1.1.100]
GCA_000009185.1_ASM918v1_00938 K00059 fabG, OAR1; 3-oxoacyl-[acyl-carrier protein] reductase [EC:1.1.1.100]
00790 Folate biosynthesis [PATH:ko00790]
GCA_000009185.1_ASM918v1_00858 K24102 folCP; dihydrofolate synthase / dihydropteroate synthase [EC:6.3.2.12 2.5.1.15]
00670 One carbon pool by folate [PATH:ko00670]
GCA_000009185.1_ASM918v1_00742 K01492 purNH; phosphoribosylglycinamide/phosphoribosylaminoimidazolecarboxamide formyltransferase [EC:2.1.2.2 2.1.2.3]
GCA_000009185.1_ASM918v1_02369 K00605 gcvT, AMT; aminomethyltransferase [EC:2.1.2.10]
GCA_000011085.1_ASM1108v1_01400 K00605 gcvT, AMT; aminomethyltransferase [EC:2.1.2.10]
GCA_000009185.1_ASM918v1_02388 K01433 purU; formyltetrahydrofolate deformylase [EC:3.5.1.10]
GCA_000011085.1_ASM1108v1_03150 K01934 MTHFS; 5-formyltetrahydrofolate cyclo-ligase [EC:6.3.3.2]
00860 Porphyrin and chlorophyll metabolism [PATH:ko00860]
GCA_000023945.1_ASM2394v1_02362 K01599 hemE, UROD; uroporphyrinogen decarboxylase [EC:4.1.1.37]
GCA_000023945.1_ASM2394v1_01822 K00231 PPOX, hemY; protoporphyrinogen/coproporphyrinogen III oxidase [EC:1.3.3.4 1.3.3.15]
GCA_000023945.1_ASM2394v1_02361 K01772 hemH, FECH; protoporphyrin/coproporphyrin ferrochelatase [EC:4.99.1.1 4.99.1.9]
GCA_000009185.1_ASM918v1_00651 K02257 COX10, ctaB, cyoE; heme o synthase [EC:2.5.1.141]
GCA_000022205.1_ASM2220v1_03073 K22552 mmcO; multicopper oxidase [EC:1.16.3.1]
00130 Ubiquinone and other terpenoid-quinone biosynthesis [PATH:ko00130]
GCA_000009185.1_ASM918v1_01600 K03183 ubiE; demethylmenaquinone methyltransferase / 2-methoxy-6-polyprenyl-1,4-benzoquinol methylase [EC:2.1.1.163 2.1.1.201]
GCA_000009185.1_ASM918v1_02519 K03183 ubiE; demethylmenaquinone methyltransferase / 2-methoxy-6-polyprenyl-1,4-benzoquinol methylase [EC:2.1.1.163 2.1.1.201]
GCA_000009185.1_ASM918v1_00971 K02552 menF; menaquinone-specific isochorismate synthase [EC:5.4.4.2]
GCA_000009185.1_ASM918v1_00972 K02551 menD; 2-succinyl-5-enolpyruvyl-6-hydroxy-3-cyclohexene-1-carboxylate synthase [EC:2.2.1.9]
GCA_000009185.1_ASM918v1_00973 K01661 menB; naphthoate synthase [EC:4.1.3.36]
09109 Metabolism of terpenoids and polyketides
00900 Terpenoid backbone biosynthesis [PATH:ko00900]
GCA_000011085.1_ASM1108v1_03522 K01641 E2.3.3.10; hydroxymethylglutaryl-CoA synthase [EC:2.3.3.10]
GCA_000009185.1_ASM918v1_00593 K17942 pmd; phosphomevalonate decarboxylase [EC:4.1.1.99]
00909 Sesquiterpenoid and triterpenoid biosynthesis [PATH:ko00909]
GCA_000009185.1_ASM918v1_01531 K00801 FDFT1; farnesyl-diphosphate farnesyltransferase [EC:2.5.1.21]
00981 Insect hormone biosynthesis [PATH:ko00981]
GCA_000011085.1_ASM1108v1_02332 K00128 ALDH; aldehyde dehydrogenase (NAD+) [EC:1.2.1.3]
GCA_000011085.1_ASM1108v1_02480 K00128 ALDH; aldehyde dehydrogenase (NAD+) [EC:1.2.1.3]
00903 Limonene and pinene degradation [PATH:ko00903]
GCA_000011085.1_ASM1108v1_02332 K00128 ALDH; aldehyde dehydrogenase (NAD+) [EC:1.2.1.3]
GCA_000011085.1_ASM1108v1_02480 K00128 ALDH; aldehyde dehydrogenase (NAD+) [EC:1.2.1.3]
00281 Geraniol degradation [PATH:ko00281]
GCA_000011085.1_ASM1108v1_02643 K00632 fadA, fadI; acetyl-CoA acyltransferase [EC:2.3.1.16]
00523 Polyketide sugar unit biosynthesis [PATH:ko00523]
GCA_000009185.1_ASM918v1_01894 K00973 rfbA, rmlA, rffH; glucose-1-phosphate thymidylyltransferase [EC:2.7.7.24]
01053 Biosynthesis of siderophore group nonribosomal peptides [PATH:ko01053]
GCA_000009185.1_ASM918v1_00971 K02552 menF; menaquinone-specific isochorismate synthase [EC:5.4.4.2]
09110 Biosynthesis of other secondary metabolites
00940 Phenylpropanoid biosynthesis [PATH:ko00940]
GCA_000011085.1_ASM1108v1_01091 K03782 katG; catalase-peroxidase [EC:1.11.1.21]
GCA_000011085.1_ASM1108v1_00163 K05349 bglX; beta-glucosidase [EC:3.2.1.21]
00950 Isoquinoline alkaloid biosynthesis [PATH:ko00950]
GCA_000025325.1_ASM2532v1_01187 K00812 aspB; aspartate aminotransferase [EC:2.6.1.1]
GCA_000009185.1_ASM918v1_00268 K00812 aspB; aspartate aminotransferase [EC:2.6.1.1]
00960 Tropane, piperidine and pyridine alkaloid biosynthesis [PATH:ko00960]
GCA_000025325.1_ASM2532v1_01187 K00812 aspB; aspartate aminotransferase [EC:2.6.1.1]
GCA_000009185.1_ASM918v1_00268 K00812 aspB; aspartate aminotransferase [EC:2.6.1.1]
00966 Glucosinolate biosynthesis [PATH:ko00966]
GCA_000009185.1_ASM918v1_01919 K01703 leuC, IPMI-L; 3-isopropylmalate/(R)-2-methylmalate dehydratase large subunit [EC:4.2.1.33 4.2.1.35]
GCA_000009185.1_ASM918v1_00280 K00826 E2.6.1.42, ilvE; branched-chain amino acid aminotransferase [EC:2.6.1.42]
00311 Penicillin and cephalosporin biosynthesis [PATH:ko00311]
GCA_000025625.1_ASM2562v1_03413 K01434 pac; penicillin G amidase [EC:3.5.1.11]
00332 Carbapenem biosynthesis [PATH:ko00332]
GCA_000009185.1_ASM918v1_00943 K00931 proB; glutamate 5-kinase [EC:2.7.2.11]
GCA_000009185.1_ASM918v1_00942 K00147 proA; glutamate-5-semialdehyde dehydrogenase [EC:1.2.1.41]
00261 Monobactam biosynthesis [PATH:ko00261]
GCA_000009185.1_ASM918v1_01545 K01714 dapA; 4-hydroxy-tetrahydrodipicolinate synthase [EC:4.3.3.7]
00521 Streptomycin biosynthesis [PATH:ko00521]
GCA_000009185.1_ASM918v1_01894 K00973 rfbA, rmlA, rffH; glucose-1-phosphate thymidylyltransferase [EC:2.7.7.24]
00525 Acarbose and validamycin biosynthesis [PATH:ko00525]
GCA_000009185.1_ASM918v1_01894 K00973 rfbA, rmlA, rffH; glucose-1-phosphate thymidylyltransferase [EC:2.7.7.24]
00401 Novobiocin biosynthesis [PATH:ko00401]
GCA_000025325.1_ASM2532v1_01187 K00812 aspB; aspartate aminotransferase [EC:2.6.1.1]
GCA_000009185.1_ASM918v1_00268 K00812 aspB; aspartate aminotransferase [EC:2.6.1.1]
00405 Phenazine biosynthesis [PATH:ko00405]
GCA_000009185.1_ASM918v1_00877 K01657 trpE; anthranilate synthase component I [EC:4.1.3.27]
00333 Prodigiosin biosynthesis [PATH:ko00333]
GCA_000011085.1_ASM1108v1_00121 K00059 fabG, OAR1; 3-oxoacyl-[acyl-carrier protein] reductase [EC:1.1.1.100]
GCA_000011085.1_ASM1108v1_01861 K00059 fabG, OAR1; 3-oxoacyl-[acyl-carrier protein] reductase [EC:1.1.1.100]
GCA_000009185.1_ASM918v1_00522 K00059 fabG, OAR1; 3-oxoacyl-[acyl-carrier protein] reductase [EC:1.1.1.100]
GCA_000009185.1_ASM918v1_00938 K00059 fabG, OAR1; 3-oxoacyl-[acyl-carrier protein] reductase [EC:1.1.1.100]
09111 Xenobiotics biodegradation and metabolism
00362 Benzoate degradation [PATH:ko00362]
GCA_000011085.1_ASM1108v1_02643 K00632 fadA, fadI; acetyl-CoA acyltransferase [EC:2.3.1.16]
GCA_000011085.1_ASM1108v1_01851 K00252 GCDH, gcdH; glutaryl-CoA dehydrogenase [EC:1.3.8.6]
GCA_000009185.1_ASM918v1_01478 K00074 paaH, hbd, fadB, mmgB; 3-hydroxybutyryl-CoA dehydrogenase [EC:1.1.1.157]
GCA_000011085.1_ASM1108v1_03520 K00074 paaH, hbd, fadB, mmgB; 3-hydroxybutyryl-CoA dehydrogenase [EC:1.1.1.157]
00627 Aminobenzoate degradation [PATH:ko00627]
GCA_000009185.1_ASM918v1_01354 K01426 E3.5.1.4, amiE; amidase [EC:3.5.1.4]
GCA_000011085.1_ASM1108v1_03414 K01426 E3.5.1.4, amiE; amidase [EC:3.5.1.4]
GCA_000025325.1_ASM2532v1_02000 K01576 mdlC; benzoylformate decarboxylase [EC:4.1.1.7]
00625 Chloroalkane and chloroalkene degradation [PATH:ko00625]
GCA_000011085.1_ASM1108v1_02332 K00128 ALDH; aldehyde dehydrogenase (NAD+) [EC:1.2.1.3]
GCA_000011085.1_ASM1108v1_02480 K00128 ALDH; aldehyde dehydrogenase (NAD+) [EC:1.2.1.3]
GCA_000009185.1_ASM918v1_02452 K00148 fdhA; glutathione-independent formaldehyde dehydrogenase [EC:1.2.1.46]
GCA_000009185.1_ASM918v1_00844 K01560 E3.8.1.2; 2-haloacid dehalogenase [EC:3.8.1.2]
00361 Chlorocyclohexane and chlorobenzene degradation [PATH:ko00361]
GCA_000009185.1_ASM918v1_00844 K01560 E3.8.1.2; 2-haloacid dehalogenase [EC:3.8.1.2]
00633 Nitrotoluene degradation [PATH:ko00633]
GCA_000009185.1_ASM918v1_02635 K00170 porB; pyruvate ferredoxin oxidoreductase beta subunit [EC:1.2.7.1]
00642 Ethylbenzene degradation [PATH:ko00642]
GCA_000011085.1_ASM1108v1_02643 K00632 fadA, fadI; acetyl-CoA acyltransferase [EC:2.3.1.16]
00643 Styrene degradation [PATH:ko00643]
GCA_000009185.1_ASM918v1_01354 K01426 E3.5.1.4, amiE; amidase [EC:3.5.1.4]
GCA_000011085.1_ASM1108v1_03414 K01426 E3.5.1.4, amiE; amidase [EC:3.5.1.4]
00983 Drug metabolism - other enzymes [PATH:ko00983]
GCA_000011085.1_ASM1108v1_04258 K00088 IMPDH, guaB; IMP dehydrogenase [EC:1.1.1.205]
GCA_000009185.1_ASM918v1_02990 K01951 guaA, GMPS; GMP synthase (glutamine-hydrolysing) [EC:6.3.5.2]
GCA_000009185.1_ASM918v1_01856 K01489 cdd, CDA; cytidine deaminase [EC:3.5.4.5]
GCA_000009185.1_ASM918v1_01857 K00757 udp, UPP; uridine phosphorylase [EC:2.4.2.3]
GCA_000009185.1_ASM918v1_02467 K00757 udp, UPP; uridine phosphorylase [EC:2.4.2.3]
GCA_000022205.1_ASM2220v1_01579 K00876 udk, UCK; uridine kinase [EC:2.7.1.48]
GCA_000009185.1_ASM918v1_00889 K00857 tdk, TK; thymidine kinase [EC:2.7.1.21]
GCA_000011085.1_ASM1108v1_01091 K03782 katG; catalase-peroxidase [EC:1.11.1.21]
09120 Genetic Information Processing
09121 Transcription
03022 Basal transcription factors [PATH:ko03022]
GCA_000009185.1_ASM918v1_00176 K03124 TFIIB, GTF2B, SUA7, tfb; transcription initiation factor TFIIB
GCA_000009185.1_ASM918v1_02975 K03124 TFIIB, GTF2B, SUA7, tfb; transcription initiation factor TFIIB
GCA_000009185.1_ASM918v1_00771 K03124 TFIIB, GTF2B, SUA7, tfb; transcription initiation factor TFIIB
GCA_000009185.1_ASM918v1_01105 K10844 ERCC2, XPD; DNA excision repair protein ERCC-2 [EC:3.6.4.12]
09122 Translation
03010 Ribosome [PATH:ko03010]
GCA_000009185.1_ASM918v1_02047 K02912 RP-L32e, RPL32; large subunit ribosomal protein L32e
00970 Aminoacyl-tRNA biosynthesis [PATH:ko00970]
GCA_000009185.1_ASM918v1_00055 K01867 WARS, trpS; tryptophanyl-tRNA synthetase [EC:6.1.1.2]
03013 RNA transport [PATH:ko03013]
GCA_000009185.1_ASM918v1_02055 K03538 POP4, RPP29; ribonuclease P protein subunit POP4 [EC:3.1.26.5]
GCA_000009185.1_ASM918v1_00813 K03236 EIF1A; translation initiation factor 1A
03008 Ribosome biogenesis in eukaryotes [PATH:ko03008]
GCA_000009185.1_ASM918v1_00291 K11130 NOP10, NOLA3; H/ACA ribonucleoprotein complex subunit 3
GCA_000009185.1_ASM918v1_02055 K03538 POP4, RPP29; ribonuclease P protein subunit POP4 [EC:3.1.26.5]
09123 Folding, sorting and degradation
03060 Protein export [PATH:ko03060]
GCA_000009185.1_ASM918v1_03006 K03118 tatC; sec-independent protein translocase protein TatC
GCA_000009185.1_ASM918v1_00002 K13280 SEC11, sipW; signal peptidase I [EC:3.4.21.89]
04141 Protein processing in endoplasmic reticulum [PATH:ko04141]
GCA_000009185.1_ASM918v1_00202 K13993 HSP20; HSP20 family protein
GCA_000009185.1_ASM918v1_02625 K13993 HSP20; HSP20 family protein
GCA_000009185.1_ASM918v1_00443 K13993 HSP20; HSP20 family protein
04122 Sulfur relay system [PATH:ko04122]
GCA_000009185.1_ASM918v1_03053 K01011 TST, MPST, sseA; thiosulfate/3-mercaptopyruvate sulfurtransferase [EC:2.8.1.1 2.8.1.2]
GCA_000009185.1_ASM918v1_03054 K01011 TST, MPST, sseA; thiosulfate/3-mercaptopyruvate sulfurtransferase [EC:2.8.1.1 2.8.1.2]
GCA_000011085.1_ASM1108v1_03558 K04085 tusA, sirA; tRNA 2-thiouridine synthesizing protein A [EC:2.8.1.-]
GCA_000011085.1_ASM1108v1_03561 K04085 tusA, sirA; tRNA 2-thiouridine synthesizing protein A [EC:2.8.1.-]
03050 Proteasome [PATH:ko03050]
GCA_000009185.1_ASM918v1_02373 K03420 psmR; proteasome regulatory subunit
GCA_000022205.1_ASM2220v1_01469 K03433 psmB, prcB; proteasome beta subunit [EC:3.4.25.1]
03018 RNA degradation [PATH:ko03018]
GCA_000009185.1_ASM918v1_00831 K00937 ppk; polyphosphate kinase [EC:2.7.4.1]
09124 Replication and repair
03030 DNA replication [PATH:ko03030]
GCA_000009185.1_ASM918v1_00259 K03469 rnhA, RNASEH1; ribonuclease HI [EC:3.1.26.4]
GCA_000009185.1_ASM918v1_03020 K01972 E6.5.1.2, ligA, ligB; DNA ligase (NAD+) [EC:6.5.1.2]
GCA_000009185.1_ASM918v1_02690 K04801 rfcS; replication factor C small subunit
GCA_000009185.1_ASM918v1_02158 K10742 DNA2; DNA replication ATP-dependent helicase Dna2 [EC:3.6.4.12]
03410 Base excision repair [PATH:ko03410]
GCA_000011085.1_ASM1108v1_01021 K01247 alkA; DNA-3-methyladenine glycosylase II [EC:3.2.2.21]
GCA_000009185.1_ASM918v1_02206 K21929 udg; uracil-DNA glycosylase [EC:3.2.2.27]
GCA_000011085.1_ASM1108v1_02485 K21929 udg; uracil-DNA glycosylase [EC:3.2.2.27]
GCA_000022205.1_ASM2220v1_00625 K21929 udg; uracil-DNA glycosylase [EC:3.2.2.27]
GCA_000009185.1_ASM918v1_01667 K03575 mutY; A/G-specific adenine glycosylase [EC:3.2.2.31]
GCA_000009185.1_ASM918v1_03020 K01972 E6.5.1.2, ligA, ligB; DNA ligase (NAD+) [EC:6.5.1.2]
03420 Nucleotide excision repair [PATH:ko03420]
GCA_000009185.1_ASM918v1_03020 K01972 E6.5.1.2, ligA, ligB; DNA ligase (NAD+) [EC:6.5.1.2]
GCA_000009185.1_ASM918v1_01105 K10844 ERCC2, XPD; DNA excision repair protein ERCC-2 [EC:3.6.4.12]
03430 Mismatch repair [PATH:ko03430]
GCA_000011085.1_ASM1108v1_01066 K07456 mutS2; DNA mismatch repair protein MutS2
GCA_000009185.1_ASM918v1_00516 K03572 mutL; DNA mismatch repair protein MutL
GCA_000009185.1_ASM918v1_03020 K01972 E6.5.1.2, ligA, ligB; DNA ligase (NAD+) [EC:6.5.1.2]
09130 Environmental Information Processing
09131 Membrane transport
02010 ABC transporters [PATH:ko02010]
GCA_000009185.1_ASM918v1_01743 K02012 afuA, fbpA; iron(III) transport system substrate-binding protein
GCA_000009185.1_ASM918v1_01742 K02011 afuB, fbpB; iron(III) transport system permease protein
GCA_000011085.1_ASM1108v1_00138 K02064 thiB, tbpA; thiamine transport system substrate-binding protein
GCA_000009185.1_ASM918v1_02663 K11071 potB; spermidine/putrescine transport system permease protein
GCA_000009185.1_ASM918v1_01115 K10112 msmX, msmK, malK, sugC, ggtA, msiK; multiple sugar transport system ATP-binding protein
GCA_000011085.1_ASM1108v1_00029 K10112 msmX, msmK, malK, sugC, ggtA, msiK; multiple sugar transport system ATP-binding protein
GCA_000011085.1_ASM1108v1_02208 K10112 msmX, msmK, malK, sugC, ggtA, msiK; multiple sugar transport system ATP-binding protein
GCA_000009185.1_ASM918v1_01634 K07335 bmpA, bmpB, tmpC; basic membrane protein A and related proteins
GCA_000009185.1_ASM918v1_01636 K23535 nupB; general nucleoside transport system permease protein
GCA_000009185.1_ASM918v1_01637 K23536 nupC; general nucleoside transport system permease protein
GCA_000011085.1_ASM1108v1_00850 K17315 gtsA, glcE; glucose/mannose transport system substrate-binding protein
GCA_000011085.1_ASM1108v1_00027 K17316 gtsB, glcF; glucose/mannose transport system permease protein
GCA_000011085.1_ASM1108v1_00028 K17317 gtsC, glcG; glucose/mannose transport system permease protein
GCA_000009185.1_ASM918v1_00534 K02040 pstS; phosphate transport system substrate-binding protein
GCA_000011085.1_ASM1108v1_01405 K02038 pstA; phosphate transport system permease protein
GCA_000009185.1_ASM918v1_00532 K02038 pstA; phosphate transport system permease protein
GCA_000009185.1_ASM918v1_00432 K02044 phnD; phosphonate transport system substrate-binding protein
GCA_000009185.1_ASM918v1_00430 K02042 phnE; phosphonate transport system permease protein
GCA_000009185.1_ASM918v1_00431 K02041 phnC; phosphonate transport system ATP-binding protein [EC:7.3.2.2]
GCA_000009185.1_ASM918v1_02447 K01999 livK; branched-chain amino acid transport system substrate-binding protein
GCA_000011085.1_ASM1108v1_00519 K01999 livK; branched-chain amino acid transport system substrate-binding protein
GCA_000009185.1_ASM918v1_00696 K01999 livK; branched-chain amino acid transport system substrate-binding protein
GCA_000009185.1_ASM918v1_01360 K01997 livH; branched-chain amino acid transport system permease protein
GCA_000011085.1_ASM1108v1_00522 K01997 livH; branched-chain amino acid transport system permease protein
GCA_000009185.1_ASM918v1_01359 K01998 livM; branched-chain amino acid transport system permease protein
GCA_000011085.1_ASM1108v1_00523 K01998 livM; branched-chain amino acid transport system permease protein
GCA_000011085.1_ASM1108v1_02326 K01998 livM; branched-chain amino acid transport system permease protein
GCA_000009185.1_ASM918v1_02025 K01996 livF; branched-chain amino acid transport system ATP-binding protein
GCA_000009185.1_ASM918v1_00692 K01996 livF; branched-chain amino acid transport system ATP-binding protein
GCA_000011085.1_ASM1108v1_00458 K09815 znuA; zinc transport system substrate-binding protein
GCA_000009185.1_ASM918v1_02988 K16783 bioN; biotin transport system permease protein
GCA_000011085.1_ASM1108v1_04253 K19341 nosY; Cu-processing system permease protein
GCA_000011085.1_ASM1108v1_04254 K19340 nosF; Cu-processing system ATP-binding protein
02060 Phosphotransferase system (PTS) [PATH:ko02060]
GCA_000009185.1_ASM918v1_01923 K08483 ptsI; phosphoenolpyruvate-protein phosphotransferase (PTS system enzyme I) [EC:2.7.3.9]
GCA_000009185.1_ASM918v1_01922 K02784 ptsH; phosphocarrier protein HPr
03070 Bacterial secretion system [PATH:ko03070]
GCA_000009185.1_ASM918v1_03006 K03118 tatC; sec-independent protein translocase protein TatC
09132 Signal transduction
02020 Two-component system [PATH:ko02020]
GCA_000009185.1_ASM918v1_00534 K02040 pstS; phosphate transport system substrate-binding protein
GCA_000025325.1_ASM2532v1_02126 K20486 nisP, epiP; lantibiotic leader peptide-processing serine protease [EC:3.4.21.-]
GCA_000011085.1_ASM1108v1_03536 K01644 citE; citrate lyase subunit beta / citryl-CoA lyase [EC:4.1.3.34]
GCA_000011085.1_ASM1108v1_01659 K02106 atoE; short-chain fatty acids transporter
GCA_000011085.1_ASM1108v1_00644 K03406 mcp; methyl-accepting chemotaxis protein
GCA_000011085.1_ASM1108v1_01651 K03406 mcp; methyl-accepting chemotaxis protein
GCA_000023945.1_ASM2394v1_01432 K00425 cydA; cytochrome bd ubiquinol oxidase subunit I [EC:7.1.1.7]
GCA_000023945.1_ASM2394v1_01433 K00426 cydB; cytochrome bd ubiquinol oxidase subunit II [EC:7.1.1.7]
04066 HIF-1 signaling pathway [PATH:ko04066]
GCA_000025685.1_ASM2568v1_03250 K00161 PDHA, pdhA; pyruvate dehydrogenase E1 component alpha subunit [EC:1.2.4.1]
09140 Cellular Processes
09141 Transport and catabolism
04146 Peroxisome [PATH:ko04146]
GCA_000011085.1_ASM1108v1_01006 K01897 ACSL, fadD; long-chain acyl-CoA synthetase [EC:6.2.1.3]
09143 Cell growth and death
04216 Ferroptosis [PATH:ko04216]
GCA_000011085.1_ASM1108v1_01006 K01897 ACSL, fadD; long-chain acyl-CoA synthetase [EC:6.2.1.3]
09145 Cellular community - prokaryotes
02024 Quorum sensing [PATH:ko02024]
GCA_000009185.1_ASM918v1_00877 K01657 trpE; anthranilate synthase component I [EC:4.1.3.27]
GCA_000009185.1_ASM918v1_02447 K01999 livK; branched-chain amino acid transport system substrate-binding protein
GCA_000011085.1_ASM1108v1_00519 K01999 livK; branched-chain amino acid transport system substrate-binding protein
GCA_000009185.1_ASM918v1_00696 K01999 livK; branched-chain amino acid transport system substrate-binding protein
GCA_000009185.1_ASM918v1_01360 K01997 livH; branched-chain amino acid transport system permease protein
GCA_000011085.1_ASM1108v1_00522 K01997 livH; branched-chain amino acid transport system permease protein
GCA_000009185.1_ASM918v1_01359 K01998 livM; branched-chain amino acid transport system permease protein
GCA_000011085.1_ASM1108v1_00523 K01998 livM; branched-chain amino acid transport system permease protein
GCA_000011085.1_ASM1108v1_02326 K01998 livM; branched-chain amino acid transport system permease protein
GCA_000009185.1_ASM918v1_02025 K01996 livF; branched-chain amino acid transport system ATP-binding protein
GCA_000009185.1_ASM918v1_00692 K01996 livF; branched-chain amino acid transport system ATP-binding protein
GCA_000011085.1_ASM1108v1_01173 K13075 ahlD, aiiA, attM, blcC; N-acyl homoserine lactone hydrolase [EC:3.1.1.81]
GCA_000011085.1_ASM1108v1_01006 K01897 ACSL, fadD; long-chain acyl-CoA synthetase [EC:6.2.1.3]
GCA_000023945.1_ASM2394v1_01324 K02035 ABC.PE.S; peptide/nickel transport system substrate-binding protein
GCA_000023965.1_ASM2396v1_01603 K02035 ABC.PE.S; peptide/nickel transport system substrate-binding protein
GCA_000009185.1_ASM918v1_01663 K02035 ABC.PE.S; peptide/nickel transport system substrate-binding protein
GCA_000009185.1_ASM918v1_00351 K02035 ABC.PE.S; peptide/nickel transport system substrate-binding protein
GCA_000009185.1_ASM918v1_00545 K02035 ABC.PE.S; peptide/nickel transport system substrate-binding protein
GCA_000022205.1_ASM2220v1_00139 K02035 ABC.PE.S; peptide/nickel transport system substrate-binding protein
GCA_000022205.1_ASM2220v1_00689 K02035 ABC.PE.S; peptide/nickel transport system substrate-binding protein
GCA_000025325.1_ASM2532v1_01428 K02033 ABC.PE.P; peptide/nickel transport system permease protein
GCA_000009185.1_ASM918v1_00350 K02033 ABC.PE.P; peptide/nickel transport system permease protein
GCA_000009185.1_ASM918v1_00544 K02033 ABC.PE.P; peptide/nickel transport system permease protein
GCA_000022205.1_ASM2220v1_00690 K02033 ABC.PE.P; peptide/nickel transport system permease protein
GCA_000023945.1_ASM2394v1_02641 K02034 ABC.PE.P1; peptide/nickel transport system permease protein
GCA_000023965.1_ASM2396v1_01601 K02034 ABC.PE.P1; peptide/nickel transport system permease protein
GCA_000009185.1_ASM918v1_01661 K02034 ABC.PE.P1; peptide/nickel transport system permease protein
GCA_000025325.1_ASM2532v1_01427 K02034 ABC.PE.P1; peptide/nickel transport system permease protein
GCA_000009185.1_ASM918v1_00349 K02034 ABC.PE.P1; peptide/nickel transport system permease protein
GCA_000009185.1_ASM918v1_00543 K02034 ABC.PE.P1; peptide/nickel transport system permease protein
GCA_000022205.1_ASM2220v1_00691 K02034 ABC.PE.P1; peptide/nickel transport system permease protein
GCA_000009185.1_ASM918v1_00348 K02031 ddpD; peptide/nickel transport system ATP-binding protein
GCA_000009185.1_ASM918v1_00541 K02032 ddpF; peptide/nickel transport system ATP-binding protein
GCA_000023965.1_ASM2396v1_02865 K14645 K14645; serine protease [EC:3.4.21.-]
GCA_000025325.1_ASM2532v1_02126 K20486 nisP, epiP; lantibiotic leader peptide-processing serine protease [EC:3.4.21.-]
02025 Biofilm formation - Pseudomonas aeruginosa [PATH:ko02025]
GCA_000023965.1_ASM2396v1_00114 K03651 cpdA; 3',5'-cyclic-AMP phosphodiesterase [EC:3.1.4.53]
GCA_000009185.1_ASM918v1_00877 K01657 trpE; anthranilate synthase component I [EC:4.1.3.27]
09142 Cell motility
02030 Bacterial chemotaxis [PATH:ko02030]
GCA_000011085.1_ASM1108v1_00644 K03406 mcp; methyl-accepting chemotaxis protein
GCA_000011085.1_ASM1108v1_01651 K03406 mcp; methyl-accepting chemotaxis protein
GCA_000011085.1_ASM1108v1_01168 K03410 cheC; chemotaxis protein CheC
09150 Organismal Systems
09152 Endocrine system
04922 Glucagon signaling pathway [PATH:ko04922]
GCA_000025685.1_ASM2568v1_03250 K00161 PDHA, pdhA; pyruvate dehydrogenase E1 component alpha subunit [EC:1.2.4.1]
04920 Adipocytokine signaling pathway [PATH:ko04920]
GCA_000011085.1_ASM1108v1_01006 K01897 ACSL, fadD; long-chain acyl-CoA synthetase [EC:6.2.1.3]
03320 PPAR signaling pathway [PATH:ko03320]
GCA_000011085.1_ASM1108v1_03522 K01641 E2.3.3.10; hydroxymethylglutaryl-CoA synthase [EC:2.3.3.10]
GCA_000009185.1_ASM918v1_01950 K00029 E1.1.1.40, maeB; malate dehydrogenase (oxaloacetate-decarboxylating)(NADP+) [EC:1.1.1.40]
GCA_000011085.1_ASM1108v1_01006 K01897 ACSL, fadD; long-chain acyl-CoA synthetase [EC:6.2.1.3]
GCA_000009185.1_ASM918v1_00819 K00864 glpK, GK; glycerol kinase [EC:2.7.1.30]
09154 Digestive system
04978 Mineral absorption [PATH:ko04978]
GCA_000011085.1_ASM1108v1_03986 K07213 ATOX1, ATX1, copZ, golB; copper chaperone
09159 Environmental adaptation
04714 Thermogenesis [PATH:ko04714]
GCA_000011085.1_ASM1108v1_01006 K01897 ACSL, fadD; long-chain acyl-CoA synthetase [EC:6.2.1.3]
GCA_000009185.1_ASM918v1_00651 K02257 COX10, ctaB, cyoE; heme o synthase [EC:2.5.1.141]
04626 Plant-pathogen interaction [PATH:ko04626]
GCA_000009185.1_ASM918v1_00819 K00864 glpK, GK; glycerol kinase [EC:2.7.1.30]
09160 Human Diseases
09161 Cancer: overview
05200 Pathways in cancer [PATH:ko05200]
GCA_000009185.1_ASM918v1_01658 K01679 E4.2.1.2B, fumC, FH; fumarate hydratase, class II [EC:4.2.1.2]
05206 MicroRNAs in cancer [PATH:ko05206]
GCA_000023965.1_ASM2396v1_00446 K00558 DNMT1, dcm; DNA (cytosine-5)-methyltransferase 1 [EC:2.1.1.37]
05203 Viral carcinogenesis [PATH:ko05203]
GCA_000009185.1_ASM918v1_00176 K03124 TFIIB, GTF2B, SUA7, tfb; transcription initiation factor TFIIB
GCA_000009185.1_ASM918v1_02975 K03124 TFIIB, GTF2B, SUA7, tfb; transcription initiation factor TFIIB
GCA_000009185.1_ASM918v1_00771 K03124 TFIIB, GTF2B, SUA7, tfb; transcription initiation factor TFIIB
05230 Central carbon metabolism in cancer [PATH:ko05230]
GCA_000025685.1_ASM2568v1_03250 K00161 PDHA, pdhA; pyruvate dehydrogenase E1 component alpha subunit [EC:1.2.4.1]
09162 Cancer: specific types
05211 Renal cell carcinoma [PATH:ko05211]
GCA_000009185.1_ASM918v1_01658 K01679 E4.2.1.2B, fumC, FH; fumarate hydratase, class II [EC:4.2.1.2]
09164 Neurodegenerative disease
05017 Spinocerebellar ataxia [PATH:ko05017]
GCA_000009185.1_ASM918v1_00176 K03124 TFIIB, GTF2B, SUA7, tfb; transcription initiation factor TFIIB
GCA_000009185.1_ASM918v1_02975 K03124 TFIIB, GTF2B, SUA7, tfb; transcription initiation factor TFIIB
GCA_000009185.1_ASM918v1_00771 K03124 TFIIB, GTF2B, SUA7, tfb; transcription initiation factor TFIIB
09167 Endocrine and metabolic disease
04934 Cushing syndrome [PATH:ko04934]
GCA_000009185.1_ASM918v1_01658 K01679 E4.2.1.2B, fumC, FH; fumarate hydratase, class II [EC:4.2.1.2]
09171 Infectious disease: bacterial
05152 Tuberculosis [PATH:ko05152]
GCA_000009185.1_ASM918v1_00534 K02040 pstS; phosphate transport system substrate-binding protein
09180 Brite Hierarchies
09181 Protein families: metabolism
01002 Peptidases and inhibitors [BR:ko01002]
GCA_000009185.1_ASM918v1_02990 K01951 guaA, GMPS; GMP synthase (glutamine-hydrolysing) [EC:6.3.5.2]
GCA_000009185.1_ASM918v1_00800 K00284 GLU, gltS; glutamate synthase (ferredoxin) [EC:1.4.7.1]
GCA_000025685.1_ASM2568v1_00635 K01953 asnB, ASNS; asparagine synthase (glutamine-hydrolysing) [EC:6.3.5.4]
GCA_000009185.1_ASM918v1_00773 K01953 asnB, ASNS; asparagine synthase (glutamine-hydrolysing) [EC:6.3.5.4]
GCA_000187225.2_ASM18722v1_00429 K01273 DPEP; membrane dipeptidase [EC:3.4.13.19]
GCA_000009185.1_ASM918v1_01958 K12940 abgA; aminobenzoyl-glutamate utilization protein A
GCA_000025625.1_ASM2562v1_04119 K12941 abgB; aminobenzoyl-glutamate utilization protein B
GCA_000009185.1_ASM918v1_02960 K19689 ampS, pepS, ampT; aminopeptidase [EC:3.4.11.-]
GCA_000011085.1_ASM1108v1_02842 K03799 htpX; heat shock protein HtpX [EC:3.4.24.-]
GCA_000022205.1_ASM2220v1_01288 K20110 JAMM1; desampylase [EC:3.4.19.15]
GCA_000009185.1_ASM918v1_00448 K24131 prsW; protease PrsW [EC:3.4.-.-]
GCA_000025325.1_ASM2532v1_02126 K20486 nisP, epiP; lantibiotic leader peptide-processing serine protease [EC:3.4.21.-]
GCA_000023965.1_ASM2396v1_02865 K14645 K14645; serine protease [EC:3.4.21.-]
GCA_000009185.1_ASM918v1_00002 K13280 SEC11, sipW; signal peptidase I [EC:3.4.21.89]
GCA_000025625.1_ASM2562v1_03413 K01434 pac; penicillin G amidase [EC:3.5.1.11]
GCA_000022205.1_ASM2220v1_01469 K03433 psmB, prcB; proteasome beta subunit [EC:3.4.25.1]
GCA_000009185.1_ASM918v1_02286 K13051 ASRGL1, iaaA; L-asparaginase / beta-aspartyl-peptidase [EC:3.5.1.1 3.4.19.5]
GCA_000009185.1_ASM918v1_00553 K00681 ggt; gamma-glutamyltranspeptidase / glutathione hydrolase [EC:2.3.2.2 3.4.19.13]
01003 Glycosyltransferases [BR:ko01003]
GCA_000009185.1_ASM918v1_00554 K23683 aglD; glycosyltransferase AglD [EC:2.4.1.-]
GCA_000011085.1_ASM1108v1_00223 K16055 TPS; trehalose 6-phosphate synthase/phosphatase [EC:2.4.1.15 3.1.3.12]
GCA_000009185.1_ASM918v1_00206 K13693 gpgS; glucosyl-3-phosphoglycerate synthase [EC:2.4.1.266]
01011 Peptidoglycan biosynthesis and degradation proteins [BR:ko01011]
GCA_000011085.1_ASM1108v1_03007 K06153 bacA; undecaprenyl-diphosphatase [EC:3.6.1.27]
01004 Lipid biosynthesis proteins [BR:ko01004]
GCA_000023965.1_ASM2396v1_02544 K00648 fabH; 3-oxoacyl-[acyl-carrier-protein] synthase III [EC:2.3.1.180]
GCA_000011085.1_ASM1108v1_00121 K00059 fabG, OAR1; 3-oxoacyl-[acyl-carrier protein] reductase [EC:1.1.1.100]
GCA_000011085.1_ASM1108v1_01861 K00059 fabG, OAR1; 3-oxoacyl-[acyl-carrier protein] reductase [EC:1.1.1.100]
GCA_000009185.1_ASM918v1_00522 K00059 fabG, OAR1; 3-oxoacyl-[acyl-carrier protein] reductase [EC:1.1.1.100]
GCA_000009185.1_ASM918v1_00938 K00059 fabG, OAR1; 3-oxoacyl-[acyl-carrier protein] reductase [EC:1.1.1.100]
GCA_000011085.1_ASM1108v1_00597 K01895 ACSS1_2, acs; acetyl-CoA synthetase [EC:6.2.1.1]
GCA_000011085.1_ASM1108v1_01006 K01897 ACSL, fadD; long-chain acyl-CoA synthetase [EC:6.2.1.3]
GCA_000011085.1_ASM1108v1_00525 K00666 K00666; fatty-acyl-CoA synthase [EC:6.2.1.-]
01006 Prenyltransferases [BR:ko01006]
GCA_000009185.1_ASM918v1_01531 K00801 FDFT1; farnesyl-diphosphate farnesyltransferase [EC:2.5.1.21]
GCA_000009185.1_ASM918v1_00651 K02257 COX10, ctaB, cyoE; heme o synthase [EC:2.5.1.141]
01007 Amino acid related enzymes [BR:ko01007]
GCA_000009185.1_ASM918v1_00055 K01867 WARS, trpS; tryptophanyl-tRNA synthetase [EC:6.1.1.2]
GCA_000025325.1_ASM2532v1_01187 K00812 aspB; aspartate aminotransferase [EC:2.6.1.1]
GCA_000009185.1_ASM918v1_00268 K00812 aspB; aspartate aminotransferase [EC:2.6.1.1]
GCA_000011085.1_ASM1108v1_00355 K00823 puuE; 4-aminobutyrate aminotransferase [EC:2.6.1.19]
GCA_000009185.1_ASM918v1_00280 K00826 E2.6.1.42, ilvE; branched-chain amino acid aminotransferase [EC:2.6.1.42]
00194 Photosynthesis proteins [BR:ko00194]
GCA_000009185.1_ASM918v1_00618 K02635 petB; cytochrome b6
GCA_000011085.1_ASM1108v1_02035 K02639 petF; ferredoxin
09182 Protein families: genetic information processing
03000 Transcription factors [BR:ko03000]
GCA_000022205.1_ASM2220v1_03100 K03719 lrp; Lrp/AsnC family transcriptional regulator, leucine-responsive regulatory protein
GCA_000009185.1_ASM918v1_00136 K03719 lrp; Lrp/AsnC family transcriptional regulator, leucine-responsive regulatory protein
GCA_000009185.1_ASM918v1_01828 K03719 lrp; Lrp/AsnC family transcriptional regulator, leucine-responsive regulatory protein
GCA_000009185.1_ASM918v1_02316 K03719 lrp; Lrp/AsnC family transcriptional regulator, leucine-responsive regulatory protein
GCA_000022205.1_ASM2220v1_01492 K03719 lrp; Lrp/AsnC family transcriptional regulator, leucine-responsive regulatory protein
GCA_000011085.1_ASM1108v1_00358 K21827 arcR; IclR family transcriptional regulator, arginine deiminase pathway regulator
GCA_000022205.1_ASM2220v1_02957 K03892 arsR; ArsR family transcriptional regulator, arsenate/arsenite/antimonite-responsive transcriptional repressor
GCA_000009185.1_ASM918v1_00315 K22206 thiR; XRE family transcriptional regulator, thiamine biosynthesis regulator
GCA_000009185.1_ASM918v1_01940 K23356 trmB; HTH-type transcriptional regulator, sugar sensing transcriptional regulator
GCA_000011085.1_ASM1108v1_02210 K23356 trmB; HTH-type transcriptional regulator, sugar sensing transcriptional regulator
GCA_000011085.1_ASM1108v1_03089 K23356 trmB; HTH-type transcriptional regulator, sugar sensing transcriptional regulator
GCA_000011085.1_ASM1108v1_03116 K23356 trmB; HTH-type transcriptional regulator, sugar sensing transcriptional regulator
GCA_000022205.1_ASM2220v1_03507 K06930 bat; HTH-type transcriptional regulator, bacterioopsin transcriptional activator and related proteins
GCA_000023945.1_ASM2394v1_01774 K06930 bat; HTH-type transcriptional regulator, bacterioopsin transcriptional activator and related proteins
GCA_000023965.1_ASM2396v1_00685 K06930 bat; HTH-type transcriptional regulator, bacterioopsin transcriptional activator and related proteins
GCA_000011085.1_ASM1108v1_01940 K06930 bat; HTH-type transcriptional regulator, bacterioopsin transcriptional activator and related proteins
GCA_000011085.1_ASM1108v1_03016 K06930 bat; HTH-type transcriptional regulator, bacterioopsin transcriptional activator and related proteins
GCA_000011085.1_ASM1108v1_04264 K06930 bat; HTH-type transcriptional regulator, bacterioopsin transcriptional activator and related proteins
GCA_000011085.1_ASM1108v1_03047 K02019 modE; molybdate transport system regulatory protein
GCA_000009185.1_ASM918v1_01549 K03707 tenA; thiaminase (transcriptional activator TenA) [EC:3.5.99.2]
03021 Transcription machinery [BR:ko03021]
GCA_000009185.1_ASM918v1_00176 K03124 TFIIB, GTF2B, SUA7, tfb; transcription initiation factor TFIIB
GCA_000009185.1_ASM918v1_02975 K03124 TFIIB, GTF2B, SUA7, tfb; transcription initiation factor TFIIB
GCA_000009185.1_ASM918v1_00771 K03124 TFIIB, GTF2B, SUA7, tfb; transcription initiation factor TFIIB
GCA_000009185.1_ASM918v1_01105 K10844 ERCC2, XPD; DNA excision repair protein ERCC-2 [EC:3.6.4.12]
03019 Messenger RNA biogenesis [BR:ko03019]
GCA_000009185.1_ASM918v1_00831 K00937 ppk; polyphosphate kinase [EC:2.7.4.1]
03011 Ribosome [BR:ko03011]
GCA_000009185.1_ASM918v1_02047 K02912 RP-L32e, RPL32; large subunit ribosomal protein L32e
03009 Ribosome biogenesis [BR:ko03009]
GCA_000009185.1_ASM918v1_00291 K11130 NOP10, NOLA3; H/ACA ribonucleoprotein complex subunit 3
GCA_000009185.1_ASM918v1_02055 K03538 POP4, RPP29; ribonuclease P protein subunit POP4 [EC:3.1.26.5]
GCA_000009185.1_ASM918v1_02014 K09136 ycaO; ribosomal protein S12 methylthiotransferase accessory factor
GCA_000025625.1_ASM2562v1_02485 K03665 hflX; GTPase
GCA_000009185.1_ASM918v1_00449 K22469 fau-1, aubA; probable ribonuclease FAU-1 [EC:3.1.26.-]
03016 Transfer RNA biogenesis [BR:ko03016]
GCA_000009185.1_ASM918v1_02055 K03538 POP4, RPP29; ribonuclease P protein subunit POP4 [EC:3.1.26.5]
GCA_000009185.1_ASM918v1_00055 K01867 WARS, trpS; tryptophanyl-tRNA synthetase [EC:6.1.1.2]
GCA_000009185.1_ASM918v1_00277 K09716 dtdA, GEK1; D-aminoacyl-tRNA deacylase [EC:3.1.1.96]
GCA_000011085.1_ASM1108v1_03558 K04085 tusA, sirA; tRNA 2-thiouridine synthesizing protein A [EC:2.8.1.-]
GCA_000011085.1_ASM1108v1_03561 K04085 tusA, sirA; tRNA 2-thiouridine synthesizing protein A [EC:2.8.1.-]
GCA_000011085.1_ASM1108v1_00095 K06957 tmcA; tRNA(Met) cytidine acetyltransferase [EC:2.3.1.193]
03012 Translation factors [BR:ko03012]
GCA_000009185.1_ASM918v1_00813 K03236 EIF1A; translation initiation factor 1A
03110 Chaperones and folding catalysts [BR:ko03110]
GCA_000009185.1_ASM918v1_00191 K22447 cct, ths; archaeal chaperonin
GCA_000009185.1_ASM918v1_00202 K13993 HSP20; HSP20 family protein
GCA_000009185.1_ASM918v1_02625 K13993 HSP20; HSP20 family protein
GCA_000009185.1_ASM918v1_00443 K13993 HSP20; HSP20 family protein
GCA_000023965.1_ASM2396v1_02865 K14645 K14645; serine protease [EC:3.4.21.-]
GCA_000009185.1_ASM918v1_01790 K03775 slyD; FKBP-type peptidyl-prolyl cis-trans isomerase SlyD [EC:5.2.1.8]
GCA_000009185.1_ASM918v1_00746 K07390 grxD, GLRX5; monothiol glutaredoxin
04131 Membrane trafficking [BR:ko04131]
GCA_000009185.1_ASM918v1_00631 K23541 TMEM165, GDT1; Ca2+/H+ antiporter, TMEM165/GDT1 family
GCA_000009185.1_ASM918v1_00267 K01551 arsA, ASNA1, GET3; arsenite/tail-anchored protein-transporting ATPase [EC:7.3.2.7 7.3.-.-]
GCA_000009185.1_ASM918v1_00041 K01551 arsA, ASNA1, GET3; arsenite/tail-anchored protein-transporting ATPase [EC:7.3.2.7 7.3.-.-]
03051 Proteasome [BR:ko03051]
GCA_000022205.1_ASM2220v1_01469 K03433 psmB, prcB; proteasome beta subunit [EC:3.4.25.1]
GCA_000009185.1_ASM918v1_02373 K03420 psmR; proteasome regulatory subunit
03032 DNA replication proteins [BR:ko03032]
GCA_000009185.1_ASM918v1_00259 K03469 rnhA, RNASEH1; ribonuclease HI [EC:3.1.26.4]
GCA_000009185.1_ASM918v1_02158 K10742 DNA2; DNA replication ATP-dependent helicase Dna2 [EC:3.6.4.12]
GCA_000023965.1_ASM2396v1_00446 K00558 DNMT1, dcm; DNA (cytosine-5)-methyltransferase 1 [EC:2.1.1.37]
GCA_000009185.1_ASM918v1_00291 K11130 NOP10, NOLA3; H/ACA ribonucleoprotein complex subunit 3
GCA_000009185.1_ASM918v1_02195 K10725 cdc6A; archaeal cell division control protein 6
GCA_000011085.1_ASM1108v1_01470 K10725 cdc6A; archaeal cell division control protein 6
GCA_000009185.1_ASM918v1_03020 K01972 E6.5.1.2, ligA, ligB; DNA ligase (NAD+) [EC:6.5.1.2]
GCA_000009185.1_ASM918v1_02690 K04801 rfcS; replication factor C small subunit
GCA_000011085.1_ASM1108v1_00421 K03167 top6B; DNA topoisomerase VI subunit B [EC:5.6.2.2]
GCA_000009185.1_ASM918v1_00052 K03168 topA; DNA topoisomerase I [EC:5.6.2.1]
03036 Chromosome and associated proteins [BR:ko03036]
GCA_000023965.1_ASM2396v1_00446 K00558 DNMT1, dcm; DNA (cytosine-5)-methyltransferase 1 [EC:2.1.1.37]
GCA_000022205.1_ASM2220v1_03100 K03719 lrp; Lrp/AsnC family transcriptional regulator, leucine-responsive regulatory protein
GCA_000009185.1_ASM918v1_00136 K03719 lrp; Lrp/AsnC family transcriptional regulator, leucine-responsive regulatory protein
GCA_000009185.1_ASM918v1_01828 K03719 lrp; Lrp/AsnC family transcriptional regulator, leucine-responsive regulatory protein
GCA_000009185.1_ASM918v1_02316 K03719 lrp; Lrp/AsnC family transcriptional regulator, leucine-responsive regulatory protein
GCA_000022205.1_ASM2220v1_01492 K03719 lrp; Lrp/AsnC family transcriptional regulator, leucine-responsive regulatory protein
GCA_000009185.1_ASM918v1_01791 K03609 minD; septum site-determining protein MinD
GCA_000009185.1_ASM918v1_02977 K03609 minD; septum site-determining protein MinD
GCA_000011085.1_ASM1108v1_03366 K03496 parA, soj; chromosome partitioning protein
GCA_000009185.1_ASM918v1_03063 K04763 xerD; integrase/recombinase XerD
GCA_000009185.1_ASM918v1_02181 K03593 mrp, NUBPL; ATP-binding protein involved in chromosome partitioning
03400 DNA repair and recombination proteins [BR:ko03400]
GCA_000023945.1_ASM2394v1_02649 K01669 phrB; deoxyribodipyrimidine photo-lyase [EC:4.1.99.3]
GCA_000009185.1_ASM918v1_01667 K03575 mutY; A/G-specific adenine glycosylase [EC:3.2.2.31]
GCA_000009185.1_ASM918v1_01105 K10844 ERCC2, XPD; DNA excision repair protein ERCC-2 [EC:3.6.4.12]
GCA_000011085.1_ASM1108v1_01100 K03574 mutT, NUDT15, MTH2; 8-oxo-dGTP diphosphatase [EC:3.6.1.55]
GCA_000009185.1_ASM918v1_02206 K21929 udg; uracil-DNA glycosylase [EC:3.2.2.27]
GCA_000011085.1_ASM1108v1_02485 K21929 udg; uracil-DNA glycosylase [EC:3.2.2.27]
GCA_000022205.1_ASM2220v1_00625 K21929 udg; uracil-DNA glycosylase [EC:3.2.2.27]
GCA_000011085.1_ASM1108v1_01021 K01247 alkA; DNA-3-methyladenine glycosylase II [EC:3.2.2.21]
GCA_000009185.1_ASM918v1_03020 K01972 E6.5.1.2, ligA, ligB; DNA ligase (NAD+) [EC:6.5.1.2]
GCA_000011085.1_ASM1108v1_01066 K07456 mutS2; DNA mismatch repair protein MutS2
GCA_000009185.1_ASM918v1_00516 K03572 mutL; DNA mismatch repair protein MutL
GCA_000009185.1_ASM918v1_00783 K03547 sbcD, mre11; DNA repair protein SbcD/Mre11
GCA_000009185.1_ASM918v1_03013 K03552 hjr; holliday junction resolvase Hjr [EC:3.1.22.4]
GCA_000009185.1_ASM918v1_00052 K03168 topA; DNA topoisomerase I [EC:5.6.2.1]
GCA_000023945.1_ASM2394v1_02384 K00525 E1.17.4.1A, nrdA, nrdE; ribonucleoside-diphosphate reductase alpha chain [EC:1.17.4.1]
03029 Mitochondrial biogenesis [BR:ko03029]
GCA_000009185.1_ASM918v1_02055 K03538 POP4, RPP29; ribonuclease P protein subunit POP4 [EC:3.1.26.5]
GCA_000009185.1_ASM918v1_00746 K07390 grxD, GLRX5; monothiol glutaredoxin
GCA_000009185.1_ASM918v1_02181 K03593 mrp, NUBPL; ATP-binding protein involved in chromosome partitioning
GCA_000009185.1_ASM918v1_00651 K02257 COX10, ctaB, cyoE; heme o synthase [EC:2.5.1.141]
GCA_000009185.1_ASM918v1_01553 K07152 SCO1; protein SCO1
09183 Protein families: signaling and cellular processes
02000 Transporters [BR:ko02000]
GCA_000009185.1_ASM918v1_01743 K02012 afuA, fbpA; iron(III) transport system substrate-binding protein
GCA_000009185.1_ASM918v1_01742 K02011 afuB, fbpB; iron(III) transport system permease protein
GCA_000011085.1_ASM1108v1_00138 K02064 thiB, tbpA; thiamine transport system substrate-binding protein
GCA_000009185.1_ASM918v1_02663 K11071 potB; spermidine/putrescine transport system permease protein
GCA_000009185.1_ASM918v1_01115 K10112 msmX, msmK, malK, sugC, ggtA, msiK; multiple sugar transport system ATP-binding protein
GCA_000011085.1_ASM1108v1_00029 K10112 msmX, msmK, malK, sugC, ggtA, msiK; multiple sugar transport system ATP-binding protein
GCA_000011085.1_ASM1108v1_02208 K10112 msmX, msmK, malK, sugC, ggtA, msiK; multiple sugar transport system ATP-binding protein
GCA_000011085.1_ASM1108v1_00850 K17315 gtsA, glcE; glucose/mannose transport system substrate-binding protein
GCA_000011085.1_ASM1108v1_00027 K17316 gtsB, glcF; glucose/mannose transport system permease protein
GCA_000011085.1_ASM1108v1_00028 K17317 gtsC, glcG; glucose/mannose transport system permease protein
GCA_000009185.1_ASM918v1_01634 K07335 bmpA, bmpB, tmpC; basic membrane protein A and related proteins
GCA_000009185.1_ASM918v1_01636 K23535 nupB; general nucleoside transport system permease protein
GCA_000009185.1_ASM918v1_01637 K23536 nupC; general nucleoside transport system permease protein
GCA_000009185.1_ASM918v1_01117 K02025 ABC.MS.P; multiple sugar transport system permease protein
GCA_000011085.1_ASM1108v1_00857 K02025 ABC.MS.P; multiple sugar transport system permease protein
GCA_000009185.1_ASM918v1_01116 K02026 ABC.MS.P1; multiple sugar transport system permease protein
GCA_000011085.1_ASM1108v1_00856 K02026 ABC.MS.P1; multiple sugar transport system permease protein
GCA_000009185.1_ASM918v1_00534 K02040 pstS; phosphate transport system substrate-binding protein
GCA_000011085.1_ASM1108v1_01405 K02038 pstA; phosphate transport system permease protein
GCA_000009185.1_ASM918v1_00532 K02038 pstA; phosphate transport system permease protein
GCA_000009185.1_ASM918v1_00432 K02044 phnD; phosphonate transport system substrate-binding protein
GCA_000009185.1_ASM918v1_00430 K02042 phnE; phosphonate transport system permease protein
GCA_000009185.1_ASM918v1_00431 K02041 phnC; phosphonate transport system ATP-binding protein [EC:7.3.2.2]
GCA_000009185.1_ASM918v1_02447 K01999 livK; branched-chain amino acid transport system substrate-binding protein
GCA_000011085.1_ASM1108v1_00519 K01999 livK; branched-chain amino acid transport system substrate-binding protein
GCA_000009185.1_ASM918v1_00696 K01999 livK; branched-chain amino acid transport system substrate-binding protein
GCA_000009185.1_ASM918v1_01360 K01997 livH; branched-chain amino acid transport system permease protein
GCA_000011085.1_ASM1108v1_00522 K01997 livH; branched-chain amino acid transport system permease protein
GCA_000009185.1_ASM918v1_01359 K01998 livM; branched-chain amino acid transport system permease protein
GCA_000011085.1_ASM1108v1_00523 K01998 livM; branched-chain amino acid transport system permease protein
GCA_000011085.1_ASM1108v1_02326 K01998 livM; branched-chain amino acid transport system permease protein
GCA_000009185.1_ASM918v1_02025 K01996 livF; branched-chain amino acid transport system ATP-binding protein
GCA_000009185.1_ASM918v1_00692 K01996 livF; branched-chain amino acid transport system ATP-binding protein
GCA_000023945.1_ASM2394v1_01324 K02035 ABC.PE.S; peptide/nickel transport system substrate-binding protein
GCA_000023965.1_ASM2396v1_01603 K02035 ABC.PE.S; peptide/nickel transport system substrate-binding protein
GCA_000009185.1_ASM918v1_01663 K02035 ABC.PE.S; peptide/nickel transport system substrate-binding protein
GCA_000009185.1_ASM918v1_00351 K02035 ABC.PE.S; peptide/nickel transport system substrate-binding protein
GCA_000009185.1_ASM918v1_00545 K02035 ABC.PE.S; peptide/nickel transport system substrate-binding protein
GCA_000022205.1_ASM2220v1_00139 K02035 ABC.PE.S; peptide/nickel transport system substrate-binding protein
GCA_000022205.1_ASM2220v1_00689 K02035 ABC.PE.S; peptide/nickel transport system substrate-binding protein
GCA_000025325.1_ASM2532v1_01428 K02033 ABC.PE.P; peptide/nickel transport system permease protein
GCA_000009185.1_ASM918v1_00350 K02033 ABC.PE.P; peptide/nickel transport system permease protein
GCA_000009185.1_ASM918v1_00544 K02033 ABC.PE.P; peptide/nickel transport system permease protein
GCA_000022205.1_ASM2220v1_00690 K02033 ABC.PE.P; peptide/nickel transport system permease protein
GCA_000023945.1_ASM2394v1_02641 K02034 ABC.PE.P1; peptide/nickel transport system permease protein
GCA_000023965.1_ASM2396v1_01601 K02034 ABC.PE.P1; peptide/nickel transport system permease protein
GCA_000009185.1_ASM918v1_01661 K02034 ABC.PE.P1; peptide/nickel transport system permease protein
GCA_000025325.1_ASM2532v1_01427 K02034 ABC.PE.P1; peptide/nickel transport system permease protein
GCA_000009185.1_ASM918v1_00349 K02034 ABC.PE.P1; peptide/nickel transport system permease protein
GCA_000009185.1_ASM918v1_00543 K02034 ABC.PE.P1; peptide/nickel transport system permease protein
GCA_000022205.1_ASM2220v1_00691 K02034 ABC.PE.P1; peptide/nickel transport system permease protein
GCA_000009185.1_ASM918v1_00348 K02031 ddpD; peptide/nickel transport system ATP-binding protein
GCA_000009185.1_ASM918v1_00541 K02032 ddpF; peptide/nickel transport system ATP-binding protein
GCA_000011085.1_ASM1108v1_00836 K02016 ABC.FEV.S; iron complex transport system substrate-binding protein
GCA_000011085.1_ASM1108v1_04155 K02016 ABC.FEV.S; iron complex transport system substrate-binding protein
GCA_000011085.1_ASM1108v1_00458 K09815 znuA; zinc transport system substrate-binding protein
GCA_000009185.1_ASM918v1_02988 K16783 bioN; biotin transport system permease protein
GCA_000011085.1_ASM1108v1_04253 K19341 nosY; Cu-processing system permease protein
GCA_000011085.1_ASM1108v1_04254 K19340 nosF; Cu-processing system ATP-binding protein
GCA_000011085.1_ASM1108v1_00611 K02004 ABC.CD.P; putative ABC transport system permease protein
GCA_000023945.1_ASM2394v1_00902 K01992 ABC-2.P; ABC-2 type transport system permease protein
GCA_000009185.1_ASM918v1_00166 K01992 ABC-2.P; ABC-2 type transport system permease protein
GCA_000009185.1_ASM918v1_00337 K01992 ABC-2.P; ABC-2 type transport system permease protein
GCA_000009185.1_ASM918v1_00336 K01990 ABC-2.A; ABC-2 type transport system ATP-binding protein
GCA_000009185.1_ASM918v1_00552 K08177 oxlT; MFS transporter, OFA family, oxalate/formate antiporter
GCA_000009185.1_ASM918v1_01377 K02575 NRT, narK, nrtP, nasA; MFS transporter, NNP family, nitrate/nitrite transporter
GCA_000009185.1_ASM918v1_00530 K02575 NRT, narK, nrtP, nasA; MFS transporter, NNP family, nitrate/nitrite transporter
GCA_000022205.1_ASM2220v1_02621 K08221 yitG, ymfD, yfmO; MFS transporter, ACDE family, multidrug resistance protein
GCA_000009185.1_ASM918v1_01923 K08483 ptsI; phosphoenolpyruvate-protein phosphotransferase (PTS system enzyme I) [EC:2.7.3.9]
GCA_000009185.1_ASM918v1_01922 K02784 ptsH; phosphocarrier protein HPr
GCA_000009185.1_ASM918v1_01885 K05881 dhaM; phosphoenolpyruvate---glycerone phosphotransferase subunit DhaM [EC:2.7.1.121]
GCA_000011085.1_ASM1108v1_03203 K10716 kch, trkA, mthK, pch; voltage-gated potassium channel
GCA_000009185.1_ASM918v1_02704 K07244 K07244; mgtE-like transporter
GCA_000009185.1_ASM918v1_02304 K06199 crcB, FEX; fluoride exporter
GCA_000009185.1_ASM918v1_02311 K17713 bamB; outer membrane protein assembly factor BamB
GCA_000011085.1_ASM1108v1_00122 K07238 TC.ZIP, zupT, ZRT3, ZIP2; zinc transporter, ZIP family
GCA_000011085.1_ASM1108v1_02095 K07238 TC.ZIP, zupT, ZRT3, ZIP2; zinc transporter, ZIP family
GCA_000009185.1_ASM918v1_01400 K11741 sugE; quaternary ammonium compound-resistance protein SugE
GCA_000011085.1_ASM1108v1_04423 K08978 TC.BAT1; bacterial/archaeal transporter family protein
GCA_000022205.1_ASM2220v1_01016 K08978 TC.BAT1; bacterial/archaeal transporter family protein
GCA_000025325.1_ASM2532v1_00071 K03298 TC.DME; drug/metabolite transporter, DME family
GCA_000025325.1_ASM2532v1_04502 K03299 TC.GNTP; gluconate:H+ symporter, GntP family
GCA_000009185.1_ASM918v1_00855 K02168 betT, betS; choline/glycine/proline betaine transport protein
GCA_000011085.1_ASM1108v1_00648 K07301 yrbG; cation:H+ antiporter
GCA_000025325.1_ASM2532v1_01967 K11928 putP; sodium/proline symporter
GCA_000011085.1_ASM1108v1_00135 K03315 nhaC; Na+:H+ antiporter, NhaC family
GCA_000009185.1_ASM918v1_00146 K03499 trkA, ktrA; trk system potassium uptake protein
GCA_000009185.1_ASM918v1_00388 K03499 trkA, ktrA; trk system potassium uptake protein
GCA_000009185.1_ASM918v1_00267 K01551 arsA, ASNA1, GET3; arsenite/tail-anchored protein-transporting ATPase [EC:7.3.2.7 7.3.-.-]
GCA_000009185.1_ASM918v1_00041 K01551 arsA, ASNA1, GET3; arsenite/tail-anchored protein-transporting ATPase [EC:7.3.2.7 7.3.-.-]
GCA_000025325.1_ASM2532v1_04061 K03325 ACR3, arsB; arsenite transporter
GCA_000009185.1_ASM918v1_00759 K05566 mnhB, mrpB; multicomponent Na+:H+ antiporter subunit B
GCA_000009185.1_ASM918v1_00760 K05566 mnhB, mrpB; multicomponent Na+:H+ antiporter subunit B
GCA_000009185.1_ASM918v1_00761 K05567 mnhC, mrpC; multicomponent Na+:H+ antiporter subunit C
GCA_000009185.1_ASM918v1_00762 K05568 mnhD, mrpD; multicomponent Na+:H+ antiporter subunit D
GCA_000009185.1_ASM918v1_00763 K05568 mnhD, mrpD; multicomponent Na+:H+ antiporter subunit D
GCA_000009185.1_ASM918v1_00764 K05568 mnhD, mrpD; multicomponent Na+:H+ antiporter subunit D
GCA_000009185.1_ASM918v1_00756 K05569 mnhE, mrpE; multicomponent Na+:H+ antiporter subunit E
GCA_000011085.1_ASM1108v1_04320 K16695 wzxC; lipopolysaccharide exporter
GCA_000011085.1_ASM1108v1_02678 K09125 yhhQ; queuosine precursor transporter
GCA_000009185.1_ASM918v1_00631 K23541 TMEM165, GDT1; Ca2+/H+ antiporter, TMEM165/GDT1 family
GCA_000011085.1_ASM1108v1_03539 K01604 mmdA; methylmalonyl-CoA decarboxylase subunit alpha [EC:7.2.4.3]
GCA_000009185.1_ASM918v1_01555 K06196 ccdA; cytochrome c-type biogenesis protein
02044 Secretion system [BR:ko02044]
GCA_000011085.1_ASM1108v1_02047 K07329 flaF; archaeal flagellar protein FlaF
GCA_000011085.1_ASM1108v1_01160 K07332 flaI; archaeal flagellar protein FlaI
GCA_000009185.1_ASM918v1_03006 K03118 tatC; sec-independent protein translocase protein TatC
02035 Bacterial motility proteins [BR:ko02035]
GCA_000011085.1_ASM1108v1_01168 K03410 cheC; chemotaxis protein CheC
GCA_000011085.1_ASM1108v1_00644 K03406 mcp; methyl-accepting chemotaxis protein
GCA_000011085.1_ASM1108v1_01651 K03406 mcp; methyl-accepting chemotaxis protein
GCA_000011085.1_ASM1108v1_00171 K06595 hemAT; heam-based aerotactic trancducer
GCA_000011085.1_ASM1108v1_02047 K07329 flaF; archaeal flagellar protein FlaF
GCA_000011085.1_ASM1108v1_01160 K07332 flaI; archaeal flagellar protein FlaI
04812 Cytoskeleton proteins [BR:ko04812]
GCA_000011085.1_ASM1108v1_03105 K22222 cetZ; tubulin-like protein CetZ
GCA_000009185.1_ASM918v1_01791 K03609 minD; septum site-determining protein MinD
GCA_000009185.1_ASM918v1_02977 K03609 minD; septum site-determining protein MinD
GCA_000011085.1_ASM1108v1_03366 K03496 parA, soj; chromosome partitioning protein
04147 Exosome [BR:ko04147]
GCA_000187225.2_ASM18722v1_00429 K01273 DPEP; membrane dipeptidase [EC:3.4.13.19]
GCA_000011085.1_ASM1108v1_04258 K00088 IMPDH, guaB; IMP dehydrogenase [EC:1.1.1.205]
GCA_000011085.1_ASM1108v1_01006 K01897 ACSL, fadD; long-chain acyl-CoA synthetase [EC:6.2.1.3]
GCA_000011085.1_ASM1108v1_02036 K17285 SELENBP1; methanethiol oxidase [EC:1.8.3.4]
GCA_000009185.1_ASM918v1_02495 K00759 APRT, apt; adenine phosphoribosyltransferase [EC:2.4.2.7]
GCA_000009185.1_ASM918v1_00819 K00864 glpK, GK; glycerol kinase [EC:2.7.1.30]
GCA_000011085.1_ASM1108v1_02939 K03522 fixB, etfA; electron transfer flavoprotein alpha subunit
02048 Prokaryotic defense system [BR:ko02048]
GCA_000011085.1_ASM1108v1_03802 K09951 cas2; CRISPR-associated protein Cas2
GCA_000011085.1_ASM1108v1_03799 K07012 cas3; CRISPR-associated endonuclease/helicase Cas3 [EC:3.1.-.- 3.6.4.-]
GCA_000011085.1_ASM1108v1_03800 K07464 cas4; CRISPR-associated exonuclease Cas4 [EC:3.1.12.1]
GCA_000011085.1_ASM1108v1_03795 K19091 cas6; CRISPR-associated endoribonuclease Cas6 [EC:3.1.-.-]
GCA_000011085.1_ASM1108v1_03797 K19115 csh2; CRISPR-associated protein Csh2
GCA_000011085.1_ASM1108v1_03798 K19116 cas5h; CRISPR-associated protein Cas5h
GCA_000023945.1_ASM2394v1_00105 K01153 hsdR; type I restriction enzyme, R subunit [EC:3.1.21.3]
GCA_000023945.1_ASM2394v1_00107 K03427 hsdM; type I restriction enzyme M protein [EC:2.1.1.72]
GCA_000023965.1_ASM2396v1_00446 K00558 DNMT1, dcm; DNA (cytosine-5)-methyltransferase 1 [EC:2.1.1.37]
GCA_000009185.1_ASM918v1_01368 K07171 mazF, ndoA, chpA; mRNA interferase MazF [EC:3.1.-.-]
00537 Glycosylphosphatidylinositol (GPI)-anchored proteins [BR:ko00537]
GCA_000187225.2_ASM18722v1_00429 K01273 DPEP; membrane dipeptidase [EC:3.4.13.19]
01504 Antimicrobial resistance genes [BR:ko01504]
GCA_000011085.1_ASM1108v1_01853 K00662 aacC; aminoglycoside 3-N-acetyltransferase [EC:2.3.1.81]
09190 Not Included in Pathway or Brite
09191 Unclassified: metabolism
99980 Enzymes with EC numbers
GCA_000011085.1_ASM1108v1_02312 K17064 ddh; D-2-hydroxyacid dehydrogenase (NADP+) [EC:1.1.1.272]
GCA_000011085.1_ASM1108v1_01567 K06222 dkgB; 2,5-diketo-D-gluconate reductase B [EC:1.1.1.346]
GCA_000009185.1_ASM918v1_00601 K06222 dkgB; 2,5-diketo-D-gluconate reductase B [EC:1.1.1.346]
GCA_000022205.1_ASM2220v1_01186 K06222 dkgB; 2,5-diketo-D-gluconate reductase B [EC:1.1.1.346]
GCA_000025325.1_ASM2532v1_01452 K21416 acoA; acetoin:2,6-dichlorophenolindophenol oxidoreductase subunit alpha [EC:1.1.1.-]
GCA_000025325.1_ASM2532v1_01453 K21417 acoB; acetoin:2,6-dichlorophenolindophenol oxidoreductase subunit beta [EC:1.1.1.-]
GCA_000011085.1_ASM1108v1_01789 K23107 yajO; 1-deoxyxylulose-5-phosphate synthase [EC:1.1.-.-]
GCA_000009185.1_ASM918v1_02136 K00311 ETFDH; electron-transferring-flavoprotein dehydrogenase [EC:1.5.5.1]
GCA_000011085.1_ASM1108v1_00088 K00313 fixC; electron transfer flavoprotein-quinone oxidoreductase [EC:1.5.5.-]
GCA_000009185.1_ASM918v1_02377 K18208 RNLS; renalase [EC:1.6.3.5]
GCA_000009185.1_ASM918v1_01112 K00344 qor, CRYZ; NADPH:quinone reductase [EC:1.6.5.5]
GCA_000025325.1_ASM2532v1_02434 K00344 qor, CRYZ; NADPH:quinone reductase [EC:1.6.5.5]
GCA_000011085.1_ASM1108v1_01425 K00359 qorA; NADPH:quinone reductase [EC:1.6.5.5]
GCA_000009185.1_ASM918v1_00313 K07393 ECM4, yqjG; glutathionyl-hydroquinone reductase [EC:1.8.5.7]
GCA_000025325.1_ASM2532v1_04040 K00433 cpo; non-heme chloroperoxidase [EC:1.11.1.10]
GCA_000009185.1_ASM918v1_01085 K03564 BCP, PRXQ, DOT5; thioredoxin-dependent peroxiredoxin [EC:1.11.1.24]
GCA_000009185.1_ASM918v1_03029 K24129 K24129; glutaredoxin-dependent peroxiredoxin [EC:1.11.1.25]
GCA_000196895.1_ASM19689v1_00831 K24129 K24129; glutaredoxin-dependent peroxiredoxin [EC:1.11.1.25]
GCA_000022205.1_ASM2220v1_00099 K20938 ladA; long-chain alkane monooxygenase [EC:1.14.14.28]
GCA_000011085.1_ASM1108v1_03501 K23464 tgnB; flavin-dependent trigonelline monooxygenase, oxygenase component [EC:1.14.14.-]
GCA_000009185.1_ASM918v1_01476 K07588 argK; LAO/AO transport system kinase [EC:2.7.-.-]
GCA_000011085.1_ASM1108v1_01904 K07107 ybgC; acyl-CoA thioester hydrolase [EC:3.1.2.-]
GCA_000009185.1_ASM918v1_02476 K07313 pphA; serine/threonine protein phosphatase 1 [EC:3.1.3.16]
GCA_000009185.1_ASM918v1_02655 K01174 nuc; micrococcal nuclease [EC:3.1.31.1]
GCA_000023965.1_ASM2396v1_03355 K22278 pgdA; peptidoglycan-N-acetylglucosamine deacetylase [EC:3.5.1.104]
GCA_000011085.1_ASM1108v1_04434 K09022 ridA, tdcF, RIDA; 2-iminobutanoate/2-iminopropanoate deaminase [EC:3.5.99.10]
GCA_000009185.1_ASM918v1_02422 K03924 moxR; MoxR-like ATPase [EC:3.6.3.-]
GCA_000009185.1_ASM918v1_00190 K22205 K22205; S-adenosyl-L-methionine hydrolase (adenosine-forming) [EC:3.13.1.8]
GCA_000009185.1_ASM918v1_01167 K19802 ycjG, ykfB; L-Ala-D/L-Glu epimerase [EC:5.1.1.20]
GCA_000009185.1_ASM918v1_00975 K19802 ycjG, ykfB; L-Ala-D/L-Glu epimerase [EC:5.1.1.20]
GCA_000011085.1_ASM1108v1_02098 K18237 K18237; ribose 1,5-bisphosphate isomerase [EC:5.3.1.29]
GCA_000022205.1_ASM2220v1_01921 K17810 asl; D-aspartate ligase [EC:6.3.1.12]
GCA_000011085.1_ASM1108v1_01070 K01533 copB; P-type Cu2+ transporter [EC:7.2.2.9]
99981 Carbohydrate metabolism
GCA_000011085.1_ASM1108v1_04135 K00782 lldG; L-lactate dehydrogenase complex protein LldG
99982 Energy metabolism
GCA_000009185.1_ASM918v1_00020 K05337 fer; ferredoxin
GCA_000011085.1_ASM1108v1_00086 K03521 fixA, etfB; electron transfer flavoprotein beta subunit
GCA_000011085.1_ASM1108v1_02940 K03521 fixA, etfB; electron transfer flavoprotein beta subunit
GCA_000011085.1_ASM1108v1_00259 K09165 K09165; dodecin
99999 Others
GCA_000009185.1_ASM918v1_03014 K15977 K15977; putative oxidoreductase
GCA_000011085.1_ASM1108v1_00383 K15977 K15977; putative oxidoreductase
GCA_000011085.1_ASM1108v1_01084 K06999 K06999; phospholipase/carboxylesterase
09192 Unclassified: genetic information processing
99973 Transcription
GCA_000025325.1_ASM2532v1_03584 K03704 cspA; cold shock protein
GCA_000009185.1_ASM918v1_01859 K07744 K07744; transcriptional regulator
99975 Protein processing
GCA_000009185.1_ASM918v1_02364 K07400 nfuA; Fe/S biogenesis protein NfuA
GCA_000011085.1_ASM1108v1_00043 K07401 K07401; selenoprotein W-related protein
99976 Replication and repair
GCA_000009185.1_ASM918v1_02997 K07461 K07461; putative endonuclease
GCA_000009185.1_ASM918v1_00016 K07496 K07496; putative transposase
GCA_000009185.1_ASM918v1_01733 K07496 K07496; putative transposase
09193 Unclassified: signaling and cellular processes
99977 Transport
GCA_000009185.1_ASM918v1_00511 K21990 yfdC; formate-nitrite transporter family protein
GCA_000022205.1_ASM2220v1_01942 K03294 TC.APA; basic amino acid/polyamine antiporter, APA family
GCA_000009185.1_ASM918v1_03026 K03306 TC.PIT; inorganic phosphate transporter, PiT family
GCA_000011085.1_ASM1108v1_02504 K03306 TC.PIT; inorganic phosphate transporter, PiT family
GCA_000009185.1_ASM918v1_02605 K03307 TC.SSS; solute:Na+ symporter, SSS family
GCA_000011085.1_ASM1108v1_04224 K03308 TC.NSS; neurotransmitter:Na+ symporter, NSS family
GCA_000187225.2_ASM18722v1_01474 K03316 TC.CPA1; monovalent cation:H+ antiporter, CPA1 family
99978 Cell growth
GCA_000009185.1_ASM918v1_02246 K06415 spoVR; stage V sporulation protein R
99993 Cell motility
GCA_000011085.1_ASM1108v1_02067 K09156 cheF; taxis protein CheF
GCA_000009185.1_ASM918v1_02520 K23255 pilA; archaeal type IV pilus assembly protein PilA
99995 Signaling proteins
GCA_000009185.1_ASM918v1_00042 K06200 cstA; carbon starvation protein
GCA_000009185.1_ASM918v1_02251 K07180 prkA; serine protein kinase
99992 Structural proteins
GCA_000009185.1_ASM918v1_00875 K23262 gvpA; gas vesicle structural protein
99994 Others
GCA_000011085.1_ASM1108v1_02830 K07228 K07228; TrkA domain protein
GCA_000011085.1_ASM1108v1_04251 K19342 nosL; copper chaperone NosL
09194 Poorly characterized
99996 General function prediction only
GCA_000011085.1_ASM1108v1_02571 K06886 glbN; hemoglobin
GCA_000009185.1_ASM918v1_00498 K07038 K07038; inner membrane protein
GCA_000025325.1_ASM2532v1_01651 K07058 K07058; membrane protein
GCA_000011085.1_ASM1108v1_01873 K07058 K07058; membrane protein
GCA_000011085.1_ASM1108v1_02611 K07058 K07058; membrane protein
GCA_000009185.1_ASM918v1_02594 K07113 fxsA; UPF0716 protein FxsA
GCA_000009185.1_ASM918v1_00425 K11777 K11777; HAD superfamily phosphatase
GCA_000009185.1_ASM918v1_00598 K08975 K08975; putative membrane protein
GCA_000009185.1_ASM918v1_02103 K08976 K08976; putative membrane protein
GCA_000009185.1_ASM918v1_00628 K08976 K08976; putative membrane protein
99997 Function unknown
GCA_000011085.1_ASM1108v1_00269 K06869 K06869; uncharacterized protein
GCA_000009185.1_ASM918v1_02595 K06888 K06888; uncharacterized protein
GCA_000022205.1_ASM2220v1_02064 K06889 K06889; uncharacterized protein
GCA_000009185.1_ASM918v1_00985 K06929 K06929; uncharacterized protein
GCA_000009185.1_ASM918v1_01727 K06971 K06971; uncharacterized protein
GCA_000011085.1_ASM1108v1_01023 K06987 K06987; uncharacterized protein
GCA_000009185.1_ASM918v1_00848 K06987 K06987; uncharacterized protein
GCA_000023945.1_ASM2394v1_02606 K07003 K07003; uncharacterized protein
GCA_000011085.1_ASM1108v1_02419 K07005 K07005; uncharacterized protein
GCA_000011085.1_ASM1108v1_04245 K07005 K07005; uncharacterized protein
GCA_000009185.1_ASM918v1_02279 K07018 K07018; uncharacterized protein
GCA_000009185.1_ASM918v1_02212 K07045 K07045; uncharacterized protein
GCA_000011085.1_ASM1108v1_01703 K07045 K07045; uncharacterized protein
GCA_000011085.1_ASM1108v1_03535 K07045 K07045; uncharacterized protein
GCA_000009185.1_ASM918v1_00187 K07052 K07052; uncharacterized protein
GCA_000009185.1_ASM918v1_02339 K07052 K07052; uncharacterized protein
GCA_000011085.1_ASM1108v1_02728 K07052 K07052; uncharacterized protein
GCA_000011085.1_ASM1108v1_03375 K07052 K07052; uncharacterized protein
GCA_000009185.1_ASM918v1_02790 K07065 K07065; uncharacterized protein
GCA_000011085.1_ASM1108v1_00449 K07069 K07069; uncharacterized protein
GCA_000011085.1_ASM1108v1_03962 K07089 K07089; uncharacterized protein
GCA_000011085.1_ASM1108v1_03568 K07090 K07090; uncharacterized protein
GCA_000009185.1_ASM918v1_00078 K07097 K07097; uncharacterized protein
GCA_000011085.1_ASM1108v1_03563 K07112 K07112; uncharacterized protein
GCA_000011085.1_ASM1108v1_03564 K07112 K07112; uncharacterized protein
GCA_000009185.1_ASM918v1_01420 K07140 K07140; uncharacterized protein
GCA_000009185.1_ASM918v1_03060 K07163 K07163; uncharacterized protein
GCA_000011085.1_ASM1108v1_02115 K09006 K09006; uncharacterized protein
GCA_000009185.1_ASM918v1_01551 K09164 K09164; uncharacterized protein
GCA_000009185.1_ASM918v1_01955 K09164 K09164; uncharacterized protein
GCA_000009185.1_ASM918v1_00566 K09166 K09166; uncharacterized protein
GCA_000009185.1_ASM918v1_01452 K09190 K09190; uncharacterized protein
GCA_000009185.1_ASM918v1_01779 K09731 K09731; uncharacterized protein
GCA_000009185.1_ASM918v1_02296 K09736 K09736; uncharacterized protein
GCA_000009185.1_ASM918v1_01587 K09746 K09746; uncharacterized protein
GCA_000009185.1_ASM918v1_02254 K09763 K09763; uncharacterized protein
GCA_000009185.1_ASM918v1_02248 K09786 K09786; uncharacterized protein
GCA_000011085.1_ASM1108v1_01071 K09792 K09792; uncharacterized protein
GCA_000023945.1_ASM2394v1_02376 K09946 K09946; uncharacterized protein
