# Supplementary material for: Pan-genome analysis and ancestral state reconstruction of class halobacteria: probability of a new super-order
Source: Sci Rep. 2020 Dec 3;10:21205. doi: 10.1038/s41598-020-77723-6 (PMC7713125; doi:10.1038/s41598-020-77723-6)
Supplement: Supplementary file 5 — Supplementary Information 5. [file 41598_2020_77723_MOESM5_ESM.xlsx]

## Sheet: Sheet1
Supplementary Table S8 ANCESTRAL GENES TRANSFERED FROM EUBACTERIA(sheet 1)
TITLE	E VAKUE	COG ID
GCA_000009185.1_ASM918v1_00106 putative NH(3)-dependent NAD(+) synthetase	1.19028e-84	COG0171
GCA_000009185.1_ASM918v1_00119 thiamine monophosphate kinase	7.89775e-81	COG0611
GCA_000009185.1_ASM918v1_02180 molybdenum cofactor biosynthesis protein A	2.88013e-110	COG2896
GCA_000025325.1_ASM2532v1_04390 Acetyl-coenzyme A synthetase	8.55274e-142	COG0365
GCA_000009185.1_ASM918v1_02237 Bifunctional protein GlmU	7.2679e-88	COG1208
GCA_000009185.1_ASM918v1_02261 2-phospho-L-lactate transferase	7.55703e-60	COG0391
GCA_000009185.1_ASM918v1_02269 putative peroxiredoxin	9.92003e-46	COG1225
GCA_000009185.1_ASM918v1_02270 dihydroxy-acid dehydratase	0	COG0129
GCA_000009185.1_ASM918v1_02271 Molybdopterin adenylyltransferase	1.58068e-50	COG0521
GCA_000009185.1_ASM918v1_02278 phage shock protein PspA	7.61418e-32	COG1842
GCA_000009185.1_ASM918v1_02320 Zinc metalloprotease	7.89102e-37	COG1994
GCA_000009185.1_ASM918v1_02326 DNA double-strand break repair Rad50 ATPase	0	COG0178
GCA_000009185.1_ASM918v1_01173 protease 4	1.77619e-54	COG0616
GCA_000009185.1_ASM918v1_02349 ABC-2 type transporter	2.52894e-10	COG0842
GCA_000009185.1_ASM918v1_02350 putative ABC transporter ATP-binding protein	2.28977e-98	COG1131
GCA_000009185.1_ASM918v1_02361 VCP-like ATPase	6.10363e-67	COG0464
GCA_000009185.1_ASM918v1_02376 putative N-acetyltransferase	3.99784e-26	COG0456
GCA_000009185.1_ASM918v1_02381 peptidyl-prolyl cis-trans isomerase A (rotamase A)	5.22184e-67	COG0652
GCA_000009185.1_ASM918v1_02384 FO synthase subunit 1	4.50255e-81	COG1060
GCA_000009185.1_ASM918v1_02389 phosphoribosylformylglycinamidine synthase subunit PurS	2.29893e-32	COG1828
GCA_000009185.1_ASM918v1_02390 phosphoribosylformylglycinamidine synthase I	1.22513e-102	COG0047
GCA_000009185.1_ASM918v1_02412 putative GTP-binding protein EngB	5.80342e-56	COG0218
GCA_000009185.1_ASM918v1_02432 Anthranilate synthase component 1	4.45386e-154	COG0147
GCA_000023945.1_ASM2394v1_00484 Bifunctional protein GlmU	2.09952e-22	COG0110
GCA_000009185.1_ASM918v1_02433 N-(5'-phosphoribosyl)anthranilate isomerase	2.3321e-55	COG0135
GCA_000009185.1_ASM918v1_02434 Anthranilate phosphoribosyltransferase	2.18645e-128	COG0547
GCA_000009185.1_ASM918v1_02436 Protein ArsC	1.3503e-18	COG0394
GCA_000009185.1_ASM918v1_02441 hypothetical protein	7.67448e-95	COG1641
GCA_000009185.1_ASM918v1_02445 exoribonuclease R	1.76782e-110	COG0557
GCA_000009185.1_ASM918v1_02460 GMP synthase [glutamine-hydrolyzing] subunit B	2.69904e-166	COG0519
GCA_000009185.1_ASM918v1_02461 CTP synthase	0	COG0504
GCA_000009185.1_ASM918v1_00250 hypothetical protein	1.11802e-91	COG1796
GCA_000009185.1_ASM918v1_02471 Deoxyribose-phosphate aldolase	2.27272e-71	COG0274
GCA_000009185.1_ASM918v1_02479 Isocitrate dehydrogenase [NADP]	0	COG0538
GCA_000023945.1_ASM2394v1_00485 UDP-4-amino-4-deoxy-L-arabinose--oxoglutarate aminotransferase	4.59203e-142	COG0399
GCA_000009185.1_ASM918v1_02482 3-hydroxy-3-methylglutaryl-coenzyme A reductase	1.02625e-141	COG1257
GCA_000009185.1_ASM918v1_02483 Quinolinate synthase A	2.49566e-126	COG0379
GCA_000009185.1_ASM918v1_02485 nicotinate-nucleotide pyrophosphorylase	1.35838e-107	COG0157
GCA_000009185.1_ASM918v1_02494 Permease family protein	8.06778e-116	COG2252
GCA_000009185.1_ASM918v1_02496 Orotate phosphoribosyltransferase	5.69328e-59	COG0461
GCA_000009185.1_ASM918v1_02501 branched-chain amino acid aminotransferase	7.43944e-100	COG0115
GCA_000009185.1_ASM918v1_02512 V-type ATP synthase alpha chain	0	COG1155
GCA_000009185.1_ASM918v1_02523 Short chain isoprenyl diphosphate synthase	1.39966e-69	COG0142
GCA_000025625.1_ASM2562v1_02384 hypothetical protein	2.32254e-62	COG3246
GCA_000009185.1_ASM918v1_02589 Pyruvate carboxylase subunit A	0	COG0458
GCA_000009185.1_ASM918v1_02601 Homoserine kinase	3.88399e-65	COG0083
GCA_000009185.1_ASM918v1_02602 Pyridoxal biosynthesis lyase PdxS	0	COG0214
GCA_000009185.1_ASM918v1_02611 Tritrans,polycis-undecaprenyl-diphosphate synthase (GGDP specific)	1.67471e-95	COG0020
GCA_000009185.1_ASM918v1_02616 Glutamyl-tRNA reductase	2.25961e-113	COG0373
GCA_000009185.1_ASM918v1_02621 pterin-4-alpha-carbinolamine dehydratase	4.15031e-28	COG2154
GCA_000009185.1_ASM918v1_02624 molybdopterin biosynthesis protein MoeA	5.24875e-131	COG0303
GCA_000009185.1_ASM918v1_02629 agmatinase	6.03442e-52	COG0010
GCA_000009185.1_ASM918v1_02630 5'-nucleotidase SurE1	9.54557e-61	COG0496
GCA_000009185.1_ASM918v1_02634 HTH-type transcriptional regulator LrpA	1.45706e-28	COG1522
GCA_000009185.1_ASM918v1_02637 chorismate synthase	0	COG0082
GCA_000009185.1_ASM918v1_01182 N-ethylammeline chlorohydrolase	3.89617e-120	COG0402
GCA_000009185.1_ASM918v1_02638 3-phosphoshikimate 1-carboxyvinyltransferase	3.77271e-137	COG0128
GCA_000009185.1_ASM918v1_00027 Phosphoribosyl-AMP cyclohydrolase	1.04467e-60	COG0139
GCA_000009185.1_ASM918v1_02644 LL-diaminopimelate aminotransferase	2.79573e-103	COG0079
GCA_000009185.1_ASM918v1_02647 hypothetical protein	1.24885e-96	COG0179
GCA_000009185.1_ASM918v1_02648 metal-dependent hydrolase	1.75115e-40	COG2220
GCA_000009185.1_ASM918v1_02669 homoserine dehydrogenase	5.94855e-85	COG0460
GCA_000009185.1_ASM918v1_02671 Elongation factor 2	0	COG0480
GCA_000009185.1_ASM918v1_02678 DNA-directed RNA polymerase subunit B'	0	COG0085
GCA_000009185.1_ASM918v1_02697 ATP phosphoribosyltransferase	1.07991e-117	COG0040
GCA_000009185.1_ASM918v1_02700 S-adenosyl-L-homocysteine hydrolase	0	COG0499
GCA_000009185.1_ASM918v1_01203 Glyoxylate reductase	1.94022e-84	COG0111
GCA_000009185.1_ASM918v1_02718 heat shock protein HtpX	2.05577e-49	COG0501
GCA_000009185.1_ASM918v1_02734 delta-aminolevulinic acid dehydratase	1.69347e-178	COG0113
GCA_000009185.1_ASM918v1_02735 Putative ammonium transporter	5.26553e-106	COG0004
GCA_000009185.1_ASM918v1_02736 putative nitrogen regulatory PII-like protein	2.48999e-41	COG0347
GCA_000009185.1_ASM918v1_02738 Glutamate-1-semialdehyde 2,1-aminomutase	0	COG0001
GCA_000009185.1_ASM918v1_02741 porphobilinogen deaminase	8.78592e-99	COG0181
GCA_000009185.1_ASM918v1_02742 Uroporphyrinogen-III C-methyltransferase	8.91705e-107	COG0007
GCA_000009185.1_ASM918v1_02750 Malate dehydrogenase	9.7485e-100	COG0039
GCA_000009185.1_ASM918v1_02752 hypothetical protein	7.05406e-39	COG1661
GCA_000009185.1_ASM918v1_00029 putative phosphoglucosamine mutase	2.33672e-122	COG1109
GCA_000023945.1_ASM2394v1_00872 transketolase	3.55987e-136	COG3958
GCA_000009185.1_ASM918v1_02847 Trehalose synthase	4.01789e-75	COG0438
GCA_000009185.1_ASM918v1_00296 hypothetical protein	6.18346e-83	COG0384
GCA_000009185.1_ASM918v1_00030 Imidazole glycerol phosphate synthase subunit HisF	6.20031e-102	COG0106
GCA_000009185.1_ASM918v1_00298 Membrane transport protein	3.07178e-26	COG0679
GCA_000009185.1_ASM918v1_02944 putative hydrogenase nickel incorporation protein HypB	2.17564e-75	COG0378
GCA_000009185.1_ASM918v1_02962 Glutamine synthetase	0	COG0174
GCA_000009185.1_ASM918v1_00300 S-methyl-5'-thioadenosine phosphorylase	3.27431e-93	COG0005
GCA_000009185.1_ASM918v1_02970 Ribose-phosphate pyrophosphokinase	3.71383e-78	COG0462
GCA_000009185.1_ASM918v1_00302 Chromosome partition protein Smc	0	COG1196
GCA_000009185.1_ASM918v1_02986 BioY family protein	7.12349e-37	COG1268
GCA_000009185.1_ASM918v1_00126 tRNA pseudouridine synthase A	1.93494e-66	COG0101
GCA_000009185.1_ASM918v1_02987 Trehalose/maltose import ATP-binding protein MalK	6.90627e-88	COG1122
GCA_000009185.1_ASM918v1_03001 Ribose-5-phosphate isomerase A	3.75495e-97	COG0120
GCA_000009185.1_ASM918v1_03004 putative NH(3)-dependent NAD(+) synthetase	1.11553e-86	COG1606
GCA_000009185.1_ASM918v1_03008 Ribosomal RNA large subunit methyltransferase E	6.70261e-75	COG0293
GCA_000009185.1_ASM918v1_03017 excinuclease ABC subunit C	0	COG0322
GCA_000009185.1_ASM918v1_03019 ABC-2 family transporter protein	9.96544e-11	COG1277
GCA_000009185.1_ASM918v1_00307 Geranylgeranylglyceryl phosphate synthase	3.30328e-78	COG1646
GCA_000009185.1_ASM918v1_03037 Malonyl CoA reductase (NADP)	1.39393e-129	COG0002
GCA_000009185.1_ASM918v1_03038 Acetylglutamate/acetylaminoadipate kinase	6.95547e-42	COG0548
GCA_000009185.1_ASM918v1_03039 Glutamate-1-semialdehyde 2,1-aminomutase	5.31471e-161	COG4992
GCA_000023945.1_ASM2394v1_01046 protoporphyrinogen oxidase	1.86734e-52	COG4635
GCA_000009185.1_ASM918v1_03042 Ornithine carbamoyltransferase	3.72697e-153	COG0078
GCA_000009185.1_ASM918v1_00031 imidazoleglycerol-phosphate dehydratase	4.69634e-98	COG0131
GCA_000009185.1_ASM918v1_03049 excinuclease ABC subunit B	0	COG0556
GCA_000011085.1_ASM1108v1_00009 Sodium:neurotransmitter symporter family protein	1.37367e-126	COG0733
GCA_000011085.1_ASM1108v1_00017 putative RNA methyltransferase	6.59947e-74	COG0565
GCA_000009185.1_ASM918v1_00320 putative tRNA pseudouridine synthase D	2.80989e-101	COG0585
GCA_000011085.1_ASM1108v1_00125 hypothetical protein	0	COG1915
GCA_000009185.1_ASM918v1_00331 (R)-citramalate synthase CimA	2.20835e-135	COG0119
GCA_000009185.1_ASM918v1_00340 8-hydroxy-5-deazaflavin:NADPH oxidoreductase	2.75145e-47	COG2085
GCA_000009185.1_ASM918v1_00341 phosphoribosyl-ATP pyrophosphatase	1.22753e-28	COG0140
GCA_000022205.1_ASM2220v1_02851 Archaeal ATPase	5.44539e-43	COG1672
GCA_000023945.1_ASM2394v1_01149 Acetyltransferase (GNAT) family protein	3.79028e-46	COG1247
GCA_000009185.1_ASM918v1_00342 Glutamine amidotransferase subunit PdxT	1.31464e-86	COG0311
GCA_000187225.2_ASM18722v1_00619 ribosomal-protein-S5-alanine N-acetyltransferase	9.82401e-29	COG1670
GCA_000011085.1_ASM1108v1_00418 formimidoylglutamase	2.47576e-72	COG0010
GCA_000011085.1_ASM1108v1_00441 L-glyceraldehyde 3-phosphate reductase	2.2658e-113	COG0667
GCA_000011085.1_ASM1108v1_00448 Intracellular protease 1	4.32187e-44	COG0693
GCA_000011085.1_ASM1108v1_00453 manganese transport regulator MntR	2.28168e-50	COG1321
GCA_000011085.1_ASM1108v1_00456 high-affinity zinc transporter membrane component	1.11422e-54	COG1108
GCA_000011085.1_ASM1108v1_00457 Cobalamin import ATP-binding protein BtuD	7.54958e-102	COG1121
GCA_000009185.1_ASM918v1_00365 thioredoxin 2	1.53343e-13	COG3118
GCA_000187225.2_ASM18722v1_02011 DNA-binding transcriptional regulator CpxR	1.22364e-23	COG0745
GCA_000009185.1_ASM918v1_00128 Peptidase family M3	0	COG1164
GCA_000187225.2_ASM18722v1_02895 Glyoxalase-like domain protein	1.21663e-07	COG0346
GCA_000009185.1_ASM918v1_00383 putative bifunctional tRNA threonylcarbamoyladenosine biosynthesis protein	6.00813e-123	COG0533
GCA_000011085.1_ASM1108v1_00691 carbonic anhydrase	1.6247e-39	COG0288
GCA_000011085.1_ASM1108v1_00747 C-N hydrolase family amidase	4.40109e-68	COG0388
GCA_000011085.1_ASM1108v1_00791 putative kinase inhibitor protein	4.28892e-49	COG1881
GCA_000011085.1_ASM1108v1_00853 putative oxidoreductase	1.69875e-59	COG0673
GCA_000009185.1_ASM918v1_00403 Protein-L-isoaspartate O-methyltransferase	5.2002e-43	COG2518
GCA_000011085.1_ASM1108v1_00901 thiamine monophosphate kinase	2.36261e-83	COG0309
GCA_000009185.1_ASM918v1_00414 Carboxypeptidase Taq (M32) metallopeptidase	0	COG2317
GCA_000011085.1_ASM1108v1_01102 thiamine biosynthesis protein ThiC	0	COG0422
GCA_000023945.1_ASM2394v1_01249 Flavin reductase like domain protein	4.25929e-25	COG1853
GCA_000011085.1_ASM1108v1_01123 hypothetical protein	2.81622e-44	COG2860
GCA_000011085.1_ASM1108v1_01147 thiamine biosynthesis protein ThiI	4.33786e-126	COG0301
GCA_000009185.1_ASM918v1_00433 imidazole glycerol phosphate synthase subunit HisH	2.60988e-102	COG0118
GCA_000009185.1_ASM918v1_00434 Prephenate dehydratase	3.41522e-80	COG0077
GCA_000011085.1_ASM1108v1_01201 Magnesium transport protein CorA	1.7684e-79	COG0598
GCA_000009185.1_ASM918v1_00436 Thermosome subunit 2	1.85988e-161	COG0459
GCA_000009185.1_ASM918v1_00445 Phosphoglycerate kinase	2.713e-120	COG0126
GCA_000009185.1_ASM918v1_00446 riboflavin synthase subunit alpha	2.71732e-85	COG0307
GCA_000220355.1_ASM22035v1_genomic_00016 glycyl-tRNA synthetase	0	COG0423
GCA_000220355.1_ASM22035v1_genomic_00018 Tryptophan synthase beta chain 1	0	COG0133
GCA_000023945.1_ASM2394v1_01331 hypothetical protein	0.00460402	COG0681
GCA_000220355.1_ASM22035v1_genomic_00019 Tryptophan synthase alpha chain	6.60068e-77	COG0159
GCA_000220355.1_ASM22035v1_genomic_00022 Phenylalanine--tRNA ligase alpha subunit	2.74692e-90	COG0016
GCA_000220355.1_ASM22035v1_genomic_00026 Nucleoside diphosphate kinase	3.97436e-49	COG0105
GCA_000220355.1_ASM22035v1_genomic_00075 hypothetical protein	3.75043e-97	COG0630
GCA_000220355.1_ASM22035v1_genomic_00093 putative monovalent cation/H+ antiporter subunit G	2.66078e-15	COG1320
GCA_000220355.1_ASM22035v1_genomic_00094 putative monovalent cation/H+ antiporter subunit F	5.0326e-18	COG2212
GCA_000220355.1_ASM22035v1_genomic_00095 putative monovalent cation/H+ antiporter subunit E	6.84107e-32	COG1863
GCA_000220355.1_ASM22035v1_genomic_00096 F(420)H(2) dehydrogenase subunit N	2.83143e-70	COG0651
GCA_000220355.1_ASM22035v1_genomic_00097 putative monovalent cation/H+ antiporter subunit C	4.32757e-31	COG1006
GCA_000220355.1_ASM22035v1_genomic_00099 F(420)H(2) dehydrogenase subunit L	9.21764e-123	COG1009
GCA_000023945.1_ASM2394v1_01872 Trehalose/maltose import ATP-binding protein MalK	2.02624e-85	COG1131
GCA_000220355.1_ASM22035v1_genomic_00103 argininosuccinate lyase	7.65076e-108	COG0165
GCA_000220355.1_ASM22035v1_genomic_00104 argininosuccinate synthase	0	COG0137
GCA_000220355.1_ASM22035v1_genomic_00124 hypothetical protein	1.10543e-24	COG1476
GCA_000220355.1_ASM22035v1_genomic_00145 molecular chaperone DnaK	0	COG0443
GCA_000220355.1_ASM22035v1_genomic_00154 Superoxide dismutase [Mn] 1	4.01431e-78	COG0605
GCA_000220355.1_ASM22035v1_genomic_00157 Na(+)-translocating NADH-quinone reductase subunit F	8.68785e-23	COG0633
GCA_000220355.1_ASM22035v1_genomic_00163 Peptide methionine sulfoxide reductase MsrB	2.03107e-55	COG0229
GCA_000220355.1_ASM22035v1_genomic_00164 hypothetical protein	8.79617e-11	COG1051
GCA_000220355.1_ASM22035v1_genomic_00166 biotin biosynthesis protein BioC	2.96638e-11	COG2227
GCA_000220355.1_ASM22035v1_genomic_00173 6,7-dimethyl-8-ribityllumazine synthase	9.63691e-33	COG0054
GCA_000023945.1_ASM2394v1_02173 Trehalose synthase	9.96346e-44	COG0438
GCA_000220355.1_ASM22035v1_genomic_00177 Glutamine--fructose-6-phosphate aminotransferase [isomerizing]	0	COG0449
GCA_000220355.1_ASM22035v1_genomic_00180 V-type ATP synthase subunit D	1.02075e-57	COG1394
GCA_000220355.1_ASM22035v1_genomic_00192 transcriptional regulator NrdR	1.49297e-37	COG1327
GCA_000220355.1_ASM22035v1_genomic_00196 NYN domain protein	8.81762e-30	COG1432
GCA_000220355.1_ASM22035v1_genomic_00198 endonuclease IV	3.00624e-85	COG0648
GCA_000220355.1_ASM22035v1_genomic_00206 HxlR-like helix-turn-helix	8.59272e-26	COG1733
GCA_000220355.1_ASM22035v1_genomic_00211 dCTP deaminase, dUMP-forming	1.21765e-50	COG0717
GCA_000220355.1_ASM22035v1_genomic_00229 V-type ATP synthase beta chain	0	COG1156
GCA_000220355.1_ASM22035v1_genomic_00244 short chain dehydrogenase	1.15086e-30	COG1028
GCA_000220355.1_ASM22035v1_genomic_00298 FAD-dependent thymidylate synthase	1.36208e-41	COG1351
GCA_000023945.1_ASM2394v1_02184 dTDP-4-dehydrorhamnose reductase	2.0054e-61	COG1091
GCA_000220355.1_ASM22035v1_genomic_00413 putative acyltransferase	3.57441e-08	COG0456
GCA_000220355.1_ASM22035v1_genomic_00419 Uracil DNA glycosylase superfamily protein	2.50954e-37	COG1573
GCA_000220355.1_ASM22035v1_genomic_00420 tRNA (cytosine(49)-C(5))-methyltransferase	3.78993e-67	COG0144
GCA_000220355.1_ASM22035v1_genomic_00427 Alanyl-tRNA editing protein AlaX-M	7.32824e-70	COG2872
GCA_000220355.1_ASM22035v1_genomic_00446 pterin-4-alpha-carbinolamine dehydratase	2.62991e-29	COG2154
GCA_000220355.1_ASM22035v1_genomic_00462 Proline--tRNA ligase	5.06344e-143	COG0442
GCA_000220355.1_ASM22035v1_genomic_00467 AAA-like domain protein	2.88618e-60	COG0433
GCA_000220355.1_ASM22035v1_genomic_00479 putative S-adenosylmethionine-dependent methyltransferase	3.74546e-30	COG2890
GCA_000220355.1_ASM22035v1_genomic_00484 putative threonine--tRNA ligase 1	0	COG0441
GCA_000220355.1_ASM22035v1_genomic_00488 putative ribosomal RNA small subunit methyltransferase A	1.37268e-39	COG0030
GCA_000009185.1_ASM918v1_00138 Coenzyme A disulfide reductase	4.21008e-58	COG0446
GCA_000220355.1_ASM22035v1_genomic_00498 Signal recognition particle 54 kDa protein	6.57671e-152	COG0541
GCA_000220355.1_ASM22035v1_genomic_00502 Signal recognition particle 54 kDa protein	2.91587e-86	COG0552
GCA_000220355.1_ASM22035v1_genomic_00512 Ribonuclease Z	5.36029e-87	COG1234
GCA_000220355.1_ASM22035v1_genomic_00537 coproporphyrinogen III oxidase	0	COG1243
GCA_000220355.1_ASM22035v1_genomic_00544 DNA ligase	1.52514e-91	COG1793
GCA_000220355.1_ASM22035v1_genomic_00556 G/T mismatches repair enzyme	1.18215e-54	COG0177
GCA_000220355.1_ASM22035v1_genomic_00561 GTPase CgtA	1.52618e-135	COG1163
GCA_000220355.1_ASM22035v1_genomic_00566 hypothetical protein	3.97033e-26	COG4347
GCA_000220355.1_ASM22035v1_genomic_00592 Dihydrolipoyl dehydrogenase	2.91254e-133	COG1249
GCA_000220355.1_ASM22035v1_genomic_00598 deoxyguanosinetriphosphate triphosphohydrolase-like protein	1.59639e-88	COG1078
GCA_000009185.1_ASM918v1_01390 Putative nickel-responsive regulator	7.82407e-47	COG0864
GCA_000220355.1_ASM22035v1_genomic_00600 cold shock-like protein CspC	2.49195e-15	COG1278
GCA_000220355.1_ASM22035v1_genomic_00657 aspartyl/glutamyl-tRNA amidotransferase subunit C	3.68397e-18	COG0721
GCA_000220355.1_ASM22035v1_genomic_00659 Amidase	2.00426e-128	COG0154
GCA_000220355.1_ASM22035v1_genomic_00661 Aspartyl/glutamyl-tRNA(Asn/Gln) amidotransferase subunit B	4.82357e-131	COG0064
GCA_000220355.1_ASM22035v1_genomic_00691 putative branched-chain amino acid transport ATP-binding protein LivG	3.20425e-119	COG0396
GCA_000220355.1_ASM22035v1_genomic_00693 putative cysteine desulfurase 2	1.24915e-120	COG0520
GCA_000220355.1_ASM22035v1_genomic_00695 cysteine desulfurase activator complex subunit SufD	7.76552e-49	COG0719
GCA_000220355.1_ASM22035v1_genomic_00696 NAD-dependent alcohol dehydrogenase	1.70037e-93	COG1064
GCA_000220355.1_ASM22035v1_genomic_00697 cysteine desulfurase activator complex subunit SufB	9.36781e-166	COG0719
GCA_000220355.1_ASM22035v1_genomic_00715 putative translation initiation factor IF-2	7.33379e-118	COG0532
GCA_000009185.1_ASM918v1_01392 hypothetical protein	2.33606e-52	COG2013
GCA_000220355.1_ASM22035v1_genomic_00767 Xaa-Pro dipeptidase	2.62386e-50	COG0006
GCA_000220355.1_ASM22035v1_genomic_00770 purine nucleoside phosphoramidase	1.37138e-43	COG0537
GCA_000220355.1_ASM22035v1_genomic_00773 30S ribosomal protein S9	1.91484e-36	COG0103
GCA_000220355.1_ASM22035v1_genomic_00782 Threonylcarbamoyl-AMP synthase	1.7038e-63	COG0009
GCA_000220355.1_ASM22035v1_genomic_00785 Non-canonical purine NTP pyrophosphatase	6.25404e-40	COG0127
GCA_000220355.1_ASM22035v1_genomic_00793 Alpha-aminoadipate--LysW ligase LysX	3.61045e-37	COG0189
GCA_000220355.1_ASM22035v1_genomic_00809 excinuclease ABC subunit B	7.31176e-72	COG1061
GCA_000220355.1_ASM22035v1_genomic_00817 Inorganic pyrophosphatase	1.78767e-66	COG0221
GCA_000220355.1_ASM22035v1_genomic_00826 hypothetical protein	6.61026e-33	COG1430
GCA_000220355.1_ASM22035v1_genomic_00827 Metallo-beta-lactamase superfamily protein	3.4164e-106	COG0595
GCA_000009185.1_ASM918v1_01079 Universal stress protein	1.07947e-20	COG0589
GCA_000009185.1_ASM918v1_01416 Trehalose/maltose import ATP-binding protein MalK	1.54652e-146	COG3842
GCA_000220355.1_ASM22035v1_genomic_00831 chaperone protein DnaJ	4.07446e-102	COG0484
GCA_000220355.1_ASM22035v1_genomic_00834 potassium transporter	1.38753e-67	COG0168
GCA_000220355.1_ASM22035v1_genomic_00845 inositol monophosphatase	1.7404e-52	COG0483
GCA_000220355.1_ASM22035v1_genomic_00866 Glucose-6-phosphate isomerase	7.67711e-61	COG0166
GCA_000220355.1_ASM22035v1_genomic_00868 6-phosphogluconate dehydrogenase-like protein	9.86366e-124	COG1023
GCA_000220355.1_ASM22035v1_genomic_00872 D-inositol-3-phosphate glycosyltransferase	5.3452e-32	COG0438
GCA_000220355.1_ASM22035v1_genomic_00893 Putative ski2-type helicase	0	COG1201
GCA_000220355.1_ASM22035v1_genomic_00895 Small-conductance mechanosensitive channel MscMJ	6.78343e-53	COG0668
GCA_000220355.1_ASM22035v1_genomic_00896 thioredoxin	4.32684e-20	COG3118
GCA_000220355.1_ASM22035v1_genomic_00924 putative ABC transporter ATP-binding protein	9.46843e-118	COG1136
GCA_000009185.1_ASM918v1_01453 putative isochorismatase family protein	4.7888e-31	COG1335
GCA_000220355.1_ASM22035v1_genomic_00931 putative inner membrane protein	1.60621e-37	COG0628
GCA_000220355.1_ASM22035v1_genomic_00943 glyoxalase I	7.62367e-11	COG0346
GCA_000220355.1_ASM22035v1_genomic_00993 tRNA-specific adenosine deaminase	3.01459e-34	COG0590
GCA_000220355.1_ASM22035v1_genomic_00998 Shikimate dehydrogenase	1.71939e-64	COG0169
GCA_000220355.1_ASM22035v1_genomic_01020 Endonuclease III	1.7641e-51	COG0122
GCA_000220355.1_ASM22035v1_genomic_01021 Inosine-5'-monophosphate dehydrogenase	1.17796e-19	COG0517
GCA_000220355.1_ASM22035v1_genomic_01031 FtsH protease regulator HflK	7.25738e-43	COG0330
GCA_000220355.1_ASM22035v1_genomic_01035 SNARE associated Golgi protein	3.35097e-23	COG0398
GCA_000220355.1_ASM22035v1_genomic_01042 putative ABC transporter ATP-binding protein	7.70756e-88	COG1131
GCA_000220355.1_ASM22035v1_genomic_01047 putative transposase	7.24119e-44	COG0675
GCA_000009185.1_ASM918v1_01454 hypothetical protein	2.9851e-36	COG2013
GCA_000220355.1_ASM22035v1_genomic_01055 Glyoxalase/Bleomycin resistance protein/Dioxygenase superfamily protein	1.74061e-72	COG2514
GCA_000220355.1_ASM22035v1_genomic_01061 Thermophilic metalloprotease (M29)	4.1823e-43	COG2309
GCA_000220355.1_ASM22035v1_genomic_01064 Tetrahedral aminopeptidase	4.39133e-119	COG1363
GCA_000220355.1_ASM22035v1_genomic_01094 putative adenylyltransferase	6.59576e-99	COG0476
GCA_000220355.1_ASM22035v1_genomic_01096 NAD-specific glutamate dehydrogenase A	2.01263e-163	COG0334
GCA_000220355.1_ASM22035v1_genomic_01116 ATPase RavA	7.45031e-100	COG0714
GCA_000220355.1_ASM22035v1_genomic_01129 DNA polymerase IV	1.12605e-63	COG0389
GCA_000220355.1_ASM22035v1_genomic_01142 DNA-dependent helicase II	1.82862e-60	COG0210
GCA_000220355.1_ASM22035v1_genomic_01145 2,5-diamino-6-ribosylamino-4(3H)-pyrimidinone 5'-phosphate reductase	1.47383e-44	COG1985
GCA_000220355.1_ASM22035v1_genomic_01155 DNA protection during starvation protein	8.25765e-39	COG0783
GCA_000009185.1_ASM918v1_00150 Formate dehydrogenase subunit alpha	0	COG3383
GCA_000220355.1_ASM22035v1_genomic_01159 putative ABC transporter ATP-binding protein	2.37789e-167	COG1132
GCA_000220355.1_ASM22035v1_genomic_01162 Trehalose/maltose transport system permease protein MalG	7.39435e-56	COG1177
GCA_000220355.1_ASM22035v1_genomic_01163 spermidine/putrescine ABC transporter membrane protein	3.67527e-53	COG1176
GCA_000220355.1_ASM22035v1_genomic_01171 hypothetical protein	1.62855e-09	COG1545
GCA_000220355.1_ASM22035v1_genomic_01185 Succinate-semialdehyde dehydrogenase (acetylating)	3.63035e-90	COG1063
GCA_000220355.1_ASM22035v1_genomic_01207 UDP-galactose-4-epimerase	2.78915e-67	COG0451
GCA_000220355.1_ASM22035v1_genomic_01218 30S ribosomal protein S13	2.77675e-33	COG0099
GCA_000220355.1_ASM22035v1_genomic_01220 30S ribosomal protein S11	7.78057e-34	COG0100
GCA_000220355.1_ASM22035v1_genomic_01224 Aspartate--tRNA ligase	2.87302e-163	COG0017
GCA_000220355.1_ASM22035v1_genomic_01227 succinyl-CoA synthetase subunit beta	4.66863e-80	COG0045
GCA_000009185.1_ASM918v1_01475 Cobalamin adenosyltransferase	8.60739e-68	COG2096
GCA_000220355.1_ASM22035v1_genomic_01229 Succinyl-CoA ligase [ADP-forming] subunit alpha	9.68586e-107	COG0074
GCA_000220355.1_ASM22035v1_genomic_01234 putative thymidylate kinase	8.41548e-51	COG0125
GCA_000220355.1_ASM22035v1_genomic_01247 Serine hydroxymethyltransferase	0	COG0112
GCA_000220355.1_ASM22035v1_genomic_01248 thymidylate synthase	1.19488e-64	COG0207
GCA_000220355.1_ASM22035v1_genomic_01251 Dihydrofolate reductase	2.05235e-42	COG0262
GCA_000220355.1_ASM22035v1_genomic_01252 Putative ski2-type helicase	1.51148e-162	COG1204
GCA_000220355.1_ASM22035v1_genomic_01271 cell division inhibitor MinD	9.02092e-51	COG0455
GCA_000220355.1_ASM22035v1_genomic_01277 Cell division protein FtsZ 1	4.53889e-122	COG0206
GCA_000220355.1_ASM22035v1_genomic_01312 Trehalose/maltose import ATP-binding protein MalK	3.28624e-95	COG1131
GCA_000220355.1_ASM22035v1_genomic_01324 deoxyribodipyrimidine photolyase	1.49515e-141	COG0415
GCA_000009185.1_ASM918v1_01517 GTPase HflX	2.54256e-133	COG2262
GCA_000220355.1_ASM22035v1_genomic_01342 multidrug resistance protein D	7.48842e-13	COG2814
GCA_000220355.1_ASM22035v1_genomic_01347 NTPase	8.03501e-31	COG1986
GCA_000220355.1_ASM22035v1_genomic_01354 Small heat shock protein HSP16.5	3.82659e-23	COG0071
GCA_000220355.1_ASM22035v1_genomic_01355 prolyl-tRNA synthetase	9.84835e-28	COG2606
GCA_000220355.1_ASM22035v1_genomic_01357 Serine--tRNA ligase	6.80657e-130	COG0172
GCA_000220355.1_ASM22035v1_genomic_01360 Reverse gyrase	3.26915e-178	COG0550
GCA_000220355.1_ASM22035v1_genomic_01362 putative metallohydrolase	4.00341e-65	COG0624
GCA_000220355.1_ASM22035v1_genomic_01369 DNA repair and recombination protein RadB	3.18287e-42	COG0468
GCA_000220355.1_ASM22035v1_genomic_01374 ribosomal-protein-L7/L12-serine acetyltransferase	2.87896e-26	COG1670
GCA_000220355.1_ASM22035v1_genomic_01378 Copper-exporting P-type ATPase B	0	COG0474
GCA_000009185.1_ASM918v1_01518 putative cyclic pyranopterin monophosphate synthase accessory protein	4.13962e-63	COG0315
GCA_000220355.1_ASM22035v1_genomic_01420 translation-associated GTPase	5.24092e-97	COG0012
GCA_000220355.1_ASM22035v1_genomic_01443 DNA-directed RNA polymerase subunit A'	0	COG0086
GCA_000220355.1_ASM22035v1_genomic_01444 DNA-directed RNA polymerase subunit A''	1.98816e-38	COG0086
GCA_000220355.1_ASM22035v1_genomic_01446 putative ubiquinone biosynthesis protein UbiB	1.63824e-106	COG0661
GCA_000220355.1_ASM22035v1_genomic_01447 30S ribosomal protein S12	1.35512e-51	COG0048
GCA_000220355.1_ASM22035v1_genomic_01457 Elongation factor 1-alpha	0	COG5256
GCA_000220355.1_ASM22035v1_genomic_01458 30S ribosomal protein S10	5.80431e-31	COG0051
GCA_000220355.1_ASM22035v1_genomic_01464 tRNA-splicing ligase RtcB	5.68249e-169	COG1690
GCA_000220355.1_ASM22035v1_genomic_01468 50S ribosomal protein L2	2.88255e-86	COG0090
GCA_000220355.1_ASM22035v1_genomic_01469 30S ribosomal protein S19	6.21178e-35	COG0185
GCA_000009185.1_ASM918v1_01519 putative carbohydrate kinase	3.94109e-73	COG0063
GCA_000220355.1_ASM22035v1_genomic_01472 50S ribosomal protein L29P	2.16447e-12	COG0255
GCA_000220355.1_ASM22035v1_genomic_01475 30S ribosomal protein S17P	1.15664e-21	COG0186
GCA_000220355.1_ASM22035v1_genomic_01476 50S ribosomal protein L14	1.68699e-32	COG0093
GCA_000220355.1_ASM22035v1_genomic_01480 50S ribosomal protein L5	1.21159e-38	COG0094
GCA_000220355.1_ASM22035v1_genomic_01487 30S ribosomal protein S5	1.75338e-40	COG0098
GCA_000220355.1_ASM22035v1_genomic_01494 putative tRNA pseudouridine synthase B	2.10653e-70	COG0130
GCA_000220355.1_ASM22035v1_genomic_01504 Glycosyltransferase AglE	5.56217e-50	COG1215
GCA_000011085.1_ASM1108v1_01407 PBP superfamily domain protein	1.76273e-77	COG0226
GCA_000009185.1_ASM918v1_00459 Aspartate aminotransferase	4.78805e-75	COG0079
GCA_000009185.1_ASM918v1_00474 Molybdate/tungstate transport system permease protein WtpB	2.99254e-51	COG0555
GCA_000009185.1_ASM918v1_01524 Universal stress protein	3.85869e-30	COG0589
GCA_000009185.1_ASM918v1_00485 Trehalose/maltose import ATP-binding protein MalK	1.03342e-159	COG3842
GCA_000009185.1_ASM918v1_00049 Threonine synthase	1.04495e-131	COG0498
GCA_000011085.1_ASM1108v1_01775 translation-associated GTPase	2.47445e-117	COG0012
GCA_000009185.1_ASM918v1_00494 Histone deacetylase domain protein	9.6323e-106	COG0123
GCA_000009185.1_ASM918v1_00501 NMT1/THI5 like protein	1.89297e-98	COG2358
GCA_000009185.1_ASM918v1_00050 Glyoxylate reductase	2.07164e-115	COG0111
GCA_000009185.1_ASM918v1_00503 DctM-like transporters	4.8636e-129	COG4666
GCA_000011085.1_ASM1108v1_01881 tRNA 2-thiocytidine biosynthesis protein TtcA	1.39266e-60	COG0037
GCA_000009185.1_ASM918v1_00507 hypothetical protein	9.9804e-42	COG0432
GCA_000011085.1_ASM1108v1_01920 Aldo/keto reductase family protein	3.6046e-27	COG1453
GCA_000009185.1_ASM918v1_01564 Inosine-5'-monophosphate dehydrogenase	4.43249e-38	COG0516
GCA_000009185.1_ASM918v1_00051 Phosphoserine phosphatase	4.742e-48	COG0560
GCA_000009185.1_ASM918v1_00515 2-dehydro-3-deoxygluconokinase/2-dehydro-3-deoxygalactonokinase	1.67621e-39	COG0524
GCA_000011085.1_ASM1108v1_02025 queuosine biosynthesis protein QueC	3.79085e-84	COG0603
GCA_000011085.1_ASM1108v1_02026 molybdenum cofactor biosynthesis protein A	3.94391e-49	COG0602
GCA_000011085.1_ASM1108v1_02027 6-pyruvoyl tetrahydropterin synthase	6.9022e-29	COG0720
GCA_000009185.1_ASM918v1_00521 DNA mismatch repair protein MutS	0	COG0249
GCA_000011085.1_ASM1108v1_02044 hypothetical protein	6.3509e-114	COG0630
GCA_000011085.1_ASM1108v1_02049 Chemoreceptor glutamine deamidase CheD	1.05725e-50	COG1871
GCA_000011085.1_ASM1108v1_02051 chemotaxis-specific methylesterase	4.17741e-29	COG2197
GCA_000011085.1_ASM1108v1_02058 purine-binding chemotaxis protein	1.03354e-30	COG0835
GCA_000009185.1_ASM918v1_01080 hypothetical protein	1.8058e-107	COG1253
GCA_000009185.1_ASM918v1_01581 tRNA (adenine(57)-N(1)/adenine(58)-N(1))-methyltransferase TrmI	6.13623e-72	COG2519
GCA_000011085.1_ASM1108v1_02059 chemotaxis-specific methylesterase	1.85241e-124	COG2201
GCA_000011085.1_ASM1108v1_02060 chemotaxis protein CheA	0	COG0643
GCA_000011085.1_ASM1108v1_02061 chemotaxis methyltransferase CheR	1.7969e-77	COG1352
GCA_000009185.1_ASM918v1_00531 putative ABC transporter ATP-binding protein	2.60907e-170	COG1117
GCA_000009185.1_ASM918v1_00533 phosphate transporter permease subunit PstC	8.81977e-70	COG0573
GCA_000009185.1_ASM918v1_00537 orotate phosphoribosyltransferase-like protein	3.47897e-62	COG1926
GCA_000011085.1_ASM1108v1_02228 oxidative stress defense protein	2.25297e-27	COG2968
GCA_000009185.1_ASM918v1_00542 putative ABC transporter ATP-binding protein	5.06987e-170	COG0444
GCA_000009185.1_ASM918v1_00548 dipeptide transporter	5.20585e-102	COG1173
GCA_000009185.1_ASM918v1_00549 nickel transporter permease NikB	1.99181e-103	COG0601
GCA_000009185.1_ASM918v1_01585 Acetyl-coenzyme A synthetase	4.87453e-119	COG0318
GCA_000011085.1_ASM1108v1_02319 maltose O-acetyltransferase	8.07894e-45	COG0110
GCA_000011085.1_ASM1108v1_02360 transcriptional activator FtrA	6.76787e-28	COG4977
GCA_000009185.1_ASM918v1_00563 Bacterial membrane flanked domain protein	2.11578e-31	COG3402
GCA_000011085.1_ASM1108v1_02508 phosphodiesterase	1.06547e-16	COG0622
GCA_000009185.1_ASM918v1_00573 4-hydroxy-tetrahydrodipicolinate synthase	4.44785e-102	COG0329
GCA_000009185.1_ASM918v1_00574 dihydrodipicolinate reductase	1.24504e-77	COG0289
GCA_000009185.1_ASM918v1_00576 Diaminopimelate decarboxylase	1.69158e-120	COG0019
GCA_000009185.1_ASM918v1_00577 Diaminopimelate epimerase	5.42661e-65	COG0253
GCA_000009185.1_ASM918v1_00058 Isoleucine--tRNA ligase	0	COG0525
GCA_000009185.1_ASM918v1_00591 Acylphosphatase	2.75277e-31	COG1254
GCA_000009185.1_ASM918v1_01615 Deoxyribodipyrimidine photo-lyase-related protein	0	COG3046
GCA_000011085.1_ASM1108v1_02765 branched-chain alpha-keto acid dehydrogenase subunit E2	2.03699e-126	COG0508
GCA_000011085.1_ASM1108v1_02766 pyruvate dehydrogenase subunit beta	0	COG0022
GCA_000011085.1_ASM1108v1_02767 transketolase	1.86016e-152	COG1071
GCA_000011085.1_ASM1108v1_02768 lipoyl synthase	5.90134e-165	COG0320
GCA_000009185.1_ASM918v1_00059 dihydroorotate dehydrogenase 2	4.05393e-99	COG0167
GCA_000009185.1_ASM918v1_00603 2-oxoglutarate synthase subunit KorB	2.28207e-99	COG1013
GCA_000011085.1_ASM1108v1_02865 2-dehydropantoate 2-reductase	1.54134e-69	COG1893
GCA_000009185.1_ASM918v1_00604 2-oxoglutarate synthase subunit KorA	4.68607e-76	COG0674
GCA_000009185.1_ASM918v1_00606 Acetyl-coenzyme A synthetase	0	COG0365
GCA_000009185.1_ASM918v1_00612 Proteasome-activating nucleotidase 1	0	COG1222
GCA_000009185.1_ASM918v1_01623 L-aspartate oxidase	3.52708e-134	COG1053
GCA_000011085.1_ASM1108v1_03006 Small-conductance mechanosensitive channel MscMJ	4.80642e-44	COG0668
GCA_000011085.1_ASM1108v1_03013 acetate permease	2.25364e-94	COG4147
GCA_000011085.1_ASM1108v1_03049 Molybdate/tungstate transport system permease protein WtpB	3.95147e-50	COG4662
GCA_000011085.1_ASM1108v1_03050 PBP superfamily domain protein	2.59455e-99	COG2998
GCA_000009185.1_ASM918v1_00629 Glycerol-1-phosphate dehydrogenase [NAD(P)+]	1.04756e-118	COG0371
GCA_000011085.1_ASM1108v1_03160 putative inorganic polyphosphate/ATP-NAD kinase	4.32956e-60	COG0061
GCA_000011085.1_ASM1108v1_03195 (Dimethylallyl)adenosine tRNA methylthiotransferase MiaB	1.04379e-137	COG0621
GCA_000009185.1_ASM918v1_00636 3-ketoacyl-(acyl-carrier-protein) reductase	2.35444e-50	COG1028
GCA_000011085.1_ASM1108v1_03224 Carbonic anhydrase precursor	1.66133e-45	COG0663
GCA_000011085.1_ASM1108v1_03252 pyrroloquinoline quinone biosynthesis protein PqqE	5.2186e-78	COG0535
GCA_000009185.1_ASM918v1_00167 Trehalose/maltose import ATP-binding protein MalK	1.51535e-93	COG1131
GCA_000009185.1_ASM918v1_00643 Phosphoenolpyruvate synthase	0	COG0574
GCA_000009185.1_ASM918v1_00645 Methionine--tRNA ligase	0	COG0143
GCA_000009185.1_ASM918v1_00646 Pyruvate kinase	0	COG0469
GCA_000011085.1_ASM1108v1_03344 Sodium:sulfate symporter transmembrane region	7.02539e-56	COG0471
GCA_000009185.1_ASM918v1_00067 hypothetical protein	1.0641e-67	COG2078
GCA_000011085.1_ASM1108v1_03515 long-chain-fatty-acid--CoA ligase	2.29679e-178	COG1541
GCA_000011085.1_ASM1108v1_03525 Thioesterase superfamily protein	4.96635e-17	COG2050
GCA_000009185.1_ASM918v1_00693 putative branched-chain amino acid transport ATP-binding protein LivG	9.10526e-111	COG0411
GCA_000009185.1_ASM918v1_00704 Cobalamin import ATP-binding protein BtuD	2.88899e-90	COG1120
GCA_000009185.1_ASM918v1_00705 Cobalamin import system permease protein BtuC	5.77444e-66	COG0609
GCA_000023965.1_ASM2396v1_02787 Ribulose bisphosphate carboxylase	5.87025e-155	COG1850
GCA_000009185.1_ASM918v1_00072 dihydroorotase	2.80729e-138	COG0044
GCA_000009185.1_ASM918v1_00711 Aspartate aminotransferase	4.4336e-144	COG0436
GCA_000009185.1_ASM918v1_00715 N5-carboxyaminoimidazole ribonucleotide mutase	1.27223e-56	COG0041
GCA_000009185.1_ASM918v1_00717 F(420)H(2) dehydrogenase subunit B	6.18773e-94	COG0377
GCA_000011085.1_ASM1108v1_03994 Copper-exporting P-type ATPase B	0	COG2217
GCA_000009185.1_ASM918v1_00718 NADH-quinone oxidoreductase subunit C/D	1.84849e-174	COG0649
GCA_000009185.1_ASM918v1_00719 F(420)H(2) dehydrogenase subunit H	1.33641e-102	COG1005
GCA_000009185.1_ASM918v1_00720 F(420)H(2) dehydrogenase subunit I	1.317e-49	COG1143
GCA_000011085.1_ASM1108v1_04128 UDP-N-acetylglucosamine 2-epimerase	5.38086e-123	COG0381
GCA_000009185.1_ASM918v1_00732 Sulfide dehydrogenase subunit alpha precursor	2.12393e-108	COG0492
GCA_000009185.1_ASM918v1_00177 3-dehydroquinate dehydratase	1.60381e-47	COG0710
GCA_000009185.1_ASM918v1_00735 cysteinyl-tRNA synthetase	0	COG0215
GCA_000009185.1_ASM918v1_00741 Adenylosuccinate synthetase	2.8792e-180	COG0104
GCA_000009185.1_ASM918v1_00743 Fumarate hydratase class II	4.20385e-103	COG0015
GCA_000011085.1_ASM1108v1_04266 manganese transport protein MntH	5.02166e-64	COG1914
GCA_000009185.1_ASM918v1_00748 Glycerate 2-kinase	7.19196e-104	COG2379
GCA_000011085.1_ASM1108v1_04378 Cobalamin import ATP-binding protein BtuD	1.44302e-114	COG1120
GCA_000011085.1_ASM1108v1_04398 ubiquinone/menaquinone biosynthesis methyltransferase	5.55876e-10	COG2226
GCA_000009185.1_ASM918v1_00765 bifunctional phosphopantothenoylcysteine decarboxylase/phosphopantothenate synthase	2.4375e-98	COG0452
GCA_000009185.1_ASM918v1_00767 hypothetical protein	6.5734e-42	COG0569
GCA_000009185.1_ASM918v1_00775 phosphoribosylformylglycinamidine synthase II	0	COG0046
GCA_000009185.1_ASM918v1_01750 glycolate transporter	4.04429e-115	COG1620
GCA_000009185.1_ASM918v1_00777 Imidazole glycerol phosphate synthase subunit HisF	9.69078e-148	COG0107
GCA_000009185.1_ASM918v1_00782 Acetyl-coenzyme A synthetase	1.61829e-157	COG0318
GCA_000009185.1_ASM918v1_00784 DNA double-strand break repair Rad50 ATPase	4.17559e-83	COG0419
GCA_000009185.1_ASM918v1_00794 manganese transport regulator MntR	7.78213e-32	COG1321
GCA_000009185.1_ASM918v1_00820 sn-glycerol-3-phosphate dehydrogenase subunit A	1.87096e-143	COG0578
GCA_000009185.1_ASM918v1_00822 CoB--CoM heterodisulfide reductase iron-sulfur subunit D	4.00581e-73	COG0247
GCA_000022205.1_ASM2220v1_00564 Pyridoxamine 5'-phosphate oxidase	2.89123e-06	COG3871
GCA_000009185.1_ASM918v1_00087 Thermophilic metalloprotease (M29)	2.65753e-105	COG2309
GCA_000009185.1_ASM918v1_00860 Enamine/imine deaminase	6.31455e-40	COG0251
GCA_000022205.1_ASM2220v1_01031 nitrite transporter NirC	5.86454e-33	COG2116
GCA_000009185.1_ASM918v1_00180 3-dehydroquinate synthase	5.97244e-166	COG1465
GCA_000022205.1_ASM2220v1_01032 hypothetical protein	3.56424e-39	COG0393
GCA_000009185.1_ASM918v1_00869 antiporter inner membrane protein	8.42682e-53	COG1192
GCA_000009185.1_ASM918v1_00876 Anthranilate synthase component 2	1.96631e-96	COG0512
GCA_000022205.1_ASM2220v1_01265 tRNA (adenine(57)-N(1)/adenine(58)-N(1))-methyltransferase TrmI	8.41491e-25	COG2226
GCA_000009185.1_ASM918v1_00907 HTH-type transcriptional regulator Ptr2	2.40019e-25	COG1522
GCA_000009185.1_ASM918v1_00908 putative aspartate aminotransferase 2	2.29192e-148	COG0436
GCA_000009185.1_ASM918v1_00912 Glucose / Sorbosone dehydrogenase	2.47233e-76	COG2133
GCA_000022205.1_ASM2220v1_01510 TMAO/DMSO reductase	4.00504e-63	COG2041
GCA_000022205.1_ASM2220v1_01577 acetyl esterase	1.08868e-69	COG0657
GCA_000009185.1_ASM918v1_01757 Threonine synthase	8.98202e-108	COG0031
GCA_000009185.1_ASM918v1_00927 cobyrinic acid a,c-diamide synthase	9.04962e-160	COG1797
GCA_000009185.1_ASM918v1_00941 methionine sulfoxide reductase A	2.42338e-86	COG0225
GCA_000009185.1_ASM918v1_00944 pyrroline-5-carboxylate reductase	2.69018e-56	COG0345
GCA_000009185.1_ASM918v1_00949 Putative ski2-type helicase	2.55177e-138	COG1205
GCA_000009185.1_ASM918v1_00953 serine endoprotease	6.32764e-54	COG0265
GCA_000022205.1_ASM2220v1_01988 TspO/MBR family protein	2.81666e-26	COG3476
GCA_000009185.1_ASM918v1_00974 1,4-dihydroxy-2-naphthoate octaprenyltransferase	1.88305e-72	COG1575
GCA_000009185.1_ASM918v1_00979 Aspartate carbamoyltransferase regulatory chain	2.17073e-61	COG1781
GCA_000009185.1_ASM918v1_00980 Aspartate carbamoyltransferase	2.96592e-146	COG0540
GCA_000009185.1_ASM918v1_00982 fructose-1,6-bisphosphatase	1.17009e-77	COG0158
GCA_000009185.1_ASM918v1_01095 Lactaldehyde dehydrogenase	0	COG1012
GCA_000009185.1_ASM918v1_01761 hypothetical protein	0	COG1331
GCA_000009185.1_ASM918v1_01762 phosphoribosylamine--glycine ligase	1.14219e-161	COG0151
GCA_000009185.1_ASM918v1_01763 putative acyl transferase	3.65019e-21	COG0110
GCA_000009185.1_ASM918v1_00181 2-amino-3,7-dideoxy-D-threo-hept-6-ulosonate synthase	2.55709e-95	COG1830
GCA_000009185.1_ASM918v1_00184 Indole-3-glycerol phosphate synthase	3.53502e-85	COG0134
GCA_000009185.1_ASM918v1_01811 DNA-binding transcriptional repressor ArsR	2.42558e-12	COG0640
GCA_000009185.1_ASM918v1_00188 Archaeal Lon protease	0	COG1067
GCA_000009185.1_ASM918v1_01841 taurine transporter subunit	2.87432e-54	COG0600
GCA_000009185.1_ASM918v1_01862 DNA gyrase subunit A	0	COG0188
GCA_000009185.1_ASM918v1_01863 DNA gyrase subunit B	0	COG0187
GCA_000009185.1_ASM918v1_01102 N5-carboxyaminoimidazole ribonucleotide mutase	7.18067e-81	COG1691
GCA_000009185.1_ASM918v1_01866 Thiamine-phosphate synthase	3.17376e-65	COG0352
GCA_000009185.1_ASM918v1_01876 phosphoribosylaminoimidazole synthetase	3.13194e-119	COG0150
GCA_000009185.1_ASM918v1_01880 hypothetical protein	2.46616e-29	COG1259
GCA_000009185.1_ASM918v1_01882 Isoleucine--tRNA ligase	0	COG0060
GCA_000009185.1_ASM918v1_01890 hypothetical protein	7.03538e-49	COG2035
GCA_000009185.1_ASM918v1_01891 UDP-glucose 6-dehydrogenase AglM	0	COG1004
GCA_000009185.1_ASM918v1_01895 dTDP-glucose 4,6 dehydratase	3.14819e-78	COG0451
GCA_000009185.1_ASM918v1_01907 Glycosyltransferase AglJ	3.65536e-17	COG0463
GCA_000009185.1_ASM918v1_01916 acetolactate synthase 3 catalytic subunit	0	COG0028
GCA_000009185.1_ASM918v1_01917 acetolactate synthase 3 regulatory subunit	1.76094e-51	COG0440
GCA_000009185.1_ASM918v1_00116 molybdopterin guanine dinucleotide biosynthesis protein MoaE	1.27028e-35	COG0314
GCA_000009185.1_ASM918v1_01918 ketol-acid reductoisomerase	1.48259e-170	COG0059
GCA_000009185.1_ASM918v1_01927 Ribose 1,5-bisphosphate isomerase	5.00284e-67	COG1184
GCA_000009185.1_ASM918v1_01934 bifunctional histidinal dehydrogenase/ histidinol dehydrogenase	0	COG0141
GCA_000009185.1_ASM918v1_01935 iron-sulfur cluster assembly protein	7.47454e-40	COG0316
GCA_000009185.1_ASM918v1_01945 putative ABC transporter ATP-binding protein	9.56696e-149	COG1126
GCA_000009185.1_ASM918v1_01946 glutamine ABC transporter permease protein	2.48058e-68	COG0765
GCA_000009185.1_ASM918v1_01947 glutamine ABC transporter periplasmic protein	9.53771e-52	COG0834
GCA_000025325.1_ASM2532v1_02002 glycolate oxidase subunit GlcD	2.86974e-113	COG0277
GCA_000009185.1_ASM918v1_01984 Adenylate kinase	3.80764e-51	COG0563
GCA_000009185.1_ASM918v1_01986 short chain dehydrogenase	1.79243e-31	COG0596
GCA_000023945.1_ASM2394v1_00104 hypothetical protein	1.30831e-52	COG1451
GCA_000009185.1_ASM918v1_01992 HTH-type transcriptional regulator LysM	1.72879e-26	COG1522
GCA_000009185.1_ASM918v1_01993 Anthranilate synthase component 2	1.68786e-153	COG0505
GCA_000009185.1_ASM918v1_01995 Glutamyl-tRNA(Gln) amidotransferase subunit D	6.49728e-117	COG0252
GCA_000009185.1_ASM918v1_02010 Bifunctional protein FolD protein	8.94225e-138	COG0190
GCA_000009185.1_ASM918v1_02077 metal-binding protein	1.55484e-56	COG0327
GCA_000009185.1_ASM918v1_02084 Squalene/phytoene synthase	1.86181e-85	COG1562
GCA_000009185.1_ASM918v1_02093 hypothetical protein	4.14745e-114	COG3425
GCA_000009185.1_ASM918v1_02107 putative methylcobalamin:homocysteine methyltransferase	3.41952e-96	COG0620
GCA_000009185.1_ASM918v1_02113 Kynurenine formamidase	5.57712e-60	COG1878
GCA_000009185.1_ASM918v1_02114 Glutamate--tRNA ligase	3.47733e-117	COG0008
GCA_000023945.1_ASM2394v1_00106 Type-1 restriction enzyme MjaXIP specificity protein	9.75589e-32	COG0732
GCA_000009185.1_ASM918v1_02115 Geranylfarnesyl diphosphate synthase	1.04853e-88	COG0142
GCA_000009185.1_ASM918v1_02120 Glutamine--fructose-6-phosphate aminotransferase [isomerizing]	0	COG0034
GCA_000009185.1_ASM918v1_02129 50S ribosomal protein L1	9.63341e-64	COG0081
GCA_000009185.1_ASM918v1_02132 Putative biotin ligase	1.52279e-64	COG0340
GCA_000009185.1_ASM918v1_02133 Pyruvate carboxylase subunit A	0	COG4770
GCA_000009185.1_ASM918v1_02134 Aspartate-semialdehyde dehydrogenase	4.58933e-102	COG0136
GCA_000009185.1_ASM918v1_02149 phosphoserine aminotransferase	3.21933e-116	COG0075
GCA_000009185.1_ASM918v1_02151 50S ribosomal protein L11	8.65166e-57	COG0080
GCA_000009185.1_ASM918v1_02163 Enolase	0	COG0148
GCA_000025325.1_ASM2532v1_03972 cryptic adenine deaminase	1.1654e-172	COG1001

## Sheet: Sheet2
Supplementary Table S8 DERIVED GENES TRANSFERED FROM EUBACTERIA(sheet 2)
TITLE	E VAlUE	COG ID
GCA_000022205.1_ASM2220v1_02625 D-gluconate/D-galactonate dehydratase	5.16315e-96	COG4948
GCA_000009185.1_ASM918v1_01116 Trehalose/maltose transport system permease protein MalG	6.10643e-68	COG0395
GCA_000009185.1_ASM918v1_02071 L-lactate dehydrogenase	7.68266e-104	COG1304
GCA_000025325.1_ASM2532v1_03584 cold A-like protein CspC	2.95949e-19	COG1278
GCA_000009185.1_ASM918v1_02181 antiporter inner membrane protein	1.1262e-76	COG0489
GCA_000025325.1_ASM2532v1_04097 Glutamate-1-semialdehyde 2,1-aminomutase	6.18858e-135	COG0161
GCA_000025325.1_ASM2532v1_04316 hydroxyacylglutathione hydrolase	2.34347e-26	COG0491
GCA_000009185.1_ASM918v1_02229 dTDP-glucose 4,6 dehydratase	2.52986e-45	COG0451
GCA_000025325.1_ASM2532v1_04502 putative transporter	1.12106e-67	COG2610
GCA_000009185.1_ASM918v1_02240 succinate dehydrogenase iron-sulfur subunit	1.66573e-109	COG0479
GCA_000009185.1_ASM918v1_02242 Succinate dehydrogenase/Fumarate reductase transmembrane subunit	2.62492e-14	COG2009
GCA_000009185.1_ASM918v1_02251 hypothetical protein	0	COG2766
GCA_000009185.1_ASM918v1_01117 Trehalose/maltose transport system permease protein MalF	1.42443e-70	COG1175
GCA_000009185.1_ASM918v1_02267 malonate decarboxylase subunit beta	0	COG4799
GCA_000009185.1_ASM918v1_02273 Acryloyl-coenzyme A reductase	1.09754e-100	COG0604
GCA_000009185.1_ASM918v1_02286 isoaspartyl peptidase	3.55209e-53	COG1446
GCA_000009185.1_ASM918v1_02294 putative DMT superfamily transporter inner membrane protein	1.81854e-17	COG0697
GCA_000009185.1_ASM918v1_02340 adenosine nucleotide hydrolase NudE	2.64008e-10	COG0494
GCA_000009185.1_ASM918v1_02344 CHY zinc finger	8.7695e-23	COG4357
GCA_000009185.1_ASM918v1_02351 2-methylisocitrate lyase	2.34323e-64	COG2513
GCA_000009185.1_ASM918v1_02359 Na(+)/H(+) antiporter 1	5.52343e-61	COG0025
GCA_000009185.1_ASM918v1_02373 Proteasome-activating nucleotidase 2	0	COG1222
GCA_000009185.1_ASM918v1_02375 Isopropylmalate/citramalate isomerase large subunit	0	COG1048
GCA_000009185.1_ASM918v1_01119 transcriptional repressor IclR	1.59968e-61	COG1414
GCA_000009185.1_ASM918v1_02388 formyltetrahydrofolate deformylase	2.57625e-99	COG0788
GCA_000009185.1_ASM918v1_02397 metallo-beta-lactamase/flavodoxin domain-containing protein	3.99133e-26	COG0491
GCA_000009185.1_ASM918v1_02402 hypothetical protein	1.08193e-40	COG1808
GCA_000009185.1_ASM918v1_02424 Transglutaminase-like superfamily protein	7.44138e-24	COG1305
GCA_000009185.1_ASM918v1_02447 Receptor family ligand binding region	1.34857e-46	COG0683
GCA_000009185.1_ASM918v1_02452 Succinate-semialdehyde dehydrogenase (acetylating)	6.69433e-87	COG1063
GCA_000009185.1_ASM918v1_02463 phosphoenolpyruvate carboxylase	0	COG2352
GCA_000009185.1_ASM918v1_02474 HIT domain protein	1.38241e-33	COG0537
GCA_000009185.1_ASM918v1_02484 L-aspartate oxidase	4.87758e-162	COG0029
GCA_000009185.1_ASM918v1_02486 Orotidine 5'-phosphate decarboxylase	1.99584e-43	COG0284
GCA_000023945.1_ASM2394v1_00107 N-6 DNA Methylase	5.29062e-132	COG0286
GCA_000025625.1_ASM2562v1_02006 putative acetyltransferase	3.20429e-08	COG0456
GCA_000009185.1_ASM918v1_02519 hypothetical protein	1.85838e-26	COG2226
GCA_000009185.1_ASM918v1_02529 Molybdenum cofactor guanylyltransferase	1.8091e-85	COG0836
GCA_000009185.1_ASM918v1_00259 Ribonuclease HI	2.26228e-31	COG0328
GCA_000009185.1_ASM918v1_02594 phage T7 F exclusion suppressor FxsA	4.86751e-27	COG3030
GCA_000009185.1_ASM918v1_02605 sodium/panthothenate symporter	1.67337e-62	COG0591
GCA_000009185.1_ASM918v1_00266 short chain dehydrogenase	3.39616e-46	COG0300
GCA_000009185.1_ASM918v1_00269 competence damage-inducible protein A	8.82986e-60	COG1546
GCA_000009185.1_ASM918v1_02663 spermidine/putrescine ABC transporter membrane protein	8.35941e-67	COG1176
GCA_000023945.1_ASM2394v1_00144 Glucose / Sorbosone dehydrogenase	3.70925e-26	COG2133
GCA_000009185.1_ASM918v1_02691 phosphatidylserine decarboxylase	1.17159e-34	COG0688
GCA_000025625.1_ASM2562v1_04119 Thermostable carboxypeptidase 1	5.14609e-60	COG1473
GCA_000009185.1_ASM918v1_02745 O-acetylhomoserine aminocarboxypropyltransferase	0	COG2873
GCA_000009185.1_ASM918v1_02771 hypothetical protein	1.12874e-20	COG1721
GCA_000009185.1_ASM918v1_00280 branched-chain amino acid aminotransferase	9.94758e-87	COG0115
GCA_000009185.1_ASM918v1_02958 hypothetical protein	2.30794e-47	COG2855
GCA_000025685.1_ASM2568v1_02077 Cupin domain protein	1.49822e-15	COG0662
GCA_000009185.1_ASM918v1_02967 NAD-dependent alcohol dehydrogenase	5.08996e-87	COG1064
GCA_000009185.1_ASM918v1_02995 putative phosphoglucosamine mutase	5.0465e-130	COG1109
GCA_000009185.1_ASM918v1_02997 GIY-YIG nuclease superfamily protein	1.62751e-36	COG2827
GCA_000009185.1_ASM918v1_01167 D-gluconate dehydratase	6.05369e-68	COG4948
GCA_000009185.1_ASM918v1_03020 NAD-dependent DNA ligase LigA	0	COG0272
GCA_000009185.1_ASM918v1_03022 homoserine O-acetyltransferase	1.82313e-152	COG2021
GCA_000009185.1_ASM918v1_03044 Cytochrome P450	1.38562e-80	COG2124
GCA_000009185.1_ASM918v1_03053 Putative thiosulfate sulfurtransferase	1.87176e-103	COG2897
GCA_000009185.1_ASM918v1_03057 hypothetical protein	1.6819e-17	COG2226
GCA_000009185.1_ASM918v1_00313 hypothetical protein	1.97075e-170	COG0435
GCA_000025685.1_ASM2568v1_03555 Kynureninase	9.75458e-142	COG3844
GCA_000011085.1_ASM1108v1_00027 Trehalose/maltose transport system permease protein MalF	3.27052e-64	COG1175
GCA_000011085.1_ASM1108v1_00028 Trehalose/maltose transport system permease protein MalG	1.36364e-53	COG0395
GCA_000011085.1_ASM1108v1_00029 Trehalose/maltose import ATP-binding protein MalK	1.74962e-162	COG3839
GCA_000009185.1_ASM918v1_01176 competence damage-inducible protein A	1.27732e-60	COG1058
GCA_000011085.1_ASM1108v1_00035 Alanine dehydrogenase	1.10342e-94	COG2423
GCA_000011085.1_ASM1108v1_00086 hypothetical protein	2.88066e-42	COG2086
GCA_000011085.1_ASM1108v1_00088 oxidoreductase	7.47579e-34	COG0644
GCA_000011085.1_ASM1108v1_00091 5,10-methylenetetrahydromethanopterin reductase	3.93351e-35	COG2141
GCA_000011085.1_ASM1108v1_00135 Arginine/ornithine antiporter ArcD	8.23572e-95	COG1757
GCA_000011085.1_ASM1108v1_00163 hypothetical protein	1.40739e-65	COG1472
GCA_000011085.1_ASM1108v1_00171 Sensory rhodopsin II transducer	1.24308e-53	COG0840
GCA_000009185.1_ASM918v1_00336 Trehalose/maltose import ATP-binding protein MalK	4.12913e-84	COG1131
GCA_000009185.1_ASM918v1_00034 hypothetical protein	1.30037e-48	COG1739
GCA_000011085.1_ASM1108v1_00250 Xylose isomerase-like TIM barrel	6.38391e-39	COG1082
GCA_000023945.1_ASM2394v1_00665 Sulfhydrogenase 2 subunit gamma	6.89287e-40	COG1018
GCA_000011085.1_ASM1108v1_00253 putative oxidoreductase	1.99947e-58	COG0673
GCA_000011085.1_ASM1108v1_00288 salicylyl-CoA 5-hydroxylase	4.44434e-137	COG1902
GCA_000009185.1_ASM918v1_00035 Uracil phosphoribosyltransferase	4.06869e-76	COG0035
GCA_000009185.1_ASM918v1_00349 D-ala-D-ala transporter subunit	4.30008e-86	COG1173
GCA_000011085.1_ASM1108v1_00358 transcriptional repressor IclR	2.8727e-60	COG1414
GCA_000187225.2_ASM18722v1_00429 Membrane dipeptidase (Peptidase family M19)	5.07152e-92	COG2355
GCA_000011085.1_ASM1108v1_00383 DoxX	0.000102698	COG2259
GCA_000011085.1_ASM1108v1_00412 Phosphoglucosamine mutase	6.66487e-117	COG1109
GCA_000011085.1_ASM1108v1_00431 NAD-dependent protein deacetylase	2.59345e-67	COG0846
GCA_000011085.1_ASM1108v1_00449 hypothetical protein	5.73936e-19	COG3478
GCA_000023945.1_ASM2394v1_01432 Bacterial Cytochrome Ubiquinol Oxidase	7.84388e-161	COG1271
GCA_000009185.1_ASM918v1_00362 acyl-CoA esterase	7.48566e-36	COG1607
GCA_000011085.1_ASM1108v1_00522 branched-chain amino acid transporter permease subunit LivH	2.19628e-49	COG0559
GCA_000011085.1_ASM1108v1_00523 leucine/isoleucine/valine transporter permease subunit	8.78994e-47	COG4177
GCA_000011085.1_ASM1108v1_00525 Acetyl-coenzyme A synthetase	1.34259e-135	COG0318
GCA_000011085.1_ASM1108v1_00596 3-hydroxybutyrate dehydrogenase	3.03846e-40	COG1028
GCA_000011085.1_ASM1108v1_00644 Sensory rhodopsin II transducer	1.9727e-57	COG0840
GCA_000011085.1_ASM1108v1_00710 putative acyl-CoA dehydrogenase	4.16417e-140	COG1960
GCA_000023945.1_ASM2394v1_01433 Cytochrome oxidase subunit II	2.44262e-63	COG1294
GCA_000187225.2_ASM18722v1_03921 hypothetical protein	1.34853e-24	COG1525
GCA_000009185.1_ASM918v1_00039 putative GTP-binding protein YjiA	1.50151e-92	COG0523
GCA_000009185.1_ASM918v1_00393 Citrate synthase	3.23765e-159	COG0372
GCA_000011085.1_ASM1108v1_00815 3-methyl-2-oxobutanoate hydroxymethyltransferase	9.76986e-123	COG0413
GCA_000011085.1_ASM1108v1_00831 bifunctional 2',3'-cyclic nucleotide 2'-phosphodiesterase	2.55394e-69	COG0737
GCA_000196895.1_ASM19689v1_00831 thioredoxin-dependent thiol peroxidase	1.21068e-51	COG1225
GCA_000011085.1_ASM1108v1_00856 Trehalose/maltose transport system permease protein MalG	1.80763e-57	COG0395
GCA_000011085.1_ASM1108v1_01006 long-chain-fatty-acid--CoA ligase	0	COG1022
GCA_000022205.1_ASM2220v1_02691 dihydroorotase	1.29647e-60	COG1228
GCA_000023945.1_ASM2394v1_01669 short chain dehydrogenase	1.68211e-26	COG0596
GCA_000011085.1_ASM1108v1_01021 3-methyl-adenine DNA glycosylase II	2.65693e-57	COG0122
GCA_000011085.1_ASM1108v1_01022 Tetrahydromethanopterin:alpha-L-glutamate ligase	7.13096e-29	COG0189
GCA_000011085.1_ASM1108v1_01023 aspartoacylase	2.01699e-49	COG3608
GCA_000011085.1_ASM1108v1_01046 DNA-binding transcriptional regulator CpxR	8.19993e-25	COG0745
GCA_000009185.1_ASM918v1_00042 Carbon starvation protein CstA	5.69711e-109	COG1966
GCA_000011085.1_ASM1108v1_01071 hypothetical protein	1.29951e-40	COG2836
GCA_000011085.1_ASM1108v1_01074 nitrous-oxide reductase	4.40881e-34	COG1622
GCA_000011085.1_ASM1108v1_01075 Cytochrome c oxidase polypeptide 1	2.21095e-100	COG0843
GCA_000011085.1_ASM1108v1_01091 Catalase-peroxidase 2	0	COG0376
GCA_000009185.1_ASM918v1_00430 DL-methionine transporter permease subunit	9.59374e-37	COG3639
GCA_000023945.1_ASM2394v1_01767 transcriptional regulator NarL	1.79661e-17	COG0745
GCA_000009185.1_ASM918v1_00431 putative ABC transporter ATP-binding protein	2.6383e-100	COG3638
GCA_000011085.1_ASM1108v1_01160 hypothetical protein	1.83052e-107	COG0630
GCA_000011085.1_ASM1108v1_01167 O-methyltransferase	1.63494e-39	COG4122
GCA_000011085.1_ASM1108v1_01240 Fumarylacetoacetate (FAA) hydrolase family protein	7.44059e-57	COG3970
GCA_000011085.1_ASM1108v1_01274 TMAO/DMSO reductase	1.3965e-30	COG2041
GCA_000009185.1_ASM918v1_00448 hypothetical protein	2.19099e-32	COG2339
GCA_000011085.1_ASM1108v1_01397 glycine dehydrogenase subunit 2	0	COG1003
GCA_000011085.1_ASM1108v1_01398 glycine dehydrogenase subunit 1	2.8824e-164	COG0403
GCA_000011085.1_ASM1108v1_01399 glycine cleavage system protein H	2.47531e-56	COG0509
GCA_000011085.1_ASM1108v1_01400 putative aminomethyltransferase	2.22773e-133	COG0404
GCA_000009185.1_ASM918v1_00134 ferredoxin-nitrite reductase	7.79163e-127	COG0155
GCA_000011085.1_ASM1108v1_01405 phosphate transporter permease subunit PtsA	1.22464e-70	COG0581
GCA_000011085.1_ASM1108v1_01425 Acryloyl-coenzyme A reductase	1.19815e-166	COG2130
GCA_000011085.1_ASM1108v1_01492 putative UDP-glucose lipid carrier transferase	2.09234e-61	COG2148
GCA_000009185.1_ASM918v1_00470 Lactaldehyde dehydrogenase	2.48797e-163	COG1012
GCA_000011085.1_ASM1108v1_01625 Xylose isomerase-like TIM barrel	2.87914e-23	COG1082
GCA_000011085.1_ASM1108v1_01659 Short chain fatty acid transporter	4.98165e-139	COG2031
GCA_000011085.1_ASM1108v1_01673 hypothetical protein	5.60122e-17	COG2226
GCA_000011085.1_ASM1108v1_01679 urocanate hydratase	0	COG2987
GCA_000011085.1_ASM1108v1_01681 imidazolonepropionase	1.40612e-101	COG1228
GCA_000011085.1_ASM1108v1_01682 histidine ammonia-lyase	0	COG2986
GCA_000009185.1_ASM918v1_00136 HTH-type transcriptional regulator Ptr2	7.07746e-22	COG1522
GCA_000011085.1_ASM1108v1_01789 putative aldo-keto reductase	2.60868e-113	COG0667
GCA_000011085.1_ASM1108v1_01851 crotonobetainyl-CoA dehydrogenase	8.21665e-108	COG1960
GCA_000011085.1_ASM1108v1_01853 Aminoglycoside 3-N-acetyltransferase	3.59564e-63	COG2746
GCA_000011085.1_ASM1108v1_01857 Phosphotransferase enzyme family protein	1.15171e-56	COG3173
GCA_000011085.1_ASM1108v1_01861 3-ketoacyl-(acyl-carrier-protein) reductase	8.39172e-67	COG1028
GCA_000011085.1_ASM1108v1_01874 putative oxidoreductase	2.2208e-77	COG0667
GCA_000011085.1_ASM1108v1_01904 acyl-CoA thioesterase YbgC	5.84407e-39	COG0824
GCA_000011085.1_ASM1108v1_01915 putative ABC transporter ATP-binding protein	1.00058e-137	COG4608
GCA_000009185.1_ASM918v1_00516 DNA mismatch repair protein	0	COG0323
GCA_000011085.1_ASM1108v1_02033 NAD-dependent alcohol dehydrogenase	5.23616e-92	COG1064
GCA_000009185.1_ASM918v1_01348 DctM-like transporters	3.44461e-101	COG1593
GCA_000011085.1_ASM1108v1_02095 zinc transporter ZupT	3.77654e-38	COG0428
GCA_000009185.1_ASM918v1_00529 Enamine/imine deaminase	9.40959e-26	COG0251
GCA_000011085.1_ASM1108v1_02124 Cytochrome C and Quinol oxidase polypeptide I	9.48506e-166	COG3256
GCA_000009185.1_ASM918v1_00532 phosphate transporter permease subunit PtsA	1.4379e-69	COG0581
GCA_000011085.1_ASM1108v1_02168 Cytochrome c oxidase polypeptide 1	1.91023e-150	COG0843
GCA_000009185.1_ASM918v1_00534 PBP superfamily domain protein	1.99293e-41	COG0226
GCA_000011085.1_ASM1108v1_02208 Trehalose/maltose import ATP-binding protein MalK	1.98898e-171	COG3839
GCA_000011085.1_ASM1108v1_02310 Bifunctional thiamine biosynthesis protein ThiDN	9.61731e-85	COG0351
GCA_000011085.1_ASM1108v1_02312 D-2-hydroxyacid dehydrogenase	3.12713e-76	COG0111
GCA_000011085.1_ASM1108v1_02326 leucine/isoleucine/valine transporter permease subunit	1.39147e-59	COG4177
GCA_000023945.1_ASM2394v1_02241 GYD domain protein	2.07238e-30	COG4274
GCA_000011085.1_ASM1108v1_02330 bifunctional proline dehydrogenase/pyrroline-5-carboxylate dehydrogenase	1.65492e-48	COG0506
GCA_000011085.1_ASM1108v1_02332 Lactaldehyde dehydrogenase	3.30791e-163	COG1012
GCA_000009185.1_ASM918v1_00553 gamma-glutamyltranspeptidase	5.97545e-172	COG0405
GCA_000011085.1_ASM1108v1_02457 CoB--CoM heterodisulfide reductase iron-sulfur subunit D	1.98014e-73	COG0247
GCA_000011085.1_ASM1108v1_02480 Lactaldehyde dehydrogenase	7.32471e-150	COG1012
GCA_000011085.1_ASM1108v1_02557 ferrous iron efflux protein F	2.69094e-41	COG0053
GCA_000011085.1_ASM1108v1_02571 Bacterial-like globin	1.50461e-20	COG2346
GCA_000009185.1_ASM918v1_00575 2,3,4,5-tetrahydropyridine-2,6-carboxylate N-succinyltransferase	1.8452e-32	COG2171
GCA_000011085.1_ASM1108v1_02610 phosphatidylglycerophosphatase B	6.22593e-05	COG0671
GCA_000011085.1_ASM1108v1_02643 putative acyltransferase	3.04554e-114	COG0183
GCA_000009185.1_ASM918v1_01354 Acetamidase/Formamidase family protein	1.08075e-76	COG2421
GCA_000009185.1_ASM918v1_00584 hypothetical protein	2.25973e-23	COG3332
GCA_000011085.1_ASM1108v1_02678 hypothetical protein	2.77265e-43	COG1738
GCA_000011085.1_ASM1108v1_02701 haloalkane dehalogenase	2.00563e-39	COG0596
GCA_000011085.1_ASM1108v1_02728 CAAX amino terminal protease self- immunity	3.33596e-05	COG1266
GCA_000011085.1_ASM1108v1_02741 putative oxidoreductase	8.84553e-71	COG0673
GCA_000011085.1_ASM1108v1_02761 putative oxidoreductase	6.54658e-97	COG0667
GCA_000009185.1_ASM918v1_00593 shikimate kinase	5.60991e-73	COG3407
GCA_000009185.1_ASM918v1_00595 methylglyoxal synthase	1.98533e-62	COG1803
GCA_000009185.1_ASM918v1_00601 2,5-diketo-D-gluconate reductase B	9.41941e-116	COG0656
GCA_000011085.1_ASM1108v1_02866 D-gluconate/D-galactonate dehydratase	2.20318e-109	COG4948
GCA_000009185.1_ASM918v1_01360 branched-chain amino acid transporter permease subunit LivH	4.18813e-45	COG0559
GCA_000011085.1_ASM1108v1_02875 Carboxymuconolactone decarboxylase family protein	1.29161e-13	COG2128
GCA_000011085.1_ASM1108v1_02939 electron transfer flavoprotein subunit YdiR	4.01166e-114	COG2025
GCA_000011085.1_ASM1108v1_02940 putative electron transfer flavoprotein FixA	8.47757e-58	COG2086
GCA_000011085.1_ASM1108v1_03007 undecaprenyl pyrophosphate phosphatase	1.11363e-32	COG1968
GCA_000009185.1_ASM918v1_00618 cytochrome b6	4.39236e-59	COG1290
GCA_000011085.1_ASM1108v1_03179 imidazolonepropionase	2.00267e-126	COG1574
GCA_000009185.1_ASM918v1_00651 protoheme IX farnesyltransferase	7.99312e-95	COG0109
GCA_000009185.1_ASM918v1_00652 cytochrome o ubiquinol oxidase subunit II	5.60635e-63	COG1622
GCA_000011085.1_ASM1108v1_03480 hypothetical protein	2.27562e-25	COG4270
GCA_000011085.1_ASM1108v1_03502 hypothetical protein	2.32069e-20	COG2050
GCA_000023945.1_ASM2394v1_02362 Methylcobamide:CoM methyltransferase MtbA	1.66133e-123	COG0407
GCA_000011085.1_ASM1108v1_03520 3-hydroxybutyryl-CoA dehydrogenase	1.44428e-118	COG1250
GCA_000011085.1_ASM1108v1_03529 hypothetical protein	1.47849e-31	COG2151
GCA_000011085.1_ASM1108v1_03532 Phenylacetic acid catabolic protein	1.48738e-75	COG3396
GCA_000011085.1_ASM1108v1_03534 3-hydroxypropionyl-coenzyme A dehydratase	4.67041e-57	COG1024
GCA_000011085.1_ASM1108v1_03535 Amidohydrolase	3.06487e-53	COG2159
GCA_000011085.1_ASM1108v1_03536 alpha-dehydro-beta-deoxy-D-glucarate aldolase	1.67161e-83	COG2301
GCA_000011085.1_ASM1108v1_03538 bifunctional aldehyde dehydrogenase/enoyl-CoA hydratase	9.51715e-47	COG2030
GCA_000011085.1_ASM1108v1_03539 acetyl-CoA carboxylase carboxyltransferase subunit alpha	0	COG4799
GCA_000011085.1_ASM1108v1_03560 hypothetical protein	2.00515e-33	COG2210
GCA_000011085.1_ASM1108v1_03561 sulfur transfer protein SirA	2.50578e-26	COG0425
GCA_000023945.1_ASM2394v1_02384 ribonucleotide-diphosphate reductase subunit alpha	0	COG0209
GCA_000011085.1_ASM1108v1_03562 hydroxyacylglutathione hydrolase	9.38844e-27	COG0491
GCA_000011085.1_ASM1108v1_03563 hypothetical protein	1.7324e-13	COG2391
GCA_000011085.1_ASM1108v1_03564 hypothetical protein	2.37506e-13	COG2391
GCA_000009185.1_ASM918v1_00688 Cytochrome c oxidase polypeptide 1	0	COG0843
GCA_000009185.1_ASM918v1_00692 putative branched-chain amino acid transport ATP-binding protein LivG	2.48813e-113	COG0410
GCA_000009185.1_ASM918v1_00071 putative isochorismatase family protein	3.76726e-43	COG1335
GCA_000011085.1_ASM1108v1_03802 CRISPR-associated endoribonuclease Cas2	3.24809e-15	COG1343
GCA_000009185.1_ASM918v1_00714 Phosphoribosylglycinamide formyltransferase 2	6.32993e-150	COG0026
GCA_000011085.1_ASM1108v1_03966 hypothetical protein	1.58356e-21	COG3439
GCA_000009185.1_ASM918v1_00716 F(420)H(2) dehydrogenase subunit A	2.47024e-33	COG0838
GCA_000009185.1_ASM918v1_01052 transcriptional repressor IclR	5.13004e-58	COG1414
GCA_000009185.1_ASM918v1_01368 toxin MazF	1.70238e-23	COG2337
GCA_000011085.1_ASM1108v1_03986 copper exporting ATPase	5.09372e-12	COG2608
GCA_000009185.1_ASM918v1_00725 F(420)H(2) dehydrogenase subunit K	4.04145e-35	COG0713
GCA_000009185.1_ASM918v1_00726 F(420)H(2) dehydrogenase subunit L	2.07044e-162	COG1009
GCA_000009185.1_ASM918v1_00727 F(420)H(2) dehydrogenase subunit M	8.7006e-159	COG1008
GCA_000009185.1_ASM918v1_00728 F(420)H(2) dehydrogenase subunit N	2.02466e-118	COG1007
GCA_000011085.1_ASM1108v1_04134 sn-glycerol-3-phosphate dehydrogenase subunit C	1.07432e-163	COG1139
GCA_000011085.1_ASM1108v1_04150 hypothetical protein	2.50863e-48	COG2141
GCA_000011085.1_ASM1108v1_04214 bifunctional aldehyde dehydrogenase/enoyl-CoA hydratase	1.35791e-40	COG2030
GCA_000009185.1_ASM918v1_00742 bifunctional phosphoribosylaminoimidazolecarboxamide formyltransferase/IMP cyclohydrolase	8.42632e-151	COG0138
GCA_000011085.1_ASM1108v1_04254 Cobalamin import ATP-binding protein BtuD	1.36926e-72	COG1131
GCA_000023945.1_ASM2394v1_02405 Saccharopine dehydrogenase	6.7039e-90	COG3268
GCA_000011085.1_ASM1108v1_04260 Bacterioopsin transcriptional activator	8.2812e-44	COG0642
GCA_000009185.1_ASM918v1_00746 glutaredoxin-4	2.2564e-36	COG0278
GCA_000011085.1_ASM1108v1_04353 allantoate amidohydrolase	3.30794e-56	COG0624
GCA_000011085.1_ASM1108v1_04376 thioredoxin reductase	4.3638e-22	COG0492
GCA_000009185.1_ASM918v1_00756 putative monovalent cation/H+ antiporter subunit E	8.38352e-35	COG1863
GCA_000009185.1_ASM918v1_00759 putative monovalent cation/H+ antiporter subunit B	1.01291e-13	COG2111
GCA_000011085.1_ASM1108v1_04431 glutamate/aspartate:proton symporter	2.6463e-104	COG1301
GCA_000009185.1_ASM918v1_00761 putative monovalent cation/H+ antiporter subunit C	3.74846e-27	COG1006
GCA_000011085.1_ASM1108v1_04434 RutC family protein	3.26381e-41	COG0251
GCA_000011085.1_ASM1108v1_04436 D-gluconate/D-galactonate dehydratase	1.40586e-71	COG4948
GCA_000023945.1_ASM2394v1_02649 deoxyribodipyrimidine photolyase	1.16547e-116	COG0415
GCA_000011085.1_ASM1108v1_04441 Creatinine amidohydrolase	8.15567e-39	COG1402
GCA_000009185.1_ASM918v1_00763 F(420)H(2) dehydrogenase subunit N	2.26783e-96	COG0651
GCA_000022205.1_ASM2220v1_00099 alkanesulfonate monooxygenase	1.77716e-51	COG2141
GCA_000009185.1_ASM918v1_00800 glutamate synthase subunit alpha	0	COG0069
GCA_000022205.1_ASM2220v1_00385 putative aldo-keto reductase	7.00583e-107	COG0667
GCA_000009185.1_ASM918v1_00819 Glycerol kinase	0	COG0554
GCA_000009185.1_ASM918v1_00831 polyphosphate kinase	0	COG0855
GCA_000022205.1_ASM2220v1_00690 nickel transporter permease NikB	1.30409e-72	COG0601
GCA_000022205.1_ASM2220v1_00691 nickel transporter permease NikC	8.91187e-81	COG1173
GCA_000009185.1_ASM918v1_01400 multidrug efflux system protein	3.59289e-30	COG2076
GCA_000022205.1_ASM2220v1_00733 sensory histidine kinase AtoS	2.01596e-31	COG0642
GCA_000009185.1_ASM918v1_00086 sensory histidine kinase AtoS	6.11806e-37	COG0642
GCA_000009185.1_ASM918v1_00852 Threonine synthase	2.97579e-131	COG1171
GCA_000009185.1_ASM918v1_00855 choline transport protein BetT	1.17622e-179	COG1292
GCA_000009185.1_ASM918v1_00858 dihydropteroate synthase	9.7328e-115	COG0285
GCA_000022205.1_ASM2220v1_01068 Tungsten-containing aldehyde ferredoxin oxidoreductase	2.20964e-141	COG2414
GCA_000022205.1_ASM2220v1_01069 Xaa-Pro dipeptidase	3.39092e-111	COG0006
GCA_000009185.1_ASM918v1_00089 Ferredoxin	6.62895e-22	COG0633
GCA_000009185.1_ASM918v1_00887 chaperone protein HchA	1.61791e-21	COG0693
GCA_000023945.1_ASM2394v1_02812 hypothetical protein	3.35696e-30	COG2928
GCA_000009185.1_ASM918v1_00889 thymidine kinase	1.18416e-87	COG1435
GCA_000022205.1_ASM2220v1_01288 Mov34/MPN/PAD-1 family protein	2.12283e-14	COG1310
GCA_000022205.1_ASM2220v1_01301 L-threonine aldolase	5.30426e-112	COG2008
GCA_000009185.1_ASM918v1_00900 Creatinine amidohydrolase	2.71176e-82	COG1402
GCA_000022205.1_ASM2220v1_01579 uridine/cytidine kinase	2.21244e-76	COG0572
GCA_000009185.1_ASM918v1_00938 short chain dehydrogenase	1.21482e-50	COG1028
GCA_000009185.1_ASM918v1_00942 gamma-glutamyl phosphate reductase	0	COG0014
GCA_000009185.1_ASM918v1_00943 gamma-glutamyl kinase	8.5411e-93	COG0263
GCA_000022205.1_ASM2220v1_01956 Cellobiose 2-epimerase	2.70555e-60	COG2942
GCA_000009185.1_ASM918v1_01412 Hydantoinase B/oxoprolinase	0	COG0146
GCA_000022205.1_ASM2220v1_02014 hypothetical protein	1.06547e-46	COG5530
GCA_000009185.1_ASM918v1_00971 Anthranilate synthase component 1	1.16122e-107	COG1169
GCA_000009185.1_ASM918v1_00972 2-succinyl-5-enolpyruvyl-6-hydroxy-3-cyclohexene-1-carboxylate synthase	0	COG1165
GCA_000009185.1_ASM918v1_00973 3-hydroxypropionyl-coenzyme A dehydratase	5.12136e-164	COG0447
GCA_000009185.1_ASM918v1_00975 D-gluconate/D-galactonate dehydratase	5.29551e-53	COG4948
GCA_000009185.1_ASM918v1_00985 hypothetical protein	1.81528e-41	COG1832
GCA_000022205.1_ASM2220v1_02229 lineage-specific thermal regulator protein	2.0341e-22	COG1695
GCA_000022205.1_ASM2220v1_02281 mannonate dehydratase	1.74248e-94	COG1312
GCA_000022205.1_ASM2220v1_02314 Glutamyl-tRNA(Gln) amidotransferase subunit D	7.56564e-64	COG0252
GCA_000022205.1_ASM2220v1_02360 alpha-dehydro-beta-deoxy-D-glucarate aldolase	1.51495e-48	COG3836
GCA_000009185.1_ASM918v1_01413 Hydantoinase/oxoprolinase	0	COG0145
GCA_000009185.1_ASM918v1_01448 Acylamino-acid-releasing enzyme	1.21009e-56	COG1506
GCA_000009185.1_ASM918v1_01476 membrane ATPase/protein kinase	6.39842e-120	COG1703
GCA_000009185.1_ASM918v1_01477 methylmalonyl-CoA mutase	4.44387e-54	COG2185
GCA_000009185.1_ASM918v1_01055 putative CoA-transferase	2.07796e-149	COG1804
GCA_000009185.1_ASM918v1_01478 3-hydroxybutyryl-CoA dehydrogenase	1.15437e-115	COG1250
GCA_000023965.1_ASM2396v1_00446 DNA cytosine methylase	4.02616e-65	COG0270
GCA_000009185.1_ASM918v1_01503 glycolate oxidase subunit GlcD	1.39594e-34	COG0277
GCA_000009185.1_ASM918v1_01513 hypothetical protein	3.31574e-32	COG0702
GCA_000009185.1_ASM918v1_01530 cytochrome o ubiquinol oxidase subunit III	1.658e-46	COG1845
GCA_000009185.1_ASM918v1_01531 Squalene/phytoene synthase	2.94414e-38	COG1562
GCA_000009185.1_ASM918v1_01534 Archaetidylserine synthase	3.28672e-22	COG1183
GCA_000009185.1_ASM918v1_01551 hypothetical protein	3.29045e-30	COG3358
GCA_000009185.1_ASM918v1_01562 short chain dehydrogenase	4.19448e-47	COG1028
GCA_000009185.1_ASM918v1_01575 RNA pyrophosphohydrolase	1.69573e-10	COG0494
GCA_000022205.1_ASM2220v1_03073 multicopper oxidase	1.62663e-98	COG2132
GCA_000009185.1_ASM918v1_01578 3-hydroxypropionyl-coenzyme A dehydratase	1.36205e-74	COG1024
GCA_000009185.1_ASM918v1_01583 methylmalonyl-CoA mutase	0	COG1884
GCA_000009185.1_ASM918v1_01584 hypothetical protein	0.00352653	COG3185
GCA_000023965.1_ASM2396v1_01599 Trehalose/maltose import ATP-binding protein MalK	1.07604e-144	COG4608
GCA_000023965.1_ASM2396v1_01654 hypothetical protein	8.52552e-44	COG3011
GCA_000009185.1_ASM918v1_01622 EamA-like transporter family protein	2.07423e-11	COG0697
GCA_000009185.1_ASM918v1_01632 short chain dehydrogenase	1.22723e-63	COG4221
GCA_000009185.1_ASM918v1_01634 Basic membrane protein	1.42418e-80	COG1744
GCA_000009185.1_ASM918v1_01636 Branched-chain amino acid transport system / permease component	1.06612e-76	COG4603
GCA_000009185.1_ASM918v1_01637 L-arabinose transporter permease protein	2.31353e-92	COG1079
GCA_000009185.1_ASM918v1_01073 Citrate transporter	3.32989e-38	COG0471
GCA_000009185.1_ASM918v1_00168 NmrA-like family protein	3.80078e-09	COG0702
GCA_000009185.1_ASM918v1_01658 Fumarate hydratase class II	0	COG0114
GCA_000009185.1_ASM918v1_01659 transcriptional regulator BolA	1.55899e-20	COG0271
GCA_000009185.1_ASM918v1_01663 putative ABC transporter periplasmic-binding protein	1.1082e-81	COG0747
GCA_000009185.1_ASM918v1_01667 G/T mismatches repair enzyme	1.03682e-94	COG1194
GCA_000009185.1_ASM918v1_01683 ribonucleoside hydrolase 1	2.28827e-87	COG1957
GCA_000023965.1_ASM2396v1_02865 Halolysin precursor	2.3271e-29	COG1404
GCA_000009185.1_ASM918v1_01727 BtpA family protein	4.49325e-53	COG0434
GCA_000009185.1_ASM918v1_01735 Polyketide cyclase / dehydrase and lipid transport	1.23595e-34	COG4276
GCA_000009185.1_ASM918v1_01742 Molybdate/tungstate transport system permease protein WtpB	3.42441e-110	COG1178
GCA_000009185.1_ASM918v1_00111 hypothetical protein	2.26627e-75	COG3253
GCA_000009185.1_ASM918v1_01743 hypothetical protein	1.92906e-32	COG1840
GCA_000023965.1_ASM2396v1_03355 Polysaccharide deacetylase	8.28943e-24	COG0726
GCA_000009185.1_ASM918v1_01828 HTH-type transcriptional regulator LrpA	7.55507e-23	COG1522
GCA_000009185.1_ASM918v1_01833 hypothetical protein	2.73644e-71	COG2135
GCA_000009185.1_ASM918v1_01856 cytidine deaminase	5.97099e-40	COG0295
GCA_000009185.1_ASM918v1_01857 Purine nucleoside phosphorylase	1.53233e-97	COG2820
GCA_000009185.1_ASM918v1_01858 Dihydrolipoyl dehydrogenase	4.05848e-91	COG1252
GCA_000009185.1_ASM918v1_00191 Thermosome subunit 3	8.04918e-130	COG0459
GCA_000009185.1_ASM918v1_01883 dihydroxyacetone kinase subunit DhaK	1.96553e-105	COG2376
GCA_000009185.1_ASM918v1_01884 dihydroxyacetone kinase subunit DhaL	8.33652e-27	COG2376
GCA_000009185.1_ASM918v1_01085 putative peroxiredoxin	5.39982e-42	COG1225
GCA_000009185.1_ASM918v1_01885 dihydroxyacetone kinase subunit M	3.52318e-20	COG3412
GCA_000009185.1_ASM918v1_00193 hypothetical protein	1.85174e-26	COG2226
GCA_000009185.1_ASM918v1_01894 UTP--glucose-1-phosphate uridylyltransferase AglF	5.26877e-104	COG1209
GCA_000025325.1_ASM2532v1_01205 5,10-methylenetetrahydromethanopterin reductase	5.38433e-44	COG2141
GCA_000009185.1_ASM918v1_01914 2-isopropylmalate synthase	1.11491e-145	COG0119
GCA_000009185.1_ASM918v1_01919 Methanogen homoaconitase large subunit	0	COG0065
GCA_000009185.1_ASM918v1_01920 Isopropylmalate/citramalate isomerase small subunit	1.53746e-52	COG0066
GCA_000009185.1_ASM918v1_01922 bifunctional PTS system fructose-specific transporter subunit IIA/HPr protein	1.61593e-25	COG1925
GCA_000025325.1_ASM2532v1_01428 dipeptide transporter permease DppB	6.98997e-85	COG0601
GCA_000009185.1_ASM918v1_01923 Phosphoenolpyruvate synthase	0	COG1080
GCA_000025325.1_ASM2532v1_01452 transketolase	1.36879e-134	COG1071
GCA_000025325.1_ASM2532v1_01453 pyruvate dehydrogenase subunit beta	4.18614e-143	COG0022
GCA_000009185.1_ASM918v1_01950 Phosphate acetyltransferase	0	COG0281
GCA_000009185.1_ASM918v1_00200 threonine and homoserine efflux system	2.73257e-17	COG5006
GCA_000009185.1_ASM918v1_01958 Thermostable carboxypeptidase 1	3.61567e-93	COG1473
GCA_000009185.1_ASM918v1_00203 putative NUDIX hydrolase	4.7927e-09	COG0494
GCA_000025325.1_ASM2532v1_02126 Halolysin precursor	1.03536e-24	COG1404
GCA_000009185.1_ASM918v1_02000 phosphoglyceromutase	0	COG0696
GCA_000025325.1_ASM2532v1_02396 putative oxidoreductase	5.4085e-61	COG0673
GCA_000009185.1_ASM918v1_02025 putative branched-chain amino acid transport ATP-binding protein LivG	5.61776e-111	COG0410
